# Supplementary material for: Modulation of Properties in [1]Benzothieno[3,2-b][1]benzothiophene Derivatives through Sulfur Oxidation
Source: Molecules. 2024 Jul 29;29(15):3575. doi: 10.3390/molecules29153575 (PMC11314126; doi:10.3390/molecules29153575)
Supplement: Supplementary file 1 [file molecules-29-03575-s001.zip]

Archive with 3 entries (3 files):
- 2368896.cif
- 2,7-diBr-BTBT S-oxides_Molecules_final - ESI.pdf
- 2368892.cif
