# Supplementary material for: Modulation of Properties in [1]Benzothieno[3,2-b][1]benzothiophene Derivatives through Sulfur Oxidation
Source: Molecules. 2024 Jul 29;29(15):3575. doi: 10.3390/molecules29153575 (PMC11314126; doi:10.3390/molecules29153575)
Supplement: Supplementary file 1 [file molecules-29-03575-s001.zip › 2368896.cif]

####################################################################### 
# 
# This file contains crystal structure data downloaded from the 
# Cambridge Structural Database (CSD) hosted by the Cambridge 
# Crystallographic Data Centre (CCDC).
# 
# Full information about CCDC data access policies and citation 
# guidelines are available at http://www.ccdc.cam.ac.uk/access/V1 
# 
# Audit and citation data items may have been added by the CCDC. 
# Please retain this information to preserve the provenance of 
# this file and to allow appropriate attribution of the data. 
# 
#######################################################################

data_btbt_di_br_04_autored
_database_code_depnum_ccdc_archive 'CCDC 2368896'
loop_
_audit_author_name
_audit_author_address
'Rafal Dolot'
;Centre of Molecular and Macromolecular Studies, Polish Academy of Sciences
Poland
;
_audit_update_record             
;
2024-07-08 deposited with the CCDC.	2024-07-09 downloaded from the CCDC.
;
# start Validation Reply Form
_vrf_PLAT971_btbt_di_br_04_autored 
;
PROBLEM: Check Calcd Resid. Dens.  1.25Ang From C2              5.06 eA-3
RESPONSE: The residual density peak could not be modelled as any chemically sens.
;
_vrf_PLAT971_btbt_di_br_04_autored_2 
;
PROBLEM: Check Calcd Resid. Dens.  1.32Ang From C2              4.53 eA-3
RESPONSE: The residual density peak could not be modelled as any chemically sens.
;
_vrf_PLAT094_btbt_di_br_04_autored 
;
PROBLEM: Ratio of Maximum / Minimum Residual Density ....       4.97 Report
RESPONSE: The following B level alert arise from the imperfect absorption correction of Br compound.
;
_vrf_PLAT097_btbt_di_br_04_autored 
;
PROBLEM: Large Reported Max.  (Positive) Residual Density       4.87 eA-3
RESPONSE: The following B level alert arise from the imperfect absorption correction of Br compound.
;
_vrf_PLAT971_btbt_di_br_04_autored_3 
;
PROBLEM: Check Calcd Resid. Dens.  0.92Ang From Br1             3.25 eA-3
RESPONSE: The following B level alert arise from the imperfect absorption correction of Br compound.
;
_vrf_PLAT971_btbt_di_br_04_autored_4 
;
PROBLEM: Check Calcd Resid. Dens.  0.89Ang From Br1             2.82 eA-3
RESPONSE: The following B level alert arise from the imperfect absorption correction of Br compound.
;
_vrf_PLAT971_btbt_di_br_04_autored_5 
;
PROBLEM: Check Calcd Resid. Dens.  1.00Ang From Br1             2.63 eA-3
RESPONSE: The following B level alert arise from the imperfect absorption correction of Br compound.
;
_vrf_PLAT971_btbt_di_br_04_autored_6 
;
PROBLEM: Check Calcd Resid. Dens.  1.85Ang From C2              2.62 eA-3
RESPONSE: The residual density peak could not be modelled as any chemically sens.
;
_vrf_PLAT971_btbt_di_br_04_autored_7 
;
PROBLEM: Check Calcd Resid. Dens.  0.95Ang From Br1             2.29 eA-3
RESPONSE: The following C level alert arise from the imperfect absorption correction of Br compound.
;
_vrf_PLAT971_btbt_di_br_04_autored_8 
;
PROBLEM: Check Calcd Resid. Dens.  1.96Ang From O9              2.28 eA-3
RESPONSE: The residual density peak could not be modelled as any chemically sens.
;
_vrf_PLAT971_btbt_di_br_04_autored_9 
;
PROBLEM: Check Calcd Resid. Dens.  1.84Ang From O10             2.25 eA-3
RESPONSE: The residual density peak could not be modelled as any chemically sens.
;
_vrf_PLAT971_btbt_di_br_04_autored_10 
;
PROBLEM: Check Calcd Resid. Dens.  1.88Ang From Br1             2.19 eA-3
RESPONSE: The following C level alert arise from the imperfect absorption correction of Br compound.
;
_vrf_PLAT975_btbt_di_br_04_autored 
;
PROBLEM: Check Calcd Resid. Dens.  0.91Ang From O10     .       1.08 eA-3
RESPONSE: The residual density peak could not be modelled as any chemically sens.
;
# Added during the CSD deposition process: Monday 08 July 2024 01:55 PM
# end Validation Reply Form

_publ_requested_journal          Molecules
_publ_contact_author_name        'Remigiusz Zurawinski'
_publ_contact_author_address     
;Centre of Molecular and Macromolecular Studies
Polish Academy of Sciences
90-363 Lodz
Poland
;
_publ_contact_author_email       remigiusz.zurawinski@cbmm.lodz.pl
_publ_contact_author_phone       +48426803202
loop_
_publ_author_name
_publ_author_address
'Mikina, Maciej'
;Centre of Molecular and Macromolecular Studies
Polish Academy of Sciences
90-363 Lodz
Poland
;
'Rzewnicka, Aneta'
;Centre of Molecular and Macromolecular Studies
Polish Academy of Sciences
90-363 Lodz
Poland
;
'Krysiak, Jerzy'
;Centre of Molecular and Macromolecular Studies
Polish Academy of Sciences
90-363 Lodz
Poland
;
'Dolot, Rafal'
;Centre of Molecular and Macromolecular Studies
Polish Academy of Sciences
90-363 Lodz
Poland
;
'Zurawinski, Remigiusz'
;Centre of Molecular and Macromolecular Studies
Polish Academy of Sciences
90-363 Lodz
Poland
;
_audit_creation_date             2024-07-08
_audit_creation_method           
;
Olex2 1.5
(compiled 2024.02.16 svn.r378c4104 for OlexSys, GUI svn.r6928)
;
_shelx_SHELXL_version_number     2018/3
_audit_contact_author_address    ?
_audit_contact_author_email      ?
_audit_contact_author_phone      ?
_publ_contact_author_id_orcid    ?
_publ_section_references         
;
Dolomanov, O.V., Bourhis, L.J., Gildea, R.J, Howard, J.A.K. & Puschmann, H.
 (2009), J. Appl. Cryst. 42, 339-341.

Sheldrick, G.M. (2015). Acta Cryst. A71, 3-8.

Sheldrick, G.M. (2015). Acta Cryst. C71, 3-8.
;
_chemical_name_systematic        
'2,7-Dibromo[1]benzothieno[3,2-b][1]benzothiophene 5,5,10,10-tetraoxide'
_chemical_name_common            2,7-diBr-BTBTTO
_chemical_formula_moiety         'C14 H6 Br2 O4 S2'
_chemical_formula_sum            'C14 H6 Br2 O4 S2'
_chemical_compound_source        synthetic
_chemical_formula_weight         462.13
_exptl_crystal_recrystallization_method 
're-crystallized from DMSO after heating and slow cooling'
_chemical_melting_point          ?
_exptl_crystal_description       plate
_exptl_crystal_colour            'clear yellow'
_diffrn_ambient_temperature      99.95(11)
loop_
_atom_type_symbol
_atom_type_description
_atom_type_scat_dispersion_real
_atom_type_scat_dispersion_imag
_atom_type_scat_source
C C 0.0181 0.0091 'International Tables Vol C Tables 4.2.6.8 and 6.1.1.4'
H H 0.0000 0.0000 'International Tables Vol C Tables 4.2.6.8 and 6.1.1.4'
Br Br -0.6763 1.2805 'International Tables Vol C Tables 4.2.6.8 and 6.1.1.4'
O O 0.0492 0.0322 'International Tables Vol C Tables 4.2.6.8 and 6.1.1.4'
S S 0.3331 0.5567 'International Tables Vol C Tables 4.2.6.8 and 6.1.1.4'

_shelx_space_group_comment       
;
The symmetry employed for this shelxl refinement is uniquely defined
by the following loop, which should always be used as a source of
symmetry information in preference to the above space-group names.
They are only intended as comments.
;
_space_group_crystal_system      monoclinic
_space_group_IT_number           14
_space_group_name_H-M_alt        'P 21/c'
_space_group_name_Hall           '-P 2ybc'
_chemical_absolute_configuration .
loop_
_space_group_symop_operation_xyz
'x, y, z'
'-x, y+1/2, -z+1/2'
'-x, -y, -z'
'x, -y-1/2, z-1/2'

_cell_length_a                   8.0188(4)
_cell_length_b                   13.2357(6)
_cell_length_c                   6.9099(3)
_cell_angle_alpha                90
_cell_angle_beta                 104.116(5)
_cell_angle_gamma                90
_cell_volume                     711.23(6)
_cell_formula_units_Z            2
_cell_measurement_reflns_used    4437
_cell_measurement_temperature    99.95(11)
_cell_measurement_theta_max      76.0650
_cell_measurement_theta_min      5.6620
_shelx_estimated_absorpt_T_max   0.751
_shelx_estimated_absorpt_T_min   0.312
_exptl_absorpt_coefficient_mu    10.128
_exptl_absorpt_correction_T_max  1.00000
_exptl_absorpt_correction_T_min  0.14422
_exptl_absorpt_correction_type   multi-scan
_exptl_absorpt_process_details   
;
CrysAlisPro 1.171.43.111a (Rigaku Oxford Diffraction, 2024)
Empirical absorption correction using spherical harmonics,
implemented in SCALE3 ABSPACK scaling algorithm.
;
_exptl_absorpt_special_details   ?
_exptl_crystal_colour_lustre     clear
_exptl_crystal_colour_modifier   .
_exptl_crystal_colour_primary    yellow
_exptl_crystal_density_diffrn    2.158
_exptl_crystal_density_meas      ?
_exptl_crystal_density_method    ?
_exptl_crystal_F_000             448
_exptl_crystal_preparation       ?
_exptl_crystal_size_max          0.15
_exptl_crystal_size_mid          0.1
_exptl_crystal_size_min          0.03
_exptl_transmission_factor_max   ?
_exptl_transmission_factor_min   ?
_diffrn_reflns_av_R_equivalents  0.0620
_diffrn_reflns_av_unetI/netI     0.0314
_diffrn_reflns_Laue_measured_fraction_full 0.998
_diffrn_reflns_Laue_measured_fraction_max 0.941
_diffrn_reflns_limit_h_max       10
_diffrn_reflns_limit_h_min       -10
_diffrn_reflns_limit_k_max       16
_diffrn_reflns_limit_k_min       -16
_diffrn_reflns_limit_l_max       8
_diffrn_reflns_limit_l_min       -8
_diffrn_reflns_number            8599
_diffrn_reflns_point_group_measured_fraction_full 0.998
_diffrn_reflns_point_group_measured_fraction_max 0.941
_diffrn_reflns_theta_full        67.684
_diffrn_reflns_theta_max         76.356
_diffrn_reflns_theta_min         5.689
_diffrn_ambient_environment      N~2~
_diffrn_detector                 'Hybrid Pixel Array Detector'
_diffrn_detector_area_resol_mean 10.0000
_diffrn_detector_type            HyPix
_diffrn_measured_fraction_theta_full 0.998
_diffrn_measured_fraction_theta_max 0.941
_diffrn_measurement_details      
;
List of Runs (angles in degrees, time in seconds):

  # Type    Start    End  Width  t~exp~   \w     \q     \k     \f   Frames
#--------------------------------------------------------------------------
  1  \w     45.00  71.00   0.50    0.51    --   47.09  53.00  -8.00   52
  2  \w    -24.00  25.00   0.50    0.51    --   47.09 -53.00-152.00   98
  3  \w     87.00 119.00   0.50    0.51    --   47.09  53.00  -8.00   64
  4  \w    -54.00 -20.00   0.50    2.06    --  -91.75  53.00  -8.00   68
  5  \w   -140.00 -78.00   0.50    2.06    --  -91.75 -53.00-152.00  124
  6  \w    103.00 134.00   0.50    2.06    --  106.60  53.00  -8.00   62
  7  \w     34.00  59.00   0.50    2.06    --  106.60 -53.00-152.00   50
  8  \w    150.00 177.00   0.50    2.06    --  106.60  53.00  -8.00   54
  9  \w   -103.00 -63.00   0.50    0.51    --  -47.09 -53.00-152.00   80
 10  \w    -13.00  25.00   0.50    0.51    --  -47.09  19.00   0.00   76
 11  \w    -19.00  24.00   0.50    0.51    --  -47.09  53.00  -8.00   86
 12  \w    -52.00 -21.00   0.50    0.51    --  -47.09  53.00  -8.00   62
 13  \w     48.00  73.00   0.50    0.51    --   47.09  38.00 150.00   50
 14  \w     50.00  83.00   0.50    0.51    --   47.09-125.00  60.00   66
 15  \w      2.00  73.00   0.50    0.51    --   47.09 -99.00 -30.00  142
 16  \w     26.00 115.00   0.50    0.51    --   47.09  77.00  60.00  178
 17  \w    -94.00 -69.00   0.50    2.06    --  -91.75 -77.00  90.00   50
 18  \w   -102.00 -20.00   0.50    2.06    --  -91.75  77.00 -60.00  164
 19  \w    -51.00 -20.00   0.50    2.06    --  -91.75  45.00 120.00   62
 20  \w   -133.00-107.00   0.50    2.06    --  -91.75 -77.00  90.00   52
 21  \w   -111.00 -79.00   0.50    2.06    --  -91.75 -45.00  60.00   64
 22  \w   -136.00 -77.00   0.50    2.06    --  -91.75 -61.00 120.00  118
 23  \w   -158.00-116.00   0.50    2.06    --  -91.75 -61.00  90.00   84
 24  \w   -107.00 -73.00   0.50    2.06    --  -91.75 -77.00-180.00   68
 25  \w   -165.00-105.00   0.50    2.06    --  -91.75 -15.00  90.00  120
 26  \w   -150.00-115.00   0.50    2.06    --  -91.75 -77.00-180.00   70
 27  \w    -82.00 -44.00   0.50    2.06    --  -91.75 125.00 150.00   76
 28  \w    -84.00 -27.00   0.50    2.06    --  -91.75 125.00  30.00  114
 29  \w   -125.00 -99.00   0.50    2.06    --  -91.75 -77.00 120.00   52
 30  \w    -94.00 -69.00   0.50    2.06    --  -91.75 -77.00 120.00   50
 31  \w    -51.00 -20.00   0.50    2.06    --  -91.75  45.00-180.00   62
 32  \w   -111.00 -77.00   0.50    2.06    --  -91.75 -61.00  90.00   68
 33  \w    -85.00 -43.00   0.50    2.06    --  -91.75 125.00 -30.00   84
 34  \w   -126.00 -79.00   0.50    2.06    --  -91.75 -61.00  60.00   94
 35  \w    -69.00 -20.00   0.50    2.06    --  -91.75  61.00 -60.00   98
 36  \w    -51.00 -26.00   0.50    2.06    --  -91.75  45.00  90.00   50
 37  \w   -147.00 -90.00   0.50    2.06    --  -91.75 -77.00 -60.00  114
 38  \w   -127.00 -80.00   0.50    2.06    --  -91.75 -45.00 120.00   94
 39  \w     37.00  97.00   0.50    2.06    --  106.60-125.00  90.00  120
 40  \w     38.00  71.00   0.50    2.06    --  106.60 -61.00  90.00   66
 41  \w     44.00  78.00   0.50    2.06    --  106.60 -77.00-150.00   68
 42  \w     38.00 111.00   0.50    2.06    --  106.60-125.00 -30.00  146
 43  \w    100.00 172.00   0.50    2.06    --  106.60  30.00-180.00  144
 44  \w     37.00 110.00   0.50    2.06    --  106.60-125.00  30.00  146
;
_diffrn_measurement_device       'four-circle diffractometer'
_diffrn_measurement_device_type  'XtaLAB Synergy, Dualflex, HyPix'
_diffrn_measurement_method       '\w scans'
_diffrn_orient_matrix_type       
'CrysAlisPro convention (1999,Acta A55,543-557)'
_diffrn_orient_matrix_UB_11      -0.1972017000
_diffrn_orient_matrix_UB_12      -0.0105658000
_diffrn_orient_matrix_UB_13      -0.0617358000
_diffrn_orient_matrix_UB_21      -0.0155075000
_diffrn_orient_matrix_UB_22      0.0734696000
_diffrn_orient_matrix_UB_23      0.1678755000
_diffrn_orient_matrix_UB_31      -0.0107040000
_diffrn_orient_matrix_UB_32      0.0896215000
_diffrn_orient_matrix_UB_33      -0.1445214000
_diffrn_radiation_monochromator  mirror
_diffrn_radiation_probe          x-ray
_diffrn_radiation_type           'Cu K\a'
_diffrn_radiation_wavelength     1.54184
_diffrn_source                   'micro-focus sealed X-ray tube'
_diffrn_source_type              'PhotonJet (Cu) X-ray Source'
_diffrn_special_details          ?
_reflns_Friedel_coverage         0.000
_reflns_Friedel_fraction_full    .
_reflns_Friedel_fraction_max     .
_reflns_number_gt                1262
_reflns_number_total             1409
_reflns_special_details          
;
 Reflections were merged by SHELXL according to the crystal
 class for the calculation of statistics and refinement.
 
 _reflns_Friedel_fraction is defined as the number of unique
 Friedel pairs measured divided by the number that would be
 possible theoretically, ignoring centric projections and
 systematic absences.
;
_reflns_threshold_expression     'I > 2\s(I)'
_computing_cell_refinement       'CrysAlisPro 1.171.43.111a (Rigaku OD, 2024)'
_computing_data_collection       
'CrysAlisPro system (CCD 43.111a 64-bit (release 27-02-2024))'
_computing_data_reduction        'CrysAlisPro 1.171.43.111a (Rigaku OD, 2024)'
_computing_molecular_graphics    'Olex2 1.5 (Dolomanov et al., 2009)'
_computing_publication_material  'Olex2 1.5 (Dolomanov et al., 2009)'
_computing_structure_refinement  'SHELXL 2018/3 (Sheldrick, 2015)'
_computing_structure_solution    'SHELXT 2018/2 (Sheldrick, 2018)'
_refine_diff_density_max         4.872
_refine_diff_density_min         -0.980
_refine_diff_density_rms         0.357
_refine_ls_extinction_coef       .
_refine_ls_extinction_method     none
_refine_ls_goodness_of_fit_ref   1.108
_refine_ls_hydrogen_treatment    constr
_refine_ls_matrix_type           full
_refine_ls_number_parameters     100
_refine_ls_number_reflns         1409
_refine_ls_number_restraints     0
_refine_ls_R_factor_all          0.0946
_refine_ls_R_factor_gt           0.0885
_refine_ls_restrained_S_all      1.108
_refine_ls_shift/su_max          0.000
_refine_ls_shift/su_mean         0.000
_refine_ls_structure_factor_coef Fsqd
_refine_ls_weighting_details     
'w=1/[\s^2^(Fo^2^)+(0.1969P)^2^+2.0756P] where P=(Fo^2^+2Fc^2^)/3'
_refine_ls_weighting_scheme      calc
_refine_ls_wR_factor_gt          0.2439
_refine_ls_wR_factor_ref         0.2505
_refine_special_details          ?
_olex2_refinement_description    
;
1. Fixed Uiso
 At 1.2 times of:
  All C(H) groups
2.a Aromatic/amide H refined with riding coordinates:
 C3(H3), C4(H4), C6(H6)
;
_atom_sites_solution_hydrogens   geom
_atom_sites_solution_primary     dual
_atom_sites_solution_secondary   ?
loop_
_atom_site_label
_atom_site_type_symbol
_atom_site_fract_x
_atom_site_fract_y
_atom_site_fract_z
_atom_site_U_iso_or_equiv
_atom_site_adp_type
_atom_site_occupancy
_atom_site_site_symmetry_order
_atom_site_calc_flag
_atom_site_refinement_flags_posn
_atom_site_refinement_flags_adp
_atom_site_refinement_flags_occupancy
_atom_site_disorder_assembly
_atom_site_disorder_group
Br1 Br 0.22684(11) 0.95072(6) 0.42252(12) 0.0241(5) Uani 1 1 d . . . . .
S8 S 0.3194(2) 0.38229(14) 0.4464(3) 0.0176(5) Uani 1 1 d . . . . .
O10 O 0.2343(9) 0.3632(5) 0.2402(10) 0.0323(15) Uani 1 1 d . . . . .
O9 O 0.2270(9) 0.3648(5) 0.5967(11) 0.0334(15) Uani 1 1 d . . . . .
C2 C 0.3429(10) 0.6055(6) 0.4530(10) 0.0145(14) Uani 1 1 d . . . . .
C3 C 0.1729(11) 0.6380(6) 0.4059(11) 0.0198(16) Uani 1 1 d . . . . .
H3 H 0.081084 0.590695 0.380212 0.024 Uiso 1 1 calc R U . . .
C1 C 0.4130(10) 0.5035(6) 0.4747(11) 0.0171(15) Uani 1 1 d . . . . .
C4 C 0.1400(10) 0.7422(6) 0.3971(11) 0.0207(16) Uani 1 1 d . . . . .
H4 H 0.024636 0.765769 0.365144 0.025 Uiso 1 1 calc R U . . .
C5 C 0.2759(11) 0.8121(6) 0.4351(11) 0.0196(15) Uani 1 1 d . . . . .
C6 C 0.4459(11) 0.7807(6) 0.4830(11) 0.0196(16) Uani 1 1 d . . . . .
H6 H 0.537588 0.828201 0.509665 0.024 Uiso 1 1 calc R U . . .
C7 C 0.4778(10) 0.6769(6) 0.4906(11) 0.0176(15) Uani 1 1 d . . . . .

loop_
_atom_site_aniso_label
_atom_site_aniso_U_11
_atom_site_aniso_U_22
_atom_site_aniso_U_33
_atom_site_aniso_U_23
_atom_site_aniso_U_13
_atom_site_aniso_U_12
Br1 0.0364(7) 0.0158(6) 0.0220(6) 0.0012(3) 0.0105(4) 0.0051(3)
S8 0.0193(9) 0.0149(9) 0.0201(10) -0.0003(6) 0.0076(7) -0.0009(6)
O10 0.033(3) 0.031(3) 0.031(3) -0.004(3) 0.003(3) -0.005(3)
O9 0.032(3) 0.033(4) 0.040(4) 0.001(3) 0.018(3) -0.002(3)
C2 0.021(3) 0.013(3) 0.013(3) 0.000(2) 0.011(3) -0.003(3)
C3 0.023(4) 0.023(4) 0.016(3) 0.002(3) 0.010(3) 0.002(3)
C1 0.024(4) 0.018(4) 0.012(3) 0.000(3) 0.010(3) -0.003(3)
C4 0.022(4) 0.021(4) 0.020(3) 0.004(3) 0.006(3) 0.005(3)
C5 0.031(4) 0.017(4) 0.014(4) 0.000(3) 0.012(3) 0.004(3)
C6 0.032(4) 0.013(4) 0.016(3) -0.001(3) 0.012(3) -0.009(3)
C7 0.023(4) 0.017(4) 0.014(3) -0.001(2) 0.007(3) -0.001(3)

_geom_special_details            
;
 All esds (except the esd in the dihedral angle between two l.s. planes)
 are estimated using the full covariance matrix.  The cell esds are taken
 into account individually in the estimation of esds in distances, angles
 and torsion angles; correlations between esds in cell parameters are only
 used when they are defined by crystal symmetry.  An approximate (isotropic)
 treatment of cell esds is used for estimating esds involving l.s. planes.
;
loop_
_geom_bond_atom_site_label_1
_geom_bond_atom_site_label_2
_geom_bond_distance
_geom_bond_site_symmetry_2
_geom_bond_publ_flag
Br1 C5 1.874(8) . ?
S8 O10 1.444(7) . ?
S8 O9 1.435(7) . ?
S8 C1 1.762(8) . ?
S8 C7 1.761(8) 3_666 ?
C2 C3 1.390(11) . ?
C2 C1 1.456(11) . ?
C2 C7 1.411(10) . ?
C3 H3 0.9500 . ?
C3 C4 1.403(12) . ?
C1 C1 1.356(16) 3_666 ?
C4 H4 0.9500 . ?
C4 C5 1.404(12) . ?
C5 C6 1.386(12) . ?
C6 H6 0.9500 . ?
C6 C7 1.397(11) . ?

loop_
_geom_angle_atom_site_label_1
_geom_angle_atom_site_label_2
_geom_angle_atom_site_label_3
_geom_angle
_geom_angle_site_symmetry_1
_geom_angle_site_symmetry_3
_geom_angle_publ_flag
O10 S8 C1 110.8(4) . . ?
O10 S8 C7 110.6(4) . 3_666 ?
O9 S8 O10 118.9(4) . . ?
O9 S8 C1 110.3(4) . . ?
O9 S8 C7 111.0(4) . 3_666 ?
C7 S8 C1 92.0(4) 3_666 . ?
C3 C2 C1 130.0(7) . . ?
C3 C2 C7 120.0(7) . . ?
C7 C2 C1 110.0(7) . . ?
C2 C3 H3 120.7 . . ?
C2 C3 C4 118.5(8) . . ?
C4 C3 H3 120.7 . . ?
C2 C1 S8 133.6(6) . . ?
C1 C1 S8 110.5(8) 3_666 . ?
C1 C1 C2 115.9(9) 3_666 . ?
C3 C4 H4 119.7 . . ?
C3 C4 C5 120.7(8) . . ?
C5 C4 H4 119.7 . . ?
C4 C5 Br1 119.4(6) . . ?
C6 C5 Br1 119.2(6) . . ?
C6 C5 C4 121.4(7) . . ?
C5 C6 H6 121.2 . . ?
C5 C6 C7 117.6(7) . . ?
C7 C6 H6 121.2 . . ?
C2 C7 S8 111.6(6) . 3_666 ?
C6 C7 S8 126.6(6) . 3_666 ?
C6 C7 C2 121.8(7) . . ?

loop_
_geom_torsion_atom_site_label_1
_geom_torsion_atom_site_label_2
_geom_torsion_atom_site_label_3
_geom_torsion_atom_site_label_4
_geom_torsion
_geom_torsion_site_symmetry_1
_geom_torsion_site_symmetry_2
_geom_torsion_site_symmetry_3
_geom_torsion_site_symmetry_4
_geom_torsion_publ_flag
Br1 C5 C6 C7 -179.9(6) . . . . ?
O10 S8 C1 C2 67.3(8) . . . . ?
O10 S8 C1 C1 -111.9(8) . . . 3_666 ?
O9 S8 C1 C2 -66.6(8) . . . . ?
O9 S8 C1 C1 114.3(8) . . . 3_666 ?
C2 C3 C4 C5 0.0(11) . . . . ?
C3 C2 C1 S8 1.9(13) . . . . ?
C3 C2 C1 C1 -179.0(9) . . . 3_666 ?
C3 C2 C7 S8 178.3(6) . . . 3_666 ?
C3 C2 C7 C6 0.4(12) . . . . ?
C3 C4 C5 Br1 -179.9(5) . . . . ?
C3 C4 C5 C6 -0.2(11) . . . . ?
C1 C2 C3 C4 179.1(7) . . . . ?
C1 C2 C7 S8 -1.0(8) . . . 3_666 ?
C1 C2 C7 C6 -178.9(7) . . . . ?
C4 C5 C6 C7 0.5(11) . . . . ?
C5 C6 C7 S8 -178.2(5) . . . 3_666 ?
C5 C6 C7 C2 -0.6(11) . . . . ?
C7 S8 C1 C2 -179.8(7) 3_666 . . . ?
C7 S8 C1 C1 1.1(8) 3_666 . . 3_666 ?
C7 C2 C3 C4 -0.1(11) . . . . ?
C7 C2 C1 S8 -178.9(6) . . . . ?
C7 C2 C1 C1 0.2(11) . . . 3_666 ?

_shelx_res_file                  
;
TITL btbt_di_br_04_autored_a.res in P2(1)/c
    btbt_di_br_04_autored.res
    created by SHELXL-2018/3 at 12:49:22 on 08-Jul-2024
REM Old TITL btbt_di_br_04_autored in P2(1)/c
REM SHELXT solution in P2(1)/c: R1 0.267, Rweak 0.037, Alpha 0.034
REM <I/s> 0.551 for 71 systematic absences, Orientation as input
REM Formula found by SHELXT: C9 N3 Br
CELL 1.54184 8.0188 13.2357 6.9099 90 104.116 90
ZERR 2 0.0004 0.0006 0.0003 0 0.005 0
LATT 1
SYMM -X,0.5+Y,0.5-Z
SFAC C H Br O S
UNIT 28 12 4 8 4

L.S. 4 0 0
PLAN  5
SIZE 0.15 0.1 0.03
TEMP -173
CONF
list 4
fmap 2 53
acta
MORE -1
BOND $H
REM <olex2.extras>
REM <HklSrc "%.\\btbt_di_br_04_autored.hkl">
REM </olex2.extras>

WGHT    0.196900    2.075600
FVAR       0.43809
BR1   3    0.226837    0.950722    0.422525    11.00000    0.03642    0.01575 =
         0.02196    0.00123    0.01047    0.00508
S8    5    0.319386    0.382289    0.446366    11.00000    0.01933    0.01487 =
         0.02008   -0.00033    0.00757   -0.00087
O10   4    0.234340    0.363189    0.240186    11.00000    0.03251    0.03143 =
         0.03058   -0.00423    0.00313   -0.00491
O9    4    0.226953    0.364801    0.596720    11.00000    0.03249    0.03308 =
         0.03962    0.00145    0.01845   -0.00161
C2    1    0.342866    0.605531    0.453028    11.00000    0.02096    0.01334 =
         0.01255   -0.00001    0.01053   -0.00305
C3    1    0.172938    0.638014    0.405910    11.00000    0.02259    0.02345 =
         0.01587    0.00191    0.00969    0.00154
AFIX  43
H3    2    0.081084    0.590695    0.380212    11.00000   -1.20000
AFIX   0
C1    1    0.413016    0.503515    0.474750    11.00000    0.02414    0.01800 =
         0.01234    0.00008    0.01030   -0.00348
C4    1    0.140037    0.742226    0.397132    11.00000    0.02159    0.02093 =
         0.01971    0.00372    0.00551    0.00518
AFIX  43
H4    2    0.024636    0.765769    0.365144    11.00000   -1.20000
AFIX   0
C5    1    0.275910    0.812102    0.435137    11.00000    0.03072    0.01750 =
         0.01408    0.00026    0.01224    0.00415
C6    1    0.445943    0.780744    0.482979    11.00000    0.03247    0.01285 =
         0.01640   -0.00065    0.01152   -0.00879
AFIX  43
H6    2    0.537588    0.828201    0.509665    11.00000   -1.20000
AFIX   0
C7    1    0.477790    0.676863    0.490568    11.00000    0.02313    0.01691 =
         0.01403   -0.00082    0.00694   -0.00138
HKLF 4


REM  btbt_di_br_04_autored_a.res in P2(1)/c
REM wR2 = 0.2505, GooF = S = 1.108, Restrained GooF = 1.108 for all data
REM R1 = 0.0885 for 1262 Fo > 4sig(Fo) and 0.0946 for all 1409 data
REM 100 parameters refined using 0 restraints

END

WGHT      0.1969      2.0756

REM Highest difference peak  4.872,  deepest hole -0.980,  1-sigma level  0.357
Q1    1   0.2284  0.5518  0.4924  11.00000  0.05    4.87
Q2    1   0.2243  0.5481  0.3435  11.00000  0.05    4.34
Q3    1   0.2281  0.9477  0.5614  11.00000  0.05    3.11
Q4    1   0.3403  0.9530  0.4472  11.00000  0.05    2.75
Q5    1   0.2283  0.5525  0.6404  11.00000  0.05    2.70
;
_shelx_res_checksum              62815
_shelx_hkl_file                  
;
   0   0  -1    0.09    5.02
   0   0  -1   -0.16    1.60
   0   0  -2 6497.00  193.46
   0   0  -2 6507.77  196.05
   0   0  -2 6438.56  197.07
   0   0  -3   -0.78    3.97
   0   0  -3   -1.67   10.69
   0   0  -4    3.92    8.00
   0   0  -4    7.70    5.85
   0   0  -4    9.27    5.31
   0   0  -4    3.44    5.04
   0   0  -4    4.32   10.11
   0   0  -5    1.55   11.04
   0   0  -5    1.74    5.40
   0   0  -5    1.72    7.75
   0   0  -5    1.69    9.11
   0   0  -6  990.24   34.05
   0   0  -6  919.97   32.68
   0   0  -6  885.47   42.84
   0   0  -6  966.86   34.00
   0   0  -7    1.34    7.05
   0   0  -7    3.04    5.85
   0   0  -7    2.06    6.87
   0   0  -8  152.58    7.87
   0   0  -8  138.42    7.99
   0   0  -8  163.23    7.47
   0   1   0    2.44    1.01
   0   1  -1    8.30    4.18
   0  -1  -1    4.53    4.88
   0  -1  -2 1216.82   38.37
   0   1  -2 1319.40   40.89
   0  -1  -2 1323.39   43.49
   0  -1  -2 1206.45   39.51
   0  -1  -2 1345.56   41.54
   0  -1  -3   80.40   13.15
   0   1  -3   79.10   10.37
   0   1  -3   81.38    7.36
   0  -1  -4  223.15   10.77
   0  -1  -4  250.81   19.00
   0  -1  -4  227.90    9.82
   0   1  -4  194.92   15.19
   0  -1  -4  224.79   16.91
   0  -1  -4  214.89   10.39
   0  -1  -4  216.40   11.61
   0  -1  -4  208.09   10.27
   0   1  -5  418.17   16.88
   0   1  -5  396.61   15.22
   0   1  -5  358.76   23.56
   0  -1  -5  380.67   24.08
   0  -1  -5  406.34   27.64
   0  -1  -5  427.93   16.69
   0  -1  -5  378.62   18.05
   0  -1  -5  419.88   16.51
   0  -1  -5  405.33   14.91
   0   1  -6    1.66    8.19
   0   1  -6    1.46    6.02
   0  -1  -6   -5.98    6.38
   0   1  -6   -0.98   11.57
   0  -1  -6    1.10    8.57
   0  -1  -6   11.77    9.94
   0   1  -6    1.08    8.37
   0  -1  -7  346.64   14.32
   0  -1  -7  319.22   14.84
   0   1  -7  295.68   14.65
   0   1  -7  344.49   14.27
   0   1  -7  310.47   14.79
   0   1  -8   34.87    5.01
   0   1  -8   30.91    4.39
   0  -1  -8   28.88    4.82
   0  -1  -8   34.54    4.48
   0  -1  -8   26.53    5.22
   0   1   8   27.54   18.21
   0  -2   0  780.04   28.26
   0   2   0  914.10   27.29
   0  -2  -1  426.39   16.63
   0  -2  -1  405.96   15.86
   0  -2  -1  436.77   15.88
   0   2  -2  258.65   14.48
   0  -2  -2  264.33   12.82
   0  -2  -2  268.99   13.99
   0  -2  -2  264.48   14.01
   0   2  -2  256.29   12.17
   0   2  -3  346.95   17.48
   0  -2  -3  268.77   13.36
   0   2  -3  307.93   20.50
   0   2  -3  278.22   14.54
   0  -2  -3  340.20   17.10
   0  -2  -3  297.26   19.31
   0   2  -4   54.41    7.32
   0  -2  -4   71.05   12.63
   0  -2  -4   69.85    6.96
   0   2  -4   62.14    6.57
   0   2  -4   47.36    9.95
   0   2  -4   61.80   12.69
   0  -2  -4   70.13    6.21
   0  -2  -4   76.67    6.20
   0  -2  -4   73.40    8.84
   0  -2  -4   64.04    6.72
   0   2  -5  571.68   21.85
   0  -2  -5  609.73   24.24
   0  -2  -5  656.74   23.51
   0   2  -5  529.52   30.53
   0   2  -5  683.48   23.86
   0   2  -5  629.52   23.95
   0  -2  -5  650.58   22.11
   0  -2  -5  682.08   35.08
   0   2  -5  702.92   23.93
   0   2  -5  730.89   37.18
   0   2  -5  649.20   22.34
   0  -2  -5  682.12   23.33
   0  -2  -5  618.87   33.11
   0  -2  -6  247.75   14.41
   0   2  -6  205.86   19.90
   0  -2  -6  237.79   20.45
   0   2  -6  271.24   13.58
   0  -2  -6  222.92    9.90
   0   2  -6  279.56   13.14
   0  -2  -7   18.32    6.91
   0   2  -7   25.58    7.15
   0  -2  -7   17.73    5.70
   0   2  -7    8.75    5.94
   0  -2  -8  117.93    5.96
   0   2   8   89.03   20.60
   0   2  -8  100.28    6.01
   0  -3   0    1.97    7.12
   0   3   0   -0.39    3.21
   0   3  -1 1893.05   57.15
   0  -3  -1 1797.47   57.93
   0  -3  -1 1808.11   56.45
   0   3  -2  569.13   23.52
   0   3  -2  545.70   22.27
   0  -3  -2  568.30   22.71
   0  -3  -2  586.63   22.77
   0  -3  -3   10.94    5.68
   0   3  -3   14.02    8.90
   0   3  -3   12.64   11.48
   0  -3  -3   12.53    6.10
   0  -3  -3   16.41   10.02
   0   3  -3    9.24    7.38
   0   3  -3   13.30    5.93
   0   3  -3   15.20    5.65
   0  -3  -3   15.63    6.59
   0  -3  -3   14.69    8.32
   0  -3  -3   20.76    6.23
   0  -3  -4  242.89   10.61
   0  -3  -4  244.32   18.30
   0  -3  -4  254.79   11.07
   0  -3  -4  235.90   11.15
   0   3  -4  245.68   12.23
   0   3  -4  244.34   10.96
   0  -3  -4  243.39   12.64
   0   3  -4  223.02   10.36
   0   3  -4  226.31   16.89
   0  -3  -4  215.92   10.18
   0   3  -4  203.47   13.97
   0   3  -4  233.24   10.99
   0  -3  -4  240.71   11.44
   0   3  -4  247.26   19.39
   0   3  -4  217.85   11.12
   0   3  -5  510.96   18.70
   0   3  -5  462.40   30.22
   0  -3  -5  496.20   18.21
   0   3  -5  474.98   19.67
   0  -3  -5  415.30   27.33
   0  -3  -5  465.21   18.75
   0  -3  -5  466.19   17.18
   0   3  -5  503.23   19.06
   0  -3  -5  482.57   29.32
   0   3  -5  438.96   16.91
   0  -3  -5  442.43   19.63
   0   3  -5  457.24   18.56
   0   3  -5  389.25   25.59
   0   3  -5  400.37   16.78
   0   3  -6    6.36    7.46
   0  -3  -6   -2.59    8.49
   0  -3  -6   -0.51    9.38
   0   3  -6    0.63    4.33
   0   3  -6    7.60   11.02
   0  -3  -6    8.87    7.31
   0   3  -6   13.26    6.44
   0  -3  -6    0.70    3.80
   0   3  -6    8.23    8.25
   0   3  -7  245.44   12.66
   0  -3  -7  252.67   12.62
   0  -3  -7  257.13   11.68
   0   3  -7  256.71   11.88
   0   3  -7  213.64   11.96
   0  -3  -7  249.48   12.40
   0  -3  -8  101.94    5.34
   0   3  -8   82.29    5.41
   0   4   0  600.08   20.68
   0  -4   0  541.42   22.45
   0  -4  -1  312.40   14.76
   0   4  -1  322.86   14.19
   0   4  -1  328.89   12.48
   0   4  -2    5.12    7.91
   0  -4  -2    4.37    6.58
   0  -4  -2    9.84    7.96
   0  -4  -3 1571.92   44.92
   0   4  -3 1422.05   49.88
   0  -4  -3 1521.19   50.75
   0  -4  -3 1318.17   47.46
   0   4  -3 1374.01   50.12
   0   4  -3 1369.67   43.88
   0   4  -3 1485.17   51.80
   0  -4  -3 1468.02   50.32
   0   4  -3 1219.81   43.33
   0   4  -4   32.42    7.03
   0   4  -4   31.77    9.98
   0   4  -4   29.04    4.11
   0   4  -4   32.50    5.41
   0  -4  -4   32.67    6.02
   0  -4  -4   20.85   10.19
   0   4  -4   25.21    4.53
   0   4  -4   37.93   11.02
   0   4  -4   35.14    5.96
   0  -4  -4   28.66    6.00
   0  -4  -4   36.59    5.14
   0  -4  -4   36.65    5.91
   0  -4  -4   28.09    6.58
   0   4  -4   28.52    7.23
   0  -4  -4   35.16    6.59
   0   4  -4   32.42    5.81
   0   4  -4   30.08    6.18
   0  -4  -5  183.22   13.76
   0   4  -5  192.89    9.87
   0   4  -5  194.86   18.59
   0   4  -5  220.71   12.43
   0  -4  -5  186.65    9.89
   0  -4  -5  200.62   10.94
   0   4  -5  228.26   11.26
   0   4  -5  211.33   11.36
   0   4  -5  229.21   11.73
   0  -4  -5  200.20   11.91
   0  -4  -6    8.49    8.03
   0   4  -6   11.47    7.26
   0  -4  -6    7.82    9.97
   0  -4  -6   22.41    7.45
   0   4  -6   25.02    7.26
   0   4  -6   24.38    8.01
   0   4  -6   13.15    4.68
   0  -4  -6    7.37    4.07
   0   4  -6    7.65   10.78
   0  -4  -7   61.80    7.62
   0  -4  -7   57.16    7.24
   0  -4  -7   56.84    6.21
   0   4  -7   59.08    6.76
   0   4  -7   51.28    7.56
   0   4   7   62.03   15.49
   0  -4  -8   17.97    3.02
   0   4  -8   10.92    3.20
   0  -5   0    3.92    7.90
   0   5   0    2.93    3.86
   0  -5  -1  628.58   25.46
   0   5  -1  662.49   25.04
   0  -5  -2 1176.63   43.76
   0   5  -2 1173.40   43.45
   0  -5  -2 1208.16   38.96
   0  -5  -2 1219.95   41.12
   0   5  -2 1192.01   41.76
   0   5  -2 1277.09   39.75
   0  -5  -3   48.29    9.25
   0   5  -3   54.93    8.49
   0   5   3   55.79    5.77
   0   5  -3   52.98    6.42
   0  -5  -3   46.98    7.72
   0  -5  -3   60.29    7.13
   0  -5  -3   49.95    6.14
   0   5  -3   53.59    6.64
   0  -5  -3   47.56    9.94
   0   5  -3   54.81   10.54
   0   5  -3   57.83   10.29
   0  -5  -4  998.71   39.42
   0   5  -4 1036.79   34.32
   0   5  -4 1072.39   33.74
   0   5  -4 1000.62   42.90
   0   5  -4 1157.05   44.96
   0  -5  -4  996.29   33.65
   0   5  -4 1027.61   33.25
   0  -5  -4 1036.69   33.57
   0   5  -4 1042.25   33.50
   0  -5  -4 1063.43   33.41
   0   5  -4  991.73   33.49
   0   5  -4 1025.02   42.04
   0   5  -4 1029.94   33.35
   0  -5  -4  887.37   33.80
   0   5  -4 1016.18   34.06
   0  -5  -4 1117.49   43.24
   0   5  -4  997.41   34.51
   0  -5  -4 1125.58   35.14
   0  -5  -5   44.89    8.44
   0   5  -5   43.89    5.95
   0  -5  -5   43.51    7.49
   0   5  -5   52.76    8.48
   0   5  -5   55.86    8.45
   0  -5  -5   51.03   11.06
   0  -5  -5   47.09    7.30
   0   5  -5   55.83    7.84
   0   5  -5   42.84   13.32
   0  -5  -5   43.26    5.77
   0  -5  -6   62.93    8.88
   0   5  -6   49.40    8.49
   0  -5  -6   84.45   10.65
   0   5  -6   72.26    8.37
   0  -5  -6   62.96    5.86
   0   5  -6   48.21    7.85
   0   5  -6   58.41    5.94
   0  -5  -6   75.64    8.61
   0  -5  -7  101.11    7.04
   0  -5  -7   94.37    7.41
   0  -5  -7  107.24    8.31
   0   5  -7  110.20    7.54
   0   5  -7   93.78    7.87
   0  -5  -8   26.16    2.73
   0   5  -8   20.37    2.92
   0   6   0   50.70    6.65
   0  -6   0   46.41   11.86
   0   6  -1  226.87   13.05
   0  -6  -1  209.50   14.82
   0   6   2   33.76    5.43
   0  -6  -2   31.64    6.91
   0   6   2   27.58    8.14
   0  -6  -2   29.93    5.95
   0   6  -2   27.35    7.17
   0  -6  -2   26.24    9.23
   0   6  -2   28.37    6.52
   0   6  -2   34.69   10.57
   0  -6  -3 1505.13   53.70
   0   6  -3 1458.68   47.13
   0  -6  -3 1453.83   46.50
   0  -6  -3 1400.73   51.39
   0   6  -3 1430.43   45.25
   0   6   3 1387.76   47.15
   0   6  -3 1405.03   54.51
   0   6  -3 1420.02   45.95
   0  -6  -3 1481.49   46.23
   0  -6  -4   77.70   12.54
   0   6  -4   78.39   13.19
   0   6  -4   79.71    5.58
   0  -6  -4   67.09    7.67
   0   6  -4   76.88    6.65
   0   6  -4   81.62    8.44
   0   6  -4   66.83   10.45
   0  -6  -4   77.98    7.64
   0  -6  -4   68.19    9.68
   0   6  -4   87.50    7.80
   0   6  -4   72.14    7.82
   0   6  -4   76.15    6.39
   0   6  -5   53.33    8.47
   0   6  -5   58.22    6.46
   0   6  -5   58.60   13.72
   0   6  -5   66.84    9.20
   0  -6  -5   56.78    7.71
   0  -6  -5   71.03    6.69
   0  -6  -5   74.41    9.10
   0  -6  -5   77.08   11.67
   0   6  -6   48.92    7.84
   0  -6  -6   43.31    5.34
   0  -6  -6   52.05   10.03
   0  -6  -6   64.41    8.16
   0   6  -6   56.72    5.83
   0   6  -6   54.18    8.03
   0  -6  -6   44.37    7.75
   0   6  -7   76.78    6.74
   0  -6  -7  100.54    6.55
   0  -6  -7   90.40    7.37
   0   6  -7   96.54    6.89
   0  -7   0   -5.47    9.85
   0   7   0    2.04    5.24
   0   7   0    2.35    4.55
   0   7  -1 1790.68   54.27
   0  -7  -1 1767.11   54.42
   0  -7  -1 1727.40   60.44
   0  -7   1 1625.68   62.51
   0   7   1 1808.84   56.43
   0   7  -1 1734.28   59.82
   0   7   1 1697.60   54.05
   0   7   2  838.73   29.52
   0   7  -2  853.43   28.04
   0  -7  -2  783.28   28.18
   0   7   2  851.36   27.45
   0   7  -2  774.12   33.76
   0  -7  -2  788.09   34.05
   0  -7  -2  799.13   27.72
   0   7  -3  126.66   10.53
   0   7  -3  125.87    7.87
   0  -7  -3  129.88   13.46
   0  -7  -3  122.89    8.42
   0  -7  -3  123.98    9.44
   0   7  -3  113.72   14.32
   0   7   3  120.09   10.81
   0  -7  -3   97.36   11.17
   0   7  -3  108.67    9.10
   0  -7  -4 1030.88   33.58
   0  -7  -4  948.03   31.09
   0   7  -4  856.86   41.35
   0   7  -4  895.05   30.36
   0  -7  -4  869.50   37.91
   0   7  -4  941.79   30.53
   0   7  -4  888.27   30.62
   0   7  -4  874.09   31.64
   0   7   4  943.02   34.56
   0  -7  -4  887.46   40.12
   0  -7  -4  911.97   31.46
   0  -7  -4  767.36   30.55
   0   7  -5  187.50   19.57
   0  -7  -5  190.25   14.12
   0   7   5  190.81   16.31
   0  -7  -5  181.63   10.91
   0   7  -5  214.48   12.76
   0  -7  -5  179.90   10.19
   0   7  -5  225.54   11.72
   0   7  -5  213.11   10.62
   0  -7  -6  158.02   10.09
   0   7  -6  132.00    9.64
   0   7  -6  143.85    8.17
   0  -7  -6  137.58    7.97
   0  -7  -6  138.36   11.60
   0   7  -6  138.61    9.20
   0  -7  -7  133.16    7.41
   0  -7  -7  122.73    6.86
   0   7  -7  131.20    7.39
   0   8   0    9.52   11.14
   0  -8   0    1.79    8.86
   0   8   0   11.89   16.10
   0  -8  -1   70.70   11.10
   0   8   1   78.54   12.34
   0   8   1   98.98   13.80
   0   8  -1   85.28    6.74
   0  -8  -1   82.20    6.72
   0   8  -1   89.12    6.75
   0   8  -1   72.39    9.33
   0  -8   1   71.73   12.88
   0  -8  -2   51.94    6.43
   0   8  -2   60.78    9.36
   0   8  -2   48.29    5.25
   0  -8  -2   52.67   10.75
   0   8  -2   56.75    5.56
   0   8   2   70.69   10.65
   0   8  -2   55.02    9.48
   0  -8  -2   49.45    7.53
   0   8  -2   62.17    7.21
   0  -8  -3   96.37   13.27
   0   8  -3   99.87    7.14
   0  -8  -3  106.96    9.58
   0  -8  -3   93.55   11.87
   0   8  -3   92.29   10.72
   0  -8  -3  102.14    8.30
   0  -8  -3  109.20    9.59
   0   8   3  114.64   12.14
   0   8  -3   99.45   12.41
   0   8  -3   76.88    9.81
   0   8  -4   70.49    7.80
   0  -8  -4   40.24    7.74
   0  -8  -4   64.85    8.54
   0  -8  -4   53.73   12.44
   0   8  -4   66.50    6.73
   0  -8  -4   53.81   10.37
   0  -8  -4   57.99    7.73
   0   8  -4   58.42    9.40
   0   8   4   55.78   12.29
   0  -8  -4   62.10    9.04
   0   8  -5   50.39    6.50
   0  -8  -5   53.49    7.24
   0   8  -5   63.81    7.68
   0   8  -5   53.01    8.90
   0  -8  -5   53.59    7.64
   0   8   5   43.18   13.30
   0  -8  -5   49.94   10.96
   0   8  -6   35.69    5.11
   0  -8  -6   27.96    6.48
   0   8  -6   34.85    6.83
   0  -8  -6   44.27    8.99
   0  -8  -6   39.40    7.00
   0  -8  -6   34.08    4.60
   0   8   6   44.04   13.61
   0  -8  -7   20.33    3.55
   0   8  -7   27.00    4.39
   0   9   0   -2.16   10.60
   0  -9   0    1.69    8.97
   0   9   0   17.85   17.71
   0   9  -1 1571.16   51.29
   0  -9   1 1436.62   59.71
   0  -9  -1 1654.39   51.80
   0   9   1 1645.16   55.66
   0  -9  -1 1636.62   60.05
   0   9  -1 1763.76   51.72
   0   9  -1 1596.09   51.10
   0   9  -1 1579.17   51.96
   0   9   1 1713.44   57.53
   0   9  -1 1705.41   54.16
   0  -9   2  136.10   17.88
   0  -9  -2  166.00   16.02
   0   9  -2  195.97   13.40
   0  -9  -2  182.03   10.48
   0   9  -2  189.69    9.58
   0   9  -2  171.29    9.23
   0   9   2  232.83   15.98
   0   9  -2  219.47   11.04
   0  -9  -2  169.25   11.42
   0  -9  -2  199.21   11.55
   0  -9  -3   55.12   12.21
   0   9  -3   53.48    9.87
   0  -9  -3   57.61   11.05
   0   9   3   70.71   13.43
   0   9  -3   56.81    6.67
   0  -9  -3   62.52    7.62
   0  -9  -3   64.69    9.30
   0  -9  -3   62.46    9.22
   0  -9  -4   32.82    7.01
   0  -9  -4   24.95    9.24
   0  -9  -4   36.92    8.27
   0  -9  -4   19.35    7.37
   0  -9  -4   31.89    8.30
   0  -9  -4   24.80    5.30
   0   9   4   44.01   13.09
   0  -9  -4   23.13   10.59
   0   9  -4   28.59    5.91
   0   9  -4   23.81    8.70
   0  -9  -5  500.31   19.57
   0  -9  -5  503.56   22.11
   0   9  -5  575.77   19.87
   0   9   5  518.71   26.21
   0   9  -5  561.91   21.35
   0  -9  -5  475.39   18.98
   0  -9  -5  485.77   19.89
   0  -9  -6   14.07    3.68
   0  -9  -6   25.06    7.82
   0   9  -6   18.76    4.34
   0   9  -6   14.85    5.82
   0  -9  -6   25.47    6.10
   0   9   6   26.34   13.26
   0   9  -7  455.49   15.33
   0  -9  -7  466.02   15.07
   0 -10   0  900.89   39.76
   0  10   0  926.76   30.82
   0  10   1   35.39   18.85
   0 -10  -1   12.62    7.43
   0  10  -1    9.08    4.83
   0  10  -1    5.85    5.66
   0 -10  -1    6.34    9.67
   0  10  -1   20.11   10.55
   0 -10  -1    8.02    5.31
   0  10  -1    5.53    4.65
   0 -10   1    5.10   10.62
   0  10   1   26.51   13.11
   0  10  -2   46.36    6.27
   0  10   2   52.43   15.30
   0 -10   2   32.85   13.04
   0 -10  -2   33.55   11.10
   0 -10  -2   23.74   10.32
   0  10   2   39.55   16.74
   0  10  -2   38.63    6.12
   0 -10  -2   36.62    7.09
   0 -10  -2   32.02    8.43
   0 -10  -2   43.25    5.32
   0 -10  -2   43.07    8.29
   0  10  -3   10.42    9.66
   0 -10  -3    0.43    9.43
   0 -10  -3    0.12    4.51
   0  10  -3    1.50    5.38
   0 -10  -3    2.89    8.10
   0 -10  -3    1.66    6.10
   0  10   3   11.76   14.32
   0 -10  -3    6.71    8.06
   0  10   3   33.95   15.90
   0  10  -3    5.33    5.12
   0 -10  -4  215.15   10.57
   0  10  -4  200.46   13.04
   0  10   4  253.05   19.10
   0 -10  -4  222.49   12.91
   0 -10  -4  224.96   11.58
   0  10  -4  229.09   11.12
   0 -10  -4  237.90   12.72
   0 -10  -5   94.89    8.68
   0 -10  -5   81.11    6.33
   0 -10  -5  101.79    6.54
   0  10  -5  101.33    9.26
   0 -10  -5   99.62    8.30
   0  10   5  102.88   15.51
   0 -10  -6  329.57   13.34
   0  10  -6  306.67   11.52
   0  10   6  330.84   20.90
   0  11   0    4.27   11.58
   0  11   0   -1.93    6.09
   0  11   0    0.80    4.46
   0  11  -1  400.31   17.53
   0  11  -1  472.57   20.78
   0  11   1  371.23   28.28
   0 -11  -1  440.95   25.06
   0  11   1  424.78   22.03
   0 -11  -1  434.00   18.08
   0  11  -1  402.73   16.25
   0  11   2  185.06   23.20
   0 -11  -2  155.07   16.07
   0 -11  -2  164.41    8.53
   0  11  -2  166.00    9.38
   0  11   2  161.82   16.12
   0  11  -2  171.77    9.45
   0 -11  -2  160.52   11.58
   0 -11  -2  158.76    9.85
   0 -11  -2  154.99   12.08
   0 -11  -3   68.51    9.43
   0  11  -3   72.81    6.92
   0 -11  -3   51.04    7.02
   0 -11  -3   63.02    8.30
   0  11  -3   43.11   10.20
   0  11  -3   63.63    6.70
   0  11   3   74.38   14.41
   0 -11  -3   61.25    8.61
   0 -11  -3   53.31    5.77
   0  11   3   60.39   18.81
   0  11  -4  122.22   10.72
   0  11   4   93.97   18.24
   0 -11  -4  102.90    9.32
   0 -11  -4  132.32    9.64
   0  11  -4  116.99    7.86
   0 -11  -4  125.11    8.38
   0  11   4  118.31   13.90
   0 -11  -4  133.66    9.95
   0 -11  -4  108.44    7.23
   0  11  -5   14.80    6.44
   0  11   5   19.40   15.59
   0 -11  -5   14.03    3.46
   0 -11  -5   17.43    5.88
   0 -11  -5   16.07    5.74
   0  12   0 1538.87   51.30
   0  12   0 1492.65   49.06
   0  12   0 1655.42   53.20
   0 -12  -1   12.55    7.09
   0  12  -1   29.57   10.51
   0 -12  -1   14.33    7.54
   0  12  -1   35.18    9.25
   0  12   1   21.91   11.62
   0  12  -1   16.54    6.85
   0 -12  -1   18.25    9.09
   0  12  -1   17.06    5.28
   0  12   1   15.16    6.63
   0  12  -2  357.36   14.62
   0  12  -2  404.30   18.92
   0 -12  -2  370.74   13.62
   0 -12  -2  342.18   15.93
   0  12   2  312.08   27.35
   0 -12  -2  356.16   23.71
   0  12   2  328.11   19.06
   0 -12  -2  314.51   14.18
   0 -12  -2  331.68   16.95
   0  12  -3    8.54    4.96
   0 -12  -3    8.69    6.69
   0 -12  -3    4.51    3.78
   0  12   3   25.94   11.83
   0 -12  -3    3.93    7.28
   0  12  -3   11.85    5.02
   0 -12  -3   15.24    7.03
   0 -12  -3    9.66    5.25
   0  12   3   29.09   20.07
   0 -12  -4   28.42    8.92
   0  12   4   39.11   18.27
   0 -12  -4   23.44    3.95
   0 -12  -4   23.30    6.66
   0  12  -4   28.59    4.82
   0 -12  -4   19.99    6.68
   0 -12  -4   22.62    6.39
   0  12   5    8.93    4.66
   0 -12  -5   20.77    4.85
   0 -12  -5   16.90    2.92
   0  13   0    6.56    9.52
   0  13   0   -0.30    6.06
   0 -13   0   -1.79    6.24
   0  13  -1   28.42    8.98
   0  13   1   25.34   10.25
   0  13  -1   29.19    5.25
   0 -13  -1   30.38    7.36
   0  13   1   29.59    7.04
   0  13  -1   29.96    9.73
   0  13   2  235.93   12.90
   0  13  -2  240.42   10.86
   0  13   2  215.28   14.44
   0  13  -2  270.55   14.89
   0 -13  -2  223.52   11.86
   0 -13  -2  232.08   13.06
   0 -13  -3   12.25    3.37
   0 -13  -3   20.16    5.86
   0  13   3    9.85    8.62
   0 -13  -3   14.38    6.57
   0 -13  -4  127.91    9.09
   0 -13  -4  102.50    7.10
   0 -13  -4  121.19    7.61
   0 -13  -4   94.94    5.32
   0  13   4   88.24    7.32
   0 -14   0  166.72   10.29
   0  14   0  193.51   12.33
   0  14   0  208.85   12.41
   0  14   1  155.89    9.94
   0 -14  -1  159.41    9.94
   0  14  -1  172.25   11.69
   0  14   1  139.52   10.90
   0  14  -1  152.56    7.83
   0  14   2  127.79    9.89
   0 -14  -2  141.10    9.33
   0  14   2  144.03    9.63
   0 -14  -2  167.51    9.42
   0 -14  -2  162.89    9.57
   0 -14  -3  392.35   15.94
   0  14   3  418.04   16.61
   0 -14  -3  398.80   14.92
   0  14   4   15.74    4.80
   0  15   0    1.84    6.31
   0 -15   0   -0.97    4.94
   0 -15  -1    4.57    5.13
   0 -15  -1    3.62    4.81
   0  15   1   13.51    6.88
   0 -15  -1    4.48    4.90
   0  15   2  121.87    8.48
   0  15   2  176.18    9.70
   0 -15  -2  161.14    8.66
   0 -15  -2  142.41    8.00
   0  15   3   14.23    4.87
   0 -16   0  295.92   11.72
   0  16   2   68.28    5.98
  -1   0   8   20.38   10.65
   1   0  -8   20.23    5.00
   1   0  -8   25.14    5.60
   1   0  -8   26.82    5.09
   1   0  -7    9.07    6.88
   1   0  -6  718.37   35.14
   1   0  -6  756.52   28.05
   1   0  -5    5.19    3.46
   1   0  -5   -4.53    7.94
   1   0  -5    9.57    8.13
   1   0  -5    0.38    3.58
   1   0  -4 6714.24  199.10
   1   0  -4 6423.88  191.49
   1   0  -4 6647.31  201.85
   1   0  -4 6392.28  192.45
   1   0  -4 6301.44  191.59
   1   0  -3    3.01    9.70
   1   0  -3   -3.43    8.14
   1   0  -2 9999.00  293.29
   1   0  -2 9787.54  294.95
   1   0  -2 9703.49  294.13
   1   0  -1    0.99    3.46
  -1   0   0  770.16   28.59
  -1   0   0  723.39   22.55
  -1   0  -1    5.48    8.39
  -1   0  -2 1232.96   43.33
  -1   0  -2 1235.48   44.19
  -1   0  -3    0.48    7.51
  -1   0  -3   -3.81   10.33
  -1   0  -4 1016.28   35.12
  -1   0  -4 1133.41   33.66
  -1   0  -4 1077.11   34.81
  -1   0  -4 1062.75   46.40
  -1   0  -5    1.64    3.82
  -1   0  -5   -3.97    5.99
  -1   0  -5   -5.31    5.47
  -1   0  -5    3.19    6.79
  -1   0  -5  -10.67   12.28
  -1   0  -6   47.73    7.03
  -1   0  -6   37.53    6.34
  -1   0  -6   38.69   11.90
  -1   0  -6   44.12   13.68
  -1   0  -7    4.87    4.69
  -1   0  -7    3.56    6.84
  -1   0  -7    0.38    6.81
  -1   0  -8   24.76    3.12
   1  -1  -8   38.30    4.84
   1   1  -8   30.42    5.23
   1   1  -8   21.76    4.99
   1   1  -8   22.82    5.65
  -1   1   8   22.20   10.73
   1  -1  -8   20.39    5.02
   1   1  -7   97.17    8.89
   1  -1  -7   88.34    8.52
   1   1  -7  107.90    9.13
   1   1  -6   56.16    9.19
   1   1  -6   64.06    5.55
   1  -1  -6   53.29   11.70
   1  -1  -6   45.62    9.36
   1   1  -6   37.56   11.54
   1   1  -6   52.62    9.09
   1  -1  -6   44.61    9.24
   1  -1  -5   21.35    3.91
   1  -1  -5   20.41    4.08
   1  -1  -5   20.32    9.02
   1  -1  -5   35.74    6.58
   1  -1  -5   19.31    3.65
   1   1  -5   18.29    8.03
   1   1  -5   19.14    3.79
   1   1  -5   11.28    7.85
   1  -1  -5   20.92    8.29
   1   1  -5   14.85    8.26
   1   1  -4   36.83    8.36
   1  -1  -4   37.90   10.96
   1  -1  -4   37.70    5.40
   1  -1  -4   29.49    7.58
   1   1  -4   34.04    7.46
   1  -1  -4   31.87    9.03
   1  -1  -4   32.14    4.04
   1  -1  -4   40.83    7.86
   1  -1  -4   36.29    5.99
   1  -1  -3  509.58   23.56
   1   1  -3  551.23   20.95
   1  -1  -2  927.94   32.04
   1   1  -2  984.57   31.44
   1  -1  -1  141.17    7.74
   1   1  -1  135.13    6.03
  -1   1   0  441.02   15.69
  -1  -1   0  413.42   19.93
  -1   1  -1  865.89   29.63
  -1  -1  -1  902.87   31.65
  -1  -1  -2   38.64    9.43
  -1   1  -2   32.97    5.89
  -1   1  -2   32.19    7.74
  -1  -1  -3 1611.49   55.24
  -1   1  -3 1575.56   52.75
  -1   1  -3 1626.95   54.00
  -1  -1  -4  127.37    8.43
  -1  -1  -4  134.79    9.19
  -1  -1  -4  155.89    7.92
  -1  -1  -4  132.14   16.80
  -1  -1  -4  142.62    8.92
  -1   1  -4  120.67    9.75
  -1  -1  -4  152.29    9.15
  -1  -1  -5   18.59   12.23
  -1   1  -5   21.22    4.48
  -1  -1  -5   31.13    7.34
  -1  -1  -5   35.60    6.69
  -1   1  -5   20.52    5.62
  -1  -1  -5   29.91    6.42
  -1   1  -6   10.25   10.47
  -1  -1  -6    0.60    5.39
  -1  -1  -6    5.55    8.73
  -1   1  -6    5.17    3.80
  -1  -1  -6   13.22    6.07
  -1   1  -6   10.15    5.90
  -1  -1  -6   -0.61   11.39
  -1  -1  -6    4.24    8.94
  -1   1  -6    0.43    8.44
  -1   1  -7  186.61    9.69
  -1   1  -7  163.48   10.62
  -1  -1  -7  192.42   11.41
  -1  -1  -7  209.85    9.72
  -1  -1  -7  196.02   11.49
  -1   1  -8    3.85    2.71
  -1  -1  -8    5.08    2.67
  -1   2   8   25.10   11.68
   1  -2  -8   52.20    4.94
   1   2  -8   34.68    5.13
   1  -2  -8   26.03    5.29
   1   2  -8   32.88    5.65
   1  -2  -8   28.13    4.92
   1  -2  -7  477.96   18.06
   1  -2  -7  430.53   17.52
   1  -2  -7  423.69   17.61
   1   2  -7  422.03   17.57
   1   2  -7  406.60   17.55
   1  -2  -6   30.88    4.17
   1  -2  -6   28.57    8.54
   1   2  -6   45.37    8.67
   1  -2  -6   20.48    8.60
   1   2  -6   44.08    5.06
   1   2  -6   33.03   10.79
   1  -2  -6   25.23    9.91
   1   2  -6   38.65    8.57
   1   2  -5  489.63   18.42
   1  -2  -5  546.63   18.44
   1  -2  -5  494.86   18.27
   1  -2  -5  488.17   18.55
   1  -2  -5  539.89   19.87
   1  -2  -5  622.09   21.61
   1  -2  -5  417.85   26.65
   1  -2  -5  481.40   20.67
   1   2  -5  523.68   19.01
   1   2  -5  463.16   25.54
   1   2  -5  559.54   20.53
   1   2  -5  522.96   20.84
   1   2  -4  439.95   16.70
   1  -2  -4  433.12   16.29
   1   2  -4  429.77   16.00
   1  -2  -4  422.73   15.67
   1  -2  -4  454.88   15.47
   1  -2  -4  415.20   15.44
   1  -2  -4  432.94   16.79
   1   2  -4  426.84   20.92
   1  -2  -4  363.22   16.42
   1   2  -4  393.71   16.24
   1   2  -3   18.74   11.09
   1  -2  -3   25.94    9.98
   1   2  -3   19.95    8.17
   1   2  -2  427.60   16.21
   1  -2  -2  418.99   17.24
   1   2  -2  411.89   17.34
   1   2  -1 1905.67   58.71
   1   2  -1 1890.36   59.12
   1  -2  -1 1922.62   59.11
  -1  -2   0   36.94    9.60
  -1  -2   0   25.40    3.54
  -1   2   0   30.80    7.36
  -1  -2   0   22.55    3.27
  -1   2   0   35.94   11.18
  -1  -2  -1 1997.29   63.27
  -1  -2  -1 1999.57   63.55
  -1  -2  -1 1923.91   61.23
  -1   2  -1 2014.47   63.76
  -1   2  -1 2004.24   62.96
  -1   2  -2  879.55   34.21
  -1  -2  -2  870.77   33.20
  -1  -2  -2  924.81   33.98
  -1  -2  -2  859.43   29.99
  -1   2  -2  836.18   31.38
  -1   2  -2  828.43   31.15
  -1   2  -3  180.56    9.16
  -1   2  -3  193.64   11.96
  -1   2  -3  162.79   13.70
  -1   2  -3  184.81   13.19
  -1  -2  -3  167.93    9.20
  -1  -2  -3  199.50    8.70
  -1   2  -4  573.22   20.98
  -1  -2  -4  637.96   33.27
  -1   2  -4  634.28   22.32
  -1   2  -4  588.45   22.55
  -1  -2  -4  589.51   22.05
  -1  -2  -4  692.90   21.95
  -1   2  -4  622.53   33.41
  -1   2  -4  577.87   26.06
  -1   2  -4  602.33   21.46
  -1  -2  -4  617.72   22.26
  -1  -2  -4  633.50   22.26
  -1  -2  -4  610.00   22.24
  -1   2  -5  200.48   10.42
  -1  -2  -5  175.40   10.92
  -1  -2  -5  173.55   19.53
  -1  -2  -5  183.36   10.50
  -1  -2  -5  189.01   11.43
  -1   2  -5  178.32    9.07
  -1   2  -5  192.33   10.89
  -1   2  -5  185.91   20.58
  -1   2  -5  194.50   13.02
  -1  -2  -5  153.92   10.42
  -1  -2  -6   55.44    7.10
  -1  -2  -6   29.72    6.08
  -1  -2  -6   40.88    9.49
  -1   2  -6   35.45   12.08
  -1  -2  -6   39.44   10.89
  -1   2  -6   35.93    4.94
  -1   2  -6   44.92    9.49
  -1   2  -6   54.74    6.73
  -1   2  -6   40.05    8.54
  -1   2  -6   23.20   12.83
  -1   2  -6   44.80    7.06
  -1  -2  -7  217.25   12.12
  -1   2  -7  227.10   12.24
  -1  -2  -7  242.73   10.51
  -1   2  -7  225.00   10.54
  -1   2  -7  208.78   11.09
   1  -3  -8   39.62    4.64
  -1   3   8   12.28   12.28
   1  -3  -8   20.33    4.92
   1   3  -7   -3.23    7.34
   1  -3  -7    8.73    6.45
   1  -3  -7    8.07    6.94
   1  -3  -7   -3.76    6.05
   1  -3  -6   53.77    9.24
   1  -3  -6   57.78    5.21
   1  -3  -6   62.80   12.90
   1  -3  -6   54.46    8.66
   1   3  -6   69.29    5.79
   1   3  -6   73.63    8.74
   1  -3  -6   87.36    8.87
   1   3  -6   60.24   12.62
   1  -3  -5  596.23   19.95
   1   3  -5  538.73   19.65
   1  -3  -5  638.53   22.49
   1  -3  -5  550.73   19.75
   1   3  -5  546.87   19.87
   1   3  -5  515.56   27.13
   1   3  -5  567.94   21.07
   1  -3  -5  538.53   21.54
   1  -3  -5  596.74   21.27
   1   3  -5  476.57   19.20
   1  -3  -4   12.95    4.78
   1   3  -4   16.87    7.86
   1   3  -4   16.61    6.44
   1   3  -4   15.50    6.76
   1  -3  -4    7.56    5.74
   1  -3  -4   14.32    5.43
   1  -3  -4   14.03    3.95
   1  -3  -4   13.43    7.57
   1  -3  -4   20.02    5.21
   1   3  -3  462.59   17.43
   1   3  -3  447.03   20.49
   1  -3  -2  430.56   17.55
   1  -3  -2  400.08   18.04
   1   3  -2  420.16   17.16
   1   3  -2  421.33   17.32
   1  -3  -1  290.55   11.48
  -1  -3   1  278.97   10.37
   1   3  -1  276.72   11.39
   1   3  -1  279.80   12.53
  -1  -3   0  201.98    9.04
  -1  -3   0  200.50    8.89
   1   3   0  226.76   10.33
  -1  -3  -1  650.46   23.82
  -1  -3  -1  669.73   23.97
  -1  -3  -1  688.41   25.18
  -1   3  -1  753.04   26.91
  -1   3  -1  678.75   25.72
  -1  -3  -1  712.61   26.26
  -1  -3  -2   41.78    7.99
  -1  -3  -2   40.58    6.29
  -1   3  -2   33.05    7.96
  -1   3  -2   22.61    8.39
  -1  -3  -2   32.76   11.17
  -1  -3  -2   34.71   10.22
  -1   3  -2   41.83   12.69
  -1   3  -3  276.77   12.19
  -1  -3  -3  290.60   13.14
  -1  -3  -3  278.21   12.64
  -1   3  -3  276.85   16.66
  -1   3  -3  326.29   12.53
  -1   3  -3  264.62   20.56
  -1  -3  -3  301.50   12.59
  -1   3  -3  278.72   17.37
  -1  -3  -3  318.29   13.37
  -1   3  -3  284.03   12.83
  -1  -3  -3  284.50   20.34
  -1  -3  -3  329.61   12.74
  -1  -3  -3  320.30   19.83
  -1   3  -3  305.12   16.88
  -1  -3  -4  334.03   13.60
  -1   3  -4  282.60   17.01
  -1  -3  -4  251.19   13.87
  -1  -3  -4  271.75   13.08
  -1   3  -4  284.23   22.49
  -1   3  -4  302.26   12.66
  -1  -3  -4  300.18   12.86
  -1  -3  -4  315.15   12.96
  -1   3  -4  303.97   13.14
  -1   3  -4  286.01   11.84
  -1   3  -4  271.59   12.22
  -1  -3  -4  303.46   21.65
  -1   3  -4  302.18   14.20
  -1  -3  -5  191.47   10.38
  -1   3  -5  169.51   12.25
  -1  -3  -5  186.97   19.70
  -1   3  -5  165.43    8.84
  -1   3  -5  181.30   10.38
  -1  -3  -5  148.60   10.76
  -1  -3  -5  170.22   10.79
  -1   3  -5  148.38   10.99
  -1  -3  -5  183.83   11.94
  -1  -3  -5  182.05   10.19
  -1   3  -5  173.18    9.93
  -1   3  -5  142.46   18.96
  -1  -3  -6  238.80   11.17
  -1   3  -6  182.83   10.78
  -1  -3  -6  198.53   13.01
  -1  -3  -6  158.39    8.78
  -1   3  -6  217.51   11.04
  -1   3  -6  210.65   12.83
  -1   3  -6  185.21    9.38
  -1   3  -6  179.17   11.59
  -1   3  -7   17.30    5.17
  -1   3  -7   16.21    6.43
  -1  -3  -7   15.06    4.60
  -1  -3  -7   17.54    6.55
   1   4  -8   16.39    4.40
  -1   4   8   -3.77   12.76
   1  -4  -8   13.06    3.81
   1  -4  -8   -0.23    4.63
  -1   4   7  431.34   20.68
   1  -4  -7  406.78   16.42
   1  -4  -7  461.68   17.45
   1   4  -7  418.04   16.68
   1   4  -7  407.72   17.01
   1  -4  -7  416.29   17.02
   1   4  -6   11.36   10.27
   1  -4  -6    1.23    8.28
   1   4  -6    2.79    8.44
   1   4  -6    6.44    4.54
   1  -4  -6    5.03    3.93
   1   4  -6   -5.45    8.50
   1  -4  -6    2.89    7.53
   1  -4  -6   13.54    7.48
   1  -4  -6    9.28   10.17
   1  -4  -5  456.34   16.94
   1   4  -5  450.20   18.01
   1  -4  -5  383.37   17.20
   1  -4  -5  317.77   16.90
   1   4  -5  418.28   15.68
   1   4  -5  367.99   15.52
   1  -4  -5  412.67   15.92
   1   4  -5  324.81   22.45
   1   4  -5  435.68   16.99
   1  -4  -5  410.08   15.61
   1  -4  -5  484.91   19.11
   1  -4  -4    4.18    4.93
   1  -4  -4    9.12    7.84
   1  -4  -4    9.16    5.51
   1  -4  -4    5.07    6.23
   1   4  -4    0.90    7.66
   1   4  -4    8.95    7.11
   1  -4  -4    1.09    3.63
   1   4  -4    3.28    3.20
   1   4  -4    6.57    5.83
   1   4  -4    9.07    6.53
   1   4  -3   87.47    8.65
   1   4  -3   76.58   10.26
   1   4  -3  100.06    8.10
   1  -4  -3  104.51   11.27
   1  -4  -3   92.49    7.40
   1  -4  -3   86.11    7.69
   1  -4  -3   99.92    7.07
   1  -4  -3   99.01    6.99
   1  -4  -2   27.18    8.38
   1   4  -2   31.37    8.12
   1  -4  -1 1281.37   41.33
   1  -4  -1 1200.94   43.86
  -1  -4   0   32.65    5.92
  -1  -4   0   29.62    5.11
   1   4   0   25.84    3.69
   1  -4   0   29.12    3.98
   1  -4   1  798.63   30.95
  -1  -4  -1  771.23   27.33
  -1   4  -1  672.07   28.00
  -1  -4  -1  743.14   27.02
  -1   4  -1  878.06   31.40
  -1  -4  -1  771.93   29.03
  -1  -4  -1  735.21   27.13
   1   4   1  787.30   30.87
  -1   4  -2  103.93   14.63
  -1  -4  -2   92.39   10.12
  -1  -4  -2   86.05    8.91
  -1   4  -2   98.87   12.21
  -1  -4  -2  101.89   13.13
  -1   4  -2   72.45    8.57
  -1   4  -3   18.68    5.79
  -1  -4  -3   22.25    5.92
  -1  -4  -3   29.90   10.94
  -1  -4  -3   21.43    6.70
  -1   4  -3   16.82    6.50
  -1   4  -3   25.06    5.53
  -1  -4  -3   21.87    6.68
  -1  -4  -3   28.25    6.75
  -1  -4  -3   23.92    5.24
  -1   4  -3   20.19    6.87
   1   4   3   21.98    4.79
  -1  -4  -3   31.31    5.88
  -1  -4  -3   19.02   10.27
  -1   4  -3   25.25   11.55
  -1   4  -4    6.13    6.21
  -1  -4  -4   14.31   10.54
  -1  -4  -4   20.13    5.75
  -1  -4  -4   15.74    5.25
  -1   4  -4   29.73    5.58
  -1   4  -4   15.68    5.63
  -1  -4  -4   20.11    6.71
  -1   4  -4   14.90    7.02
  -1   4  -4   18.73    4.38
  -1   4  -4   18.81   11.27
  -1   4  -4   16.66    6.52
  -1  -4  -4   18.56    6.09
  -1   4  -4   18.62    5.57
  -1   4  -5  441.60   17.64
  -1  -4  -5  443.61   17.13
  -1  -4  -5  400.79   27.61
  -1   4  -5  447.68   19.00
  -1   4  -5  343.62   22.19
  -1   4  -5  427.30   28.74
  -1  -4  -5  450.96   17.87
  -1   4  -5  400.85   17.47
  -1   4  -5  448.21   17.46
  -1  -4  -5  432.63   18.71
  -1  -4  -5  401.63   17.68
  -1   4  -5  430.59   16.59
  -1  -4  -5  420.10   18.22
  -1   4  -6   91.32    8.18
  -1   4  -6   95.29    6.65
  -1   4  -6   70.62    7.97
  -1  -4  -6  108.20    8.67
  -1   4  -6  104.66    9.88
  -1  -4  -6   82.49    6.30
  -1  -4  -6   99.19   10.42
  -1  -4  -7  246.46   11.73
  -1   4  -7  232.13   10.42
  -1  -4  -7  252.67   10.33
  -1   4  -7  209.43   11.10
  -1  -4  -7  218.61   11.69
   1  -5  -8  149.94    6.70
   1  -5  -7   13.57    6.17
   1   5  -7    9.25    6.13
  -1   5   7    5.58   10.39
   1  -5  -6  767.21   25.82
   1  -5  -6  842.36   27.98
   1   5  -6  732.49   25.78
   1  -5  -6  624.39   37.33
   1  -5  -6  841.79   29.02
  -1   5   6  737.96   29.63
   1   5  -6  738.11   26.49
   1   5  -6  763.31   27.38
   1  -5  -6  746.24   26.92
   1   5  -6  599.38   34.13
   1  -5  -6  760.24   27.52
   1  -5  -5  184.95   11.99
   1   5  -5  247.69   10.77
   1  -5  -5  243.81   11.96
   1   5  -5  206.01   10.75
   1  -5  -5  240.89   14.31
   1  -5  -5  228.05   10.87
   1   5  -5  182.08   17.53
   1   5  -5  217.35   12.18
   1   5  -5  227.94   12.87
   1  -5  -4   45.12    7.76
   1   5  -4   61.51    5.10
   1   5  -4   68.97    7.83
   1  -5  -4   56.69   10.80
   1  -5  -4   76.14    6.79
   1  -5  -4   65.84    7.64
   1   5  -4   50.06   10.23
   1   5  -4   75.27    8.79
   1   5  -4   58.80    5.70
   1  -5  -4   63.17    6.86
   1   5  -4   53.94    7.03
   1  -5  -4   63.56    5.65
   1   5  -3  219.00   10.89
   1   5  -3  234.12   12.24
   1  -5  -3  232.45   10.79
   1  -5  -3  248.33   10.75
   1   5  -3  204.92   10.21
   1  -5  -3  238.35   10.34
   1  -5  -3  232.07   15.81
   1   5  -3  198.29   14.74
   1  -5  -3  235.04   11.25
   1  -5  -3  225.02   11.14
   1   5  -2  851.55   29.79
   1  -5  -2  883.15   34.74
   1   5  -2  776.58   33.74
  -1  -5   1  191.93   16.38
  -1   5   1  187.73   18.81
  -1   5   1  207.85    9.84
   1  -5  -1  202.17   13.86
   1  -5   0 6060.95  182.52
  -1  -5   0 6264.15  184.58
  -1  -5   0 6269.25  185.63
  -1   5   0 6088.05  182.78
   1  -5   0 6729.80  191.49
   1   5   1  -17.69   25.14
  -1  -5  -1   27.56    7.90
  -1   5  -1   35.14   12.24
  -1  -5  -1   36.42    9.69
   1  -5   1   21.43   25.71
  -1   5  -1   18.57    8.98
   1   5   2  393.50   14.02
  -1  -5  -2  373.66   14.99
  -1   5  -2  330.70   15.72
  -1  -5  -2  406.62   21.45
  -1   5  -2  371.65   20.27
  -1  -5  -2  375.38   18.88
  -1  -5  -2  356.27   19.08
  -1   5  -2  368.30   15.09
  -1   5  -2  411.40   21.78
   1   5   3   92.45    6.46
  -1   5  -3   90.20   12.95
  -1  -5  -3   87.50   12.23
  -1   5  -3   98.68   10.74
  -1   5  -3   92.85    7.42
  -1   5  -3   88.02    7.43
  -1  -5  -3   98.04    8.32
  -1  -5  -3   97.97    8.47
  -1   5  -3   91.28    6.67
  -1  -5  -3   92.39   11.38
  -1  -5  -3   92.14    6.32
  -1  -5  -3   94.89    9.98
  -1  -5  -3   85.45    7.25
  -1   5  -4   69.88    8.30
  -1  -5  -4   81.79    7.69
  -1   5  -4   70.34    7.45
  -1   5  -4   70.04   10.21
  -1  -5  -4   63.82   12.50
  -1  -5  -4   75.05    6.39
  -1   5  -4   76.81    6.20
  -1   5  -4   66.81    6.70
  -1   5  -4   68.47   13.20
  -1  -5  -4   65.50    7.61
  -1   5  -4   70.65    6.08
  -1  -5  -4   87.30    8.86
  -1  -5  -4   56.75    7.21
  -1   5  -4   73.20    7.40
  -1   5  -5  236.79   11.21
  -1  -5  -5  248.28   11.54
  -1  -5  -5  229.34   13.29
   1  -5   5  194.73   31.36
  -1   5  -5  267.26   13.58
  -1   5  -5  246.01   11.81
   1   5   5  160.94   30.01
  -1   5  -5  237.82   12.70
  -1  -5  -5  240.48   14.55
  -1  -5  -5  231.99   12.42
  -1  -5  -5  262.32   12.92
  -1   5  -5  223.14   20.97
  -1   5  -5  213.80   21.16
  -1  -5  -6  412.45   18.03
  -1   5  -6  401.70   17.12
  -1   5  -6  401.87   15.48
  -1  -5  -6  438.08   16.88
  -1  -5  -6  367.49   15.23
  -1   5  -6  362.19   15.99
  -1  -5  -7  114.72    6.45
  -1   5  -7  120.10    6.86
  -1   5  -7   94.30    7.10
  -1  -5  -7   95.73    7.66
  -1  -5  -7   95.18    7.91
   1  -6  -8   23.45    2.91
  -1   6   7  329.29   17.93
   1  -6  -7  302.32   12.49
   1  -6  -7  284.86   10.94
   1   6  -7  289.49   12.42
   1  -6  -6    7.18    9.76
   1   6  -6   -2.13    6.98
   1  -6  -6    4.27    6.98
  -1   6   6   -9.40   10.51
   1  -6  -6   -6.27    7.66
   1  -6  -6    3.91    4.02
   1   6  -6    9.96    7.27
   1   6  -6   -1.94    4.84
   1  -6  -5  260.27   12.29
   1   6  -5  230.98   12.30
   1   6  -5  217.70   11.12
   1   6  -5  188.94   18.03
   1  -6  -5  226.96   11.09
   1   6  -5  233.63   12.76
   1  -6  -5  215.61    9.84
  -1   6   5  181.23   14.38
   1   6  -5  238.57   10.66
   1  -6  -4   85.70    8.04
   1   6  -4   78.44   12.07
   1  -6  -4   93.60    7.60
   1  -6  -4   84.73    8.44
   1   6  -4   82.57    8.46
   1  -6  -4   85.30   12.49
   1   6  -4   82.85    7.93
   1   6  -4   93.29    6.04
   1  -6  -4   67.94    9.65
   1   6  -4   93.63    6.95
   1  -6  -4   92.97    8.52
   1   6  -4   91.78    6.94
   1  -6  -3  106.21    7.22
   1   6  -3   87.47   11.53
   1   6  -3  102.34    7.57
   1  -6  -3  102.59    7.11
   1   6  -3  102.02    7.46
   1  -6  -3   94.80    7.93
   1  -6  -3   96.28   11.93
   1  -6  -3   98.88    8.00
   1  -6  -2   65.80    7.02
   1   6  -2   71.13    8.16
   1  -6  -2   62.87    6.06
   1  -6  -2   79.19   10.90
   1   6  -2   67.24    8.84
   1  -6  -2   57.93    7.24
   1  -6  -1  795.10   33.06
  -1   6   1  834.66   29.01
  -1  -6   1  825.38   32.85
  -1   6   0  170.64   10.89
  -1  -6   0  149.57   11.73
   1  -6   0  150.68   16.74
  -1   6  -1  422.64   15.14
   1   6   1  390.03   13.70
  -1   6  -1  413.96   19.07
  -1  -6  -1  377.96   17.85
  -1   6  -2  417.19   20.45
  -1  -6  -2  357.35   14.85
   1   6   2  342.67   25.83
  -1   6  -2  302.63   17.82
   1  -6   2  352.81   26.51
  -1   6  -2  377.01   22.12
  -1  -6  -2  351.49   18.80
   1   6   2  399.83   16.26
  -1   6  -2  328.05   15.65
   1   6   2  367.99   13.79
  -1   6  -3   82.01    7.51
   1  -6   3   65.02   17.16
  -1  -6  -3   72.91    7.30
  -1  -6  -3   71.12   10.52
  -1  -6  -3   58.13    6.62
  -1   6  -3   71.51    5.55
  -1   6  -3   66.34    7.16
  -1   6  -3   59.66   10.63
   1   6   3   66.40    6.11
  -1   6  -3   70.08    6.71
  -1   6  -3   68.18    5.55
  -1  -6  -3   63.64    9.38
  -1  -6  -3   74.14    8.22
  -1   6  -3   66.34   10.12
   1   6   3   73.46   17.97
  -1  -6  -3   68.55   10.57
  -1   6  -4   96.11   12.12
  -1   6  -4  112.75    7.33
  -1  -6  -4   89.75    8.40
   1   6   4   99.34   23.88
   1  -6   4   88.78   22.11
  -1  -6  -4  104.52    9.99
  -1  -6  -4   96.50    8.61
  -1   6  -4  108.79    8.78
  -1   6  -4  114.51    8.79
  -1   6  -4  106.50    7.27
  -1   6  -4  108.08    7.31
  -1   6  -4   97.93   13.89
  -1  -6  -4  110.37   10.06
  -1   6  -4  100.78    8.51
  -1  -6  -5  378.53   16.57
  -1   6  -5  301.50   25.16
  -1  -6  -5  364.61   17.82
  -1   6  -5  410.21   16.50
  -1  -6  -5  358.74   16.96
  -1   6  -5  384.38   15.25
  -1  -6  -5  322.47   15.31
  -1   6  -5  362.56   16.17
  -1  -6  -6    1.96    4.04
   1   6   6    3.61   13.21
  -1  -6  -6    2.60    6.51
  -1   6  -6    9.93    6.06
  -1  -6  -6    9.54    7.39
  -1   6  -6    8.70    4.51
  -1   6  -6    1.79    6.66
  -1  -6  -7  187.49    9.79
  -1   6  -7  197.08    8.89
  -1  -6  -7  212.33    8.70
   1   7  -7    7.12    5.49
   1  -7  -7   16.78    4.77
   1  -7  -7   14.33    3.07
   1  -7  -6  400.75   17.04
   1   7  -6  435.12   17.20
   1  -7  -6  459.39   19.25
   1  -7  -6  436.38   16.29
   1   7  -6  428.44   16.49
   1  -7  -5  793.82   26.35
   1   7  -5  766.14   26.33
   1  -7  -5  694.80   24.60
   1   7  -5  747.76   26.24
   1   7  -5  803.42   25.57
   1  -7  -5  570.68   31.22
   1   7  -5  560.36   33.90
   1  -7  -4   51.57    6.86
   1  -7  -4   24.99    8.20
   1  -7  -4   43.53   11.65
   1   7  -4   44.53    6.22
   1  -7  -4   46.65    5.72
   1  -7  -4   53.89    7.66
   1   7  -4   40.94    6.11
   1   7  -4   40.99    4.69
   1   7  -4   27.52   11.39
   1   7  -4   51.72    7.71
   1   7  -4   53.40    7.98
   1  -7  -4   48.28    7.75
   1  -7  -4   43.40    7.60
   1  -7  -3  672.13   24.41
   1  -7  -3  652.27   23.18
   1  -7  -3  671.44   31.58
   1   7  -3  659.09   23.32
   1  -7  -3  658.35   23.64
   1  -7  -3  688.00   25.05
   1  -7  -3  664.02   23.84
   1   7  -2  591.45   20.63
   1  -7  -2  603.59   28.15
   1  -7  -2  569.06   21.42
   1   7  -2  636.68   22.16
   1  -7  -2  594.06   20.62
   1  -7  -2  603.66   21.28
  -1  -7   1  496.30   23.98
   1  -7  -1  518.99   18.35
   1   7  -1  505.69   17.69
   1   7  -1  567.16   19.43
   1   7  -1  511.55   19.83
  -1   7   1  505.75   21.56
   1  -7  -1  508.39   24.85
   1  -7  -1  483.92   16.82
  -1   7   1  504.75   20.55
  -1  -7   0 2920.43   95.41
   1   7   0 3095.04   91.15
  -1   7   0 2824.17   95.30
   1  -7   0 2887.29   99.97
   1   7   0 2942.51   92.44
   1   7   1  114.19   13.41
  -1   7  -1  117.71    8.41
  -1   7  -1  102.69    7.74
  -1  -7  -1  100.21   10.50
  -1  -7  -1   96.96   10.15
  -1   7  -1  122.17   10.82
   1   7   1  102.89    6.92
  -1   7  -1   99.47   11.28
   1   7   1  116.22   11.09
  -1  -7  -2  735.96   26.53
  -1   7  -2  801.20   26.74
  -1   7  -2  676.91   26.72
   1   7   2  848.89   28.57
  -1   7  -2  701.71   27.19
  -1  -7  -2  698.29   30.96
  -1   7  -2  813.83   36.12
   1   7   2  775.23   25.53
  -1   7  -2  834.14   33.86
  -1  -7  -2  730.08   31.43
  -1   7  -3  121.78    8.89
  -1  -7  -3  106.37   11.81
  -1  -7  -3  135.23   10.39
  -1   7  -3  125.76    7.35
  -1  -7  -3  111.40   12.73
   1   7   3  114.63   11.78
   1   7   3  109.51    7.38
  -1   7  -3   99.19   10.55
  -1   7  -3  112.15    7.17
  -1  -7  -3  121.10    8.93
  -1   7  -3  138.75    9.29
  -1   7  -4    6.90    4.97
  -1   7  -4    9.41    6.68
  -1   7  -4    1.01    7.01
  -1  -7  -4    2.37    7.88
  -1  -7  -4    6.07    7.10
  -1   7  -4    5.21    7.30
  -1  -7  -4    3.43    8.37
  -1  -7  -4    7.00    6.22
   1   7   4   -5.83   10.88
  -1   7  -4   10.93    7.26
  -1   7  -5  121.21    9.21
  -1  -7  -5  114.42    9.43
   1   7   5   74.96   13.91
  -1  -7  -5  115.04   11.81
  -1   7  -5   78.51   15.77
  -1  -7  -5  114.34    8.00
  -1  -7  -5  108.60   10.15
  -1   7  -5   87.27    8.58
  -1   7  -5  119.89    7.90
  -1   7  -6  274.62   11.22
  -1  -7  -6  249.39   11.07
  -1  -7  -6  256.36   12.28
  -1   7  -6  224.39   11.55
  -1  -7  -6  226.86   12.28
   1   7   6  298.21   19.13
  -1  -7  -6  260.51   12.70
  -1  -7  -7    9.26    3.01
  -1   7  -7   13.03    3.80
   1  -8  -7   70.27    4.32
   1   8  -6    0.66    4.28
   1  -8  -6   10.58    8.94
   1  -8  -6   -0.38    3.57
   1   8  -6    2.92    6.35
   1  -8  -5  118.79    7.47
   1  -8  -5  102.96   12.16
   1  -8  -5  146.83    9.72
   1   8  -5  150.36    9.62
   1   8  -5  115.91    8.64
   1  -8  -5  123.14   10.14
   1   8  -4   62.06    5.32
   1  -8  -4   61.10    8.43
   1   8  -4   71.36    7.45
   1  -8  -4   74.48    8.68
   1   8  -4   85.93    8.24
   1  -8  -4   66.75   13.09
   1  -8  -4   66.90    8.73
   1  -8  -4   70.60    7.78
   1  -8  -4   68.15    6.44
   1  -8  -4   56.68   10.48
   1  -8  -3   11.46    5.63
   1  -8  -3    8.35    6.75
   1   8  -3   12.81    6.89
   1  -8  -3   14.56   10.03
   1   8  -3   15.71    5.09
   1  -8  -3   10.74    4.26
   1  -8  -3   24.34    7.27
   1   8  -3   10.92    8.07
   1  -8  -2   83.63    7.85
   1   8  -2   91.93    6.70
   1  -8  -2   79.11    7.82
   1   8  -2   83.49    6.43
   1   8  -2  105.44    9.15
   1  -8  -2   79.44   12.04
   1   8  -2  100.97    9.68
   1   8  -2  100.30    9.09
  -1  -8   2   60.21   12.34
   1   8  -2   84.97    9.45
  -1   8   2  108.69   11.26
   1  -8  -2   86.23    5.53
   1  -8  -2   89.69    6.82
   1   8  -1  353.83   14.11
   1  -8  -1  323.16   13.20
   1   8  -1  306.55   14.61
   1   8  -1  315.59   12.36
  -1   8   1  291.40   17.73
   1  -8  -1  301.84   19.50
   1  -8  -1  296.77   11.22
  -1  -8   1  261.61   17.87
  -1  -8   1  312.24   16.03
   1   8   0   47.25    5.59
   1  -8   0   39.50   11.94
   1   8   0   53.19    9.93
  -1   8   0   44.75    5.89
  -1   8   0   60.51   15.86
  -1  -8   0   47.82    9.07
   1   8   0   54.88   15.38
  -1   8   0   52.79    7.55
  -1   8   0   49.50    6.62
  -1   8  -1  189.18    9.91
  -1   8  -1  188.20   13.46
   1  -8   1  170.44   19.81
   1   8   1  158.56   13.37
  -1  -8  -1  181.30   13.37
  -1   8  -1  150.06   12.70
   1   8   1  169.27    8.79
   1   8   1  151.17   14.18
  -1   8  -1  154.47    7.91
  -1   8  -1  163.38   13.15
  -1  -8  -1  156.84   12.94
  -1   8  -1  167.41    9.70
  -1  -8  -2  385.75   17.22
   1   8   2  461.29   20.50
  -1   8  -2  431.37   15.96
  -1   8  -2  401.16   18.62
  -1   8  -2  371.76   17.80
   1   8   2  433.24   16.27
  -1   8  -2  467.26   24.22
  -1  -8  -2  384.79   21.93
  -1   8  -2  456.00   17.49
  -1   8  -2  470.92   18.43
  -1  -8  -2  429.30   22.74
  -1   8  -3   17.72    7.89
  -1  -8  -3   13.84    8.13
  -1   8  -3    9.23    9.31
  -1   8  -3   15.58    4.98
   1   8   3   14.38    5.23
  -1  -8  -3   14.41    8.85
  -1  -8  -3   25.53    8.40
  -1  -8  -3   13.48    6.52
  -1   8  -3   15.10    4.85
   1   8   3   12.19   11.26
  -1  -8  -3   19.69    8.49
   1   8   4   71.74   13.47
  -1  -8  -4  101.33    9.16
  -1   8  -4  110.45    9.09
  -1  -8  -4   95.75    9.43
  -1   8  -4   95.80   13.31
  -1   8  -4  106.13    9.63
  -1  -8  -4   83.59   10.52
  -1   8  -4  110.56    7.85
  -1  -8  -5  180.18   12.42
  -1   8  -5  213.69   10.53
   1   8   5  195.80   16.93
  -1  -8  -5  214.38   13.66
  -1   8  -5  193.31   11.40
  -1   8  -6   16.80    5.48
  -1  -8  -6   19.01    4.09
  -1   8  -6   18.44    4.51
  -1  -8  -6   23.68    5.96
   1   8   6   23.58   11.88
  -1   8  -7   77.48    4.43
   1   9  -6    9.36    4.08
   1  -9  -5  694.22   24.74
   1   9  -5  765.48   25.75
   1  -9  -5  710.98   25.27
   1   9  -5  773.45   26.13
   1  -9  -5  777.40   26.27
   1  -9  -5  682.05   26.50
   1  -9  -4    2.95    7.41
   1  -9  -4   11.91    7.70
   1  -9  -4    2.32    9.79
   1  -9  -4    7.73    6.05
  -1   9   4   17.87   12.00
   1  -9  -4    3.36    7.50
   1   9  -4    7.08    7.64
   1  -9  -4   12.87    7.47
   1  -9  -4    7.37    4.91
   1  -9  -3 1437.41   46.34
   1  -9  -3 1434.46   57.10
  -1   9   3 1443.26   50.55
   1  -9  -3 1436.76   48.41
   1  -9  -3 1416.75   47.47
   1  -9  -3 1428.85   46.95
   1   9  -3 1490.47   46.74
   1  -9  -3 1413.14   47.09
   1   9  -3 1415.45   46.88
   1   9  -3 1399.47   46.58
   1   9  -3 1598.47   48.88
   1   9  -2  145.43   11.66
   1  -9  -2  129.74   10.09
   1   9  -2  155.53    8.93
   1  -9  -2  148.51   10.09
   1   9  -2  169.25   11.77
   1  -9  -2  149.16    8.79
   1   9  -2  173.95   12.46
   1   9  -2  133.55    8.47
   1  -9  -2  178.37   16.31
   1  -9  -2  174.70    7.85
  -1   9   2  140.65   14.89
   1   9  -1  309.07   12.67
   1   9  -1  308.60   13.22
   1   9  -1  344.65   13.40
   1  -9  -1  268.68   19.94
   1  -9  -1  336.96   13.95
   1   9  -1  351.24   15.67
  -1  -9   1  335.86   17.87
  -1   9   1  339.32   20.73
   1   9  -1  302.75   13.38
  -1   9   0    5.69    5.75
  -1  -9   0    0.30    6.12
   1   9   0   -0.69    9.03
  -1   9   0   11.70   15.57
  -1   9   0    1.52    5.01
  -1  -9   0   -1.42    8.07
   1   9   0    2.30    4.91
  -1   9   0    1.26    3.87
   1  -9   0    8.48   10.22
  -1   9   0    1.27    5.87
   1   9   0   14.63   14.94
  -1   9  -1  361.74   14.04
  -1   9  -1  330.88   18.35
  -1   9  -1  281.71   20.59
  -1   9  -1  361.33   15.96
   1   9   1  364.23   18.93
  -1  -9  -1  370.25   20.47
   1   9   1  345.50   21.44
   1  -9   1  366.26   26.13
  -1  -9  -1  348.12   15.38
  -1   9  -1  434.26   19.37
  -1  -9  -1  376.76   21.02
  -1   9  -1  401.17   21.75
  -1   9  -1  360.02   14.14
  -1   9  -1  395.51   15.45
  -1  -9  -2    7.77    7.49
  -1   9  -2   10.00    8.90
  -1   9  -2    9.61    6.85
   1   9   2    6.13    5.09
  -1   9  -2    4.94    4.45
  -1  -9  -2    5.18    6.18
  -1   9  -2    8.74    9.62
  -1   9  -2    6.55    7.17
   1   9   2   29.81   13.08
  -1  -9  -2    1.97    8.47
   1  -9   2    6.81   18.36
  -1   9  -2    3.66    4.37
  -1  -9  -2    6.43    7.80
   1   9   2   17.98   12.48
  -1  -9  -3 1198.17   39.74
  -1  -9  -3 1160.67   38.29
  -1   9  -3 1103.25   39.50
  -1  -9  -3 1072.14   46.10
  -1  -9  -3 1083.54   45.21
  -1   9  -3 1114.00   36.83
  -1   9  -3 1100.79   47.45
  -1   9  -3 1176.04   38.48
  -1  -9  -4  114.99   10.07
  -1   9  -4  128.25    8.18
  -1   9  -4  136.09    8.54
  -1   9  -4  122.09   10.01
  -1  -9  -4  135.00    9.99
  -1  -9  -4  110.49   11.23
   1   9   4  119.92   14.93
  -1  -9  -5  440.46   19.62
  -1  -9  -5  486.35   20.27
  -1   9  -5  474.75   18.93
   1   9   6   23.00   10.64
  -1   9  -6    9.52    4.95
  -1   9  -6    9.56    3.99
  -1  -9  -6    9.04    3.29
  -1  -9  -6   13.76    5.10
   1 -10  -6    4.22    4.87
  -1  10   6   -4.96    4.74
  -1  10   6   -4.28   14.52
   1 -10  -5   24.48    4.82
   1 -10  -5   30.02    7.08
   1 -10  -5   21.73    6.75
   1 -10  -5   23.66    4.39
   1  10  -5   18.29    5.23
   1 -10  -4  195.98   11.97
   1 -10  -4  210.96   11.17
   1 -10  -4  172.94   17.34
   1 -10  -4  193.68   17.00
   1 -10  -4  225.21   13.03
  -1  10   4  260.02   18.19
   1 -10  -4  215.30   10.48
   1 -10  -4  226.25   12.49
  -1  10   3  -10.82   15.21
   1 -10  -3   -2.16    4.48
   1  10  -3    4.75    5.58
   1 -10  -3    5.31    7.46
   1  10  -3    0.13    5.59
   1 -10  -3   -6.95    8.94
   1 -10  -3    4.24    7.40
   1  10  -3    7.81    9.43
   1 -10  -3    5.14    9.99
   1 -10  -3    3.63    7.07
   1 -10  -3    4.17    5.90
  -1  10   2   81.12   16.74
   1  10  -2   77.11   10.25
   1 -10  -2   76.36    7.00
   1 -10  -2   70.28    8.78
  -1  10   2  102.16   19.24
   1  10  -2   77.19   10.49
   1 -10  -2   79.03    8.83
   1 -10  -2   70.98   13.58
   1  10  -2   77.83    7.15
   1 -10  -2   76.01    5.62
   1  10  -2   89.07   11.29
   1  10  -2   72.83    7.00
  -1  10   1   50.03   18.18
   1  10  -1   39.12    5.51
   1 -10  -1   51.46    7.67
   1 -10  -1   42.88   11.53
  -1 -10   1   49.55    8.83
   1  10  -1   54.83    9.84
   1 -10  -1   50.20    7.32
   1  10  -1   46.00    6.30
   1  10   0  351.62   14.63
   1  10   0  352.84   17.76
  -1  10   0  359.85   16.27
   1 -10   0  289.79   21.75
  -1  10   0  342.26   13.55
  -1 -10   0  354.90   20.49
  -1  10  -1  124.25    9.83
  -1 -10  -1  121.93    9.15
  -1  10  -1  139.96    9.16
  -1 -10  -1  134.12   13.56
  -1  10  -1  115.54    7.47
   1  10   1  153.78   19.40
   1 -10   1  118.09   17.41
  -1  10  -1  132.51   16.03
  -1  10  -1  105.81   12.28
   1  10   1  131.11   13.65
  -1  10  -1  116.02    7.73
  -1  10  -2  798.27   28.01
  -1  10  -2  858.47   28.35
  -1 -10  -2  798.83   29.43
  -1  10  -2  916.77   29.62
   1  10   2  802.24   34.84
  -1  10  -2  752.27   31.35
  -1  10  -2  813.21   38.28
  -1 -10  -2  803.58   30.58
  -1  10  -2  886.34   31.29
   1  10   2  716.83   31.75
   1 -10   2  715.72   44.29
  -1 -10  -2  889.54   38.46
  -1 -10  -2  803.00   31.22
   1  10   3  155.79   16.53
  -1  10  -3  129.71    9.80
  -1 -10  -3  104.83    9.17
  -1  10  -3  109.67    7.99
   1  10   3  113.28   14.45
   1 -10   3  105.58   27.11
  -1 -10  -3  108.73   11.09
  -1  10  -3  110.82   10.87
  -1 -10  -4  191.16   12.55
  -1 -10  -4  165.63   11.44
  -1 -10  -4  187.89   11.01
  -1  10  -4  186.08    9.90
  -1 -10  -4  156.92    9.40
  -1  10  -4  182.44   11.54
  -1  10  -4  193.81   10.14
  -1  10  -5   12.73    6.21
  -1 -10  -5   10.63    8.19
  -1 -10  -5    7.34    3.88
   1  10   5   24.86   12.20
  -1 -10  -5   18.63    5.41
  -1  10  -6   29.31    4.39
  -1 -10  -6   28.46    4.63
  -1  10  -6   30.77    3.87
  -1 -10  -6   22.33    3.14
  -1  11   6   48.24   16.99
   1 -11  -6   56.99    3.62
   1 -11  -5  182.87    9.89
   1 -11  -5  231.46   10.56
  -1  11   5  186.03   18.97
  -1  11   5  140.09    9.42
   1 -11  -5  181.81    8.19
  -1  11   5  157.24   15.22
   1 -11  -5  204.45   11.56
   1 -11  -5  180.64    8.52
   1 -11  -4   11.16    4.25
  -1  11   4   10.21   16.24
   1 -11  -4   11.21    7.18
  -1  11   4    6.26   15.03
   1 -11  -4   10.23    9.45
   1 -11  -4   10.07    6.71
   1  11  -4   18.00    5.45
   1 -11  -4   19.75    7.73
   1  11  -3  837.51   29.32
   1 -11  -3  711.75   25.98
   1 -11  -3  730.65   25.39
   1  11  -3  743.69   26.64
   1 -11  -3  714.16   26.90
   1 -11  -3  690.40   27.84
  -1  11   3  808.81   34.72
   1 -11  -3  669.55   35.11
  -1  11   3  791.20   35.05
   1  11  -3  788.28   26.68
   1 -11  -3  722.29   26.82
   1 -11  -3  786.15   27.62
  -1  11   2  155.85   21.52
   1 -11  -2  132.10   10.04
   1 -11  -2  130.74   15.71
   1  11  -2  119.03   12.17
   1  11  -2  119.42   12.08
   1 -11  -2  149.13    7.38
  -1  11   2  172.11   19.16
   1  11  -2  122.51    8.53
   1 -11  -2  124.09   10.52
   1  11  -1  109.57    7.81
  -1  11   1  125.44   10.50
   1  11  -1  159.51   11.79
  -1  11   1  152.77   17.42
   1 -11  -1  104.30   14.53
   1  11  -1  132.25   12.10
   1 -11  -1  121.09   10.05
  -1  11   1  153.66   21.48
  -1  11   0  333.13   16.14
   1  11   0  337.29   17.33
   1 -11   0  296.37   22.32
  -1 -11   0  340.42   21.05
  -1  11   0  344.51   13.57
  -1  11  -1   21.83    6.73
   1  11   1   33.37   16.69
  -1 -11  -1   13.24    6.09
  -1 -11  -1   20.89    8.72
  -1  11  -1   19.31    7.38
   1  11   1   11.64   10.93
  -1  11  -1   14.46    5.09
   1 -11   1   11.94   11.60
  -1  11  -1   14.65    5.19
  -1 -11  -2   57.55   11.52
  -1 -11  -2   63.90    7.88
   1  11   2   75.46   18.00
  -1 -11  -2   46.40    9.57
   1  11   2   53.68   12.19
  -1  11  -2   83.71    8.33
  -1 -11  -2   64.58    9.50
   1 -11   2   64.85   16.68
  -1  11  -2   64.91    6.52
  -1  11  -2   73.35   11.90
  -1  11  -2   77.39    6.85
  -1 -11  -3  281.88   13.48
   1  11   3  306.43   21.74
  -1 -11  -3  258.68   12.20
  -1  11  -3  297.25   14.89
   1  11   3  238.75   16.06
  -1 -11  -3  282.71   15.15
  -1  11  -3  282.74   12.75
  -1 -11  -4    5.77    4.04
  -1 -11  -4    7.56    5.37
  -1 -11  -4   11.00    7.11
  -1 -11  -4    5.25    7.13
  -1  11  -4    9.66    5.20
  -1  11  -4    5.74    5.35
   1  11   4   15.52   14.58
  -1  11  -4   15.33    7.29
  -1 -11  -5   17.93    7.13
  -1  11  -5   14.38    4.06
  -1 -11  -5    4.37    3.27
   1 -12  -5   18.83    2.98
   1 -12  -5   17.13    4.75
   1 -12  -5   20.24    3.87
  -1  12   5   11.38    4.63
   1 -12  -5   31.33    6.82
   1 -12  -5   27.57    5.82
  -1  12   5   35.80   17.49
  -1  12   4  427.16   18.50
   1 -12  -4  494.42   19.17
   1 -12  -4  418.72   17.38
   1 -12  -4  456.06   16.29
  -1  12   4  428.13   22.16
   1 -12  -4  521.17   19.37
  -1  12   4  556.19   28.69
  -1  12   3   -0.69    6.54
  -1  12   3   14.66   13.62
   1 -12  -3    3.98    6.20
   1 -12  -3    1.70    6.73
   1 -12  -3    4.07    3.50
   1 -12  -3    1.98    6.85
  -1  12   2  466.75   19.59
   1  12  -2  450.70   19.46
   1 -12  -2  421.93   17.23
   1  12  -2  420.70   16.77
   1  12  -2  324.75   18.98
  -1  12   2  510.12   29.94
   1 -12  -2  404.97   18.35
  -1  12   2  456.71   24.31
   1 -12  -2  387.60   24.83
   1 -12  -2  452.40   18.14
   1 -12  -2  418.10   25.07
  -1  12   1   55.40    8.49
   1 -12  -1   56.75    8.23
  -1  12   1   53.71   14.61
   1 -12  -1   50.15   12.00
   1  12  -1   51.24    6.08
   1  12  -1   56.60   10.30
   1  12  -1   82.84   10.34
   1  12   0   -2.15    6.02
   1 -12   0    0.42    6.20
   1  12   0    8.66    8.94
   1 -12   0   -5.78   10.27
  -1  12   0    6.87    6.91
  -1  12   0    2.69    4.40
  -1 -12   0    3.25    7.42
  -1  12  -1   37.51    5.44
  -1 -12  -1   44.56   10.30
  -1 -12  -1   33.59    6.14
   1  12   1   36.50   10.39
  -1 -12  -1   48.41    8.66
  -1 -12  -2  386.07   17.62
  -1  12  -2  384.29   19.12
  -1 -12  -2  392.15   18.73
  -1  12  -2  383.41   15.21
   1  12   2  324.49   17.72
  -1  12  -2  388.85   15.33
  -1 -12  -2  357.53   14.50
  -1 -12  -2  387.08   15.92
  -1  12  -3    0.44    4.83
  -1  12  -3    3.23    4.69
  -1 -12  -3    4.55    6.24
  -1 -12  -3   -0.86    5.40
  -1 -12  -3    2.96    7.19
  -1 -12  -3   -3.10    7.07
  -1 -12  -3   -0.20    3.99
  -1 -12  -4  417.70   16.30
  -1 -12  -4  379.74   14.54
  -1  12  -4  406.70   15.02
  -1 -12  -4  396.50   15.31
  -1 -12  -5   16.51    4.41
  -1 -12  -5   16.03    2.83
  -1  12  -5   29.40    3.68
  -1 -12  -5   16.32    5.68
   1 -13  -4    9.47    3.85
   1 -13  -4    6.27    4.58
   1 -13  -4    8.35    2.75
  -1  13   4   18.59   17.79
   1 -13  -4    4.40    6.14
   1 -13  -4    3.23    6.69
  -1  13   4   13.01    8.90
  -1  13   4    6.43    4.70
   1 -13  -3   22.51    5.70
  -1  13   3   34.41   11.32
   1 -13  -3   30.16    6.85
   1 -13  -3   28.37    6.48
   1 -13  -2  215.67   11.55
  -1  13   2  220.39   12.38
  -1  13   2  225.18   16.37
   1 -13  -2  175.75   11.26
   1  13  -1    7.26    8.43
   1 -13  -1    3.75    6.14
   1 -13  -1    1.02    7.07
  -1  13   1   -2.04    6.56
   1  13  -1    3.33    8.70
  -1  13   1    7.13   11.57
  -1  13   0  126.93   10.11
   1  13   0  148.06   11.19
  -1  13   0  147.09    7.80
   1  13   0  121.19    9.36
  -1 -13   0  136.84    9.76
  -1 -13  -1  123.14   10.49
  -1  13  -1  116.52    7.38
   1  13   1  123.08   10.37
  -1 -13  -1  113.97    9.68
   1  13   1  115.30    9.24
  -1  13  -2   46.05    5.45
  -1 -13  -2   33.52    5.62
  -1 -13  -2   33.77    8.21
  -1 -13  -2   37.62    7.64
  -1 -13  -3   81.96    6.47
  -1  13  -3   81.06    6.16
  -1 -13  -3   74.95    5.47
  -1 -13  -3   72.61    7.19
  -1 -13  -3   80.02    8.41
  -1 -13  -3   93.14    7.92
  -1 -13  -3   87.65    8.25
   1  13   4   87.44    7.04
  -1 -13  -4   76.14    6.17
  -1 -13  -4   68.62    4.67
  -1 -13  -4   80.06    6.52
   1 -14  -4  130.55    6.17
  -1  14   4  118.88    7.26
   1 -14  -3   32.05    6.11
   1 -14  -3   19.05    6.66
   1 -14  -3   22.23    4.00
  -1  14   3   13.81    7.78
   1 -14  -3   32.02    5.44
  -1  14   2  189.55   12.98
   1 -14  -2  184.32    9.96
  -1  14   2  190.24   10.82
  -1  14   1  629.33   23.91
   1 -14  -1  581.48   20.73
   1 -14  -1  600.78   21.42
   1 -14  -1  562.99   21.07
   1  14  -1  609.36   21.98
  -1  14   1  593.99   22.42
   1  14   0   17.18    7.99
  -1 -14   0    5.49    6.33
   1  14   0    5.17    7.19
  -1  14   0    8.43    8.90
  -1  14   0    5.28    3.69
   1  14   1  584.06   22.16
  -1 -14  -1  545.25   20.36
  -1 -14  -1  583.30   22.27
   1  14   1  507.50   20.92
  -1  14  -1  540.82   19.12
  -1  14  -2  100.49    6.39
   1  14   2   89.99    8.14
  -1 -14  -2  104.56    8.44
  -1 -14  -2   84.44    7.75
  -1 -14  -2  113.80    8.92
  -1 -14  -2  111.79    7.97
   1  14   3   14.29    5.20
  -1 -14  -3   17.91    5.43
  -1 -14  -3   18.79    5.04
   1  14   4   64.74    5.19
   1 -15  -2  124.55    7.23
  -1  15   2  135.46    8.85
   1 -15  -2  125.10    6.35
  -1  15   2  122.19    8.21
   1 -15  -1    3.68    4.73
  -1  15   1   10.93    6.86
  -1  15   1   12.47    6.69
   1 -15  -1    2.48    4.69
   1 -15  -1   -0.85    3.32
  -1 -15   0  275.02   12.55
  -1  15   0  261.42   13.24
   1 -15   0  270.37   11.31
   1  15   0  244.11   12.98
  -1 -15  -1    5.23    5.24
   1  15   1    4.91    6.56
  -1 -15  -1   -4.34    5.84
   1 -15   1    0.55    4.01
  -1  15  -1   -4.19    6.63
  -1 -15  -2    8.70    4.73
  -1 -15  -2    2.18    4.80
   1  15   3    5.88    4.42
   1  16   1  159.27    8.47
   2   0  -8  919.63   29.54
   2   0  -8  860.20   28.66
   2   0  -7   -0.84    6.06
   2   0  -7   -5.99    7.91
   2   0  -6 3140.66   95.59
   2   0  -6 3018.25   95.40
   2   0  -6 2988.88   95.07
   2   0  -6 3108.55   94.37
   2   0  -6 2891.34  101.61
   2   0  -6 3145.22   93.99
   2   0  -5    1.41    7.26
   2   0  -5   -2.10    3.27
   2   0  -5   -1.74    7.18
   2   0  -5    1.38    7.37
   2   0  -5   -1.99    3.73
   2   0  -5   -0.37    3.07
   2   0  -5    6.32    6.90
   2   0  -4  679.31   22.82
   2   0  -4  746.93   26.68
   2   0  -4  575.42   21.90
   2   0  -4  570.25   22.34
   2   0  -4  668.25   22.57
   2   0  -4  656.61   20.76
   2   0  -3    1.07    7.58
   2   0  -3   -0.23    7.35
   2   0  -3    0.55    5.86
   2   0  -2  703.23   25.31
   2   0  -2  640.12   23.55
   2   0  -2  645.30   21.91
   2   0  -1    2.26    4.10
  -2   0   0 9428.60  285.10
  -2   0   0 9346.54  277.15
   2   0   1   17.21   12.13
  -2   0  -1   -0.11    4.05
  -2   0  -2  265.95   19.92
  -2   0  -2  257.61   19.16
  -2   0  -2  264.03   14.50
  -2   0  -3    1.73   10.22
  -2   0  -3    1.22   11.67
  -2   0  -3    2.03    6.37
  -2   0  -4   57.72    5.79
  -2   0  -4   64.86   10.27
  -2   0  -4   83.45   13.95
  -2   0  -4   80.13    7.80
  -2   0  -4   62.58   14.89
  -2   0  -5   -5.30    5.73
  -2   0  -5    5.11    6.57
  -2   0  -5   -1.66    9.11
   2   0   5   -0.99   24.96
  -2   0  -5    0.10    4.43
  -2   0  -5   -3.19   12.82
  -2   0  -6  325.15   13.82
  -2   0  -6  351.94   14.65
  -2   0  -7   -2.06    5.57
  -2   0  -7   -6.79    4.58
   2   1  -8   29.52    5.83
   2  -1  -8   22.69    4.92
   2   1  -8   31.08    5.11
   2  -1  -8   23.84    5.52
   2   1  -8   27.09    5.61
   2  -1  -8   40.79    5.35
   2   1  -7  116.11    8.97
   2  -1  -7  101.42    8.62
   2  -1  -7   86.16    8.73
   2  -1  -7  106.05    9.09
   2   1  -7   82.50    8.97
   2  -1  -6   30.69    8.54
   2  -1  -6   29.39    8.86
   2  -1  -6   19.78    3.96
   2  -1  -6   19.98    8.42
   2  -1  -6   23.64    4.91
   2   1  -6   23.41    6.93
   2   1  -6   29.77    8.95
   2   1  -6    5.19   10.49
   2  -1  -6   22.26    4.18
   2   1  -6   27.31    4.49
   2   1  -5    4.29    5.62
   2  -1  -5    2.02    3.37
   2   1  -5    6.53    7.14
   2   1  -5    7.11    3.65
   2   1  -5    7.96    7.37
   2  -1  -5    5.48    6.83
   2  -1  -5    5.00    7.30
   2  -1  -5    9.79    7.66
   2  -1  -5    9.36    3.44
   2  -1  -5    8.42    6.51
   2  -1  -5    2.19    3.84
   2  -1  -5    5.95    8.13
   2   1  -5    4.76    6.70
   2  -1  -4  388.76   18.84
   2  -1  -4  362.21   14.70
   2  -1  -4  365.44   14.78
   2   1  -4  367.60   14.89
   2   1  -4  382.72   17.63
   2   1  -4  369.41   14.85
   2  -1  -4  366.64   12.94
   2   1  -4  329.60   14.42
   2  -1  -4  329.15   14.56
   2   1  -3  703.50   25.97
   2  -1  -3  720.46   28.27
   2  -1  -3  763.53   29.64
   2  -1  -2  214.42   11.49
   2  -1  -2  232.00   12.33
   2   1  -2  213.26    8.92
   2  -1  -1 1265.76   38.72
   2  -1  -1 1251.58   38.27
  -2  -1   0  256.41   18.50
  -2   1   0  223.04   11.17
  -2   1  -1  285.81   12.67
   2  -1   1  277.40   21.26
  -2  -1  -2  378.52   22.83
  -2   1  -2  353.96   21.77
  -2   1  -2  375.69   17.48
  -2  -1  -3  230.84   15.13
  -2  -1  -3  245.84   19.96
  -2   1  -3  219.39   17.47
  -2  -1  -3  246.51   18.79
  -2   1  -3  221.40   10.37
  -2   1  -3  232.94   14.67
  -2  -1  -3  222.27   11.38
  -2   1  -3  228.22   11.22
  -2  -1  -4    2.17   11.78
  -2   1  -4   -0.27    4.52
  -2   1  -4    1.06    4.77
  -2   1  -4    5.66    6.54
  -2  -1  -4    0.28    4.76
  -2   1  -4    6.55   10.32
  -2  -1  -4    1.43   11.09
  -2  -1  -4   -2.11    7.41
  -2  -1  -4    2.67    6.29
  -2   1  -4    1.03    7.61
  -2  -1  -4    1.16    5.87
  -2   1  -5  557.14   20.72
  -2   1  -5  594.85   20.75
  -2  -1  -5  582.81   36.15
  -2  -1  -5  489.43   20.44
  -2  -1  -5  546.56   29.16
  -2  -1  -5  575.06   22.19
  -2  -1  -5  612.08   22.76
  -2  -1  -5  548.11   20.33
  -2   1  -5  536.61   29.15
   2  -1   5  437.65   41.80
  -2  -1  -6   83.20    7.89
  -2   1  -6   62.89   10.47
  -2   1  -6   67.31    6.83
  -2  -1  -6   70.47    6.85
  -2   1  -6   62.09    5.73
  -2  -1  -7  342.71   15.15
  -2   1  -7  362.32   15.68
  -2  -1  -7  367.84   13.63
  -2   1  -7  385.69   13.78
   2  -2  -8   73.30    5.50
   2  -2  -8   89.54    6.32
  -2   2   8   52.15    9.07
   2   2  -8   78.33    6.57
   2  -2  -8   65.59    6.20
   2   2  -8   74.42    5.92
   2   2  -8   73.56    6.36
   2   2  -7   13.69    6.40
   2  -2  -7   -8.19    6.31
   2  -2  -7    9.90    7.02
   2  -2  -7   -7.66    6.90
   2   2  -7   -9.13    8.25
   2   2  -7   -8.02    7.74
  -2   2   7   -2.31    8.70
   2  -2  -6  154.93   11.48
   2  -2  -6  158.35    8.71
   2   2  -6  160.83   11.50
   2  -2  -6  149.20    7.73
   2   2  -6  163.76    8.97
   2  -2  -6  144.98    7.54
   2   2  -6  176.90   11.81
   2  -2  -6  145.99   13.92
   2   2  -6  160.88    8.51
   2   2  -6  182.86   10.92
   2  -2  -6  159.37   11.01
   2   2  -5  642.00   21.36
   2   2  -5  672.29   22.76
   2  -2  -5  632.35   20.81
   2  -2  -5  591.69   22.74
   2   2  -5  632.60   21.68
   2   2  -5  598.64   22.73
   2   2  -5  534.18   22.07
   2  -2  -5  623.17   22.54
   2  -2  -5  552.92   21.85
   2  -2  -5  593.08   20.59
   2  -2  -5  599.83   22.35
   2   2  -5  522.94   26.27
   2  -2  -5  597.61   21.32
   2  -2  -5  560.85   22.57
   2  -2  -5  589.85   28.28
   2   2  -4    4.03    6.65
   2   2  -4    5.65    6.14
   2  -2  -4    3.67    3.57
   2  -2  -4    6.76    7.71
   2  -2  -4    1.99    6.29
   2  -2  -4    4.65    3.36
   2   2  -4   10.15    6.26
   2   2  -4    0.43    6.36
   2  -2  -3  396.66   19.05
   2   2  -3  343.57   14.22
   2   2  -3  376.00   16.26
   2  -2  -3  334.25   14.76
   2  -2  -3  364.18   14.29
   2  -2  -3  373.93   18.63
   2   2  -3  389.34   19.40
   2  -2  -2  616.22   24.86
   2   2  -2  640.44   22.18
   2   2  -2  643.86   24.96
   2  -2  -2  660.11   24.89
   2   2  -1  606.76   22.72
   2  -2  -1  622.05   22.67
   2  -2  -1  577.94   23.68
  -2   2   0 2328.28   74.12
  -2  -2   0 2102.80   72.35
  -2   2   0 2127.78   70.34
  -2  -2  -1  165.30   14.85
   2   2   1  183.35   22.11
   2  -2   1  174.20   20.30
  -2   2  -1  163.85   14.82
  -2   2  -1  171.30   10.67
  -2   2  -2  375.86   23.89
  -2   2  -2  354.85   21.65
  -2  -2  -2  395.12   22.62
   2   2   2  409.65   30.51
   2  -2   2  359.45   28.28
  -2   2  -2  439.01   19.47
  -2  -2  -2  435.42   24.38
  -2  -2  -3  162.34    8.89
  -2   2  -3  175.08   17.81
  -2  -2  -3  130.53    9.36
  -2   2  -3  149.52    8.86
  -2   2  -3  169.43    9.15
  -2   2  -3  134.90   14.11
  -2   2  -3  175.75   13.14
  -2  -2  -3  187.35   18.05
  -2   2  -4   44.54    7.21
  -2   2  -4   38.46    6.09
  -2  -2  -4   41.08    6.52
  -2  -2  -4   43.40   13.55
  -2  -2  -4   33.54    9.19
  -2  -2  -4   51.53    7.34
  -2  -2  -4   45.10    6.34
  -2   2  -4   47.46   11.48
  -2   2  -4   36.16    5.24
  -2   2  -4   28.80   14.11
  -2   2  -4   36.19    7.01
  -2   2  -4   42.11    5.66
  -2  -2  -4   43.99    7.57
  -2   2  -4   38.92    7.56
  -2  -2  -4   46.26   13.95
  -2   2  -4   28.95    9.11
  -2   2  -5  294.00   13.27
  -2   2  -5  292.47   16.86
   2   2   5  229.40   36.74
  -2   2  -5  285.70   20.78
  -2   2  -5  297.79   26.21
  -2  -2  -5  270.68   20.63
  -2  -2  -5  327.58   14.77
  -2   2  -5  309.83   13.05
  -2  -2  -5  263.42   12.98
  -2  -2  -5  298.55   26.19
  -2   2  -5  300.20   14.59
  -2  -2  -5  294.65   14.85
   2  -2   5  253.54   34.12
  -2   2  -6  105.94    8.21
  -2  -2  -6  127.74    8.88
  -2  -2  -6  105.10    7.83
  -2   2  -6  107.28   11.15
  -2   2  -6   91.97    9.52
  -2  -2  -6  115.50   11.47
  -2   2  -6  125.94    8.86
  -2   2  -6  101.28    7.14
  -2  -2  -7   22.28    4.10
  -2  -2  -7    8.94    6.00
  -2  -2  -7   11.06    5.89
  -2   2  -7   13.56    5.72
  -2   2  -7   15.32    4.50
   2  -3  -8    8.32    4.91
   2   3  -8   17.70    5.03
   2   3  -8   21.69    4.69
   2  -3  -8   23.01    4.74
   2   3  -8   19.50    5.57
  -2   3   8    5.76    7.96
  -2   3   7  403.55   19.00
   2   3  -7  407.37   17.24
   2  -3  -7  440.52   17.28
   2  -3  -7  411.05   16.53
   2   3  -7  411.98   17.23
   2  -3  -7  458.62   17.87
   2   3  -7  421.46   17.56
   2   3  -6   39.70    4.85
   2  -3  -6   34.61    9.28
   2   3  -6   11.40    9.01
   2  -3  -6   39.75    7.84
   2   3  -6   24.30    8.63
   2  -3  -6   38.75    4.70
   2  -3  -6   45.30    5.32
   2  -3  -6   27.41    9.34
   2   3  -6   40.04    5.19
   2  -3  -6   33.32    8.61
   2   3  -6   49.87    7.67
   2   3  -5  539.68   18.82
   2  -3  -5  472.55   16.83
   2   3  -5  469.06   18.39
   2   3  -5  463.29   16.88
   2  -3  -5  403.26   17.48
   2   3  -5  453.59   16.67
   2  -3  -5  415.21   18.08
   2   3  -5  422.08   18.29
   2   3  -5  383.76   18.22
   2  -3  -5  392.15   18.28
   2   3  -5  324.30   21.07
   2  -3  -5  407.11   24.42
   2  -3  -5  467.65   16.47
   2   3  -4  311.85   17.20
   2  -3  -4  311.88   11.97
   2  -3  -4  322.01   13.59
   2  -3  -4  341.04   14.00
   2  -3  -4  326.65   13.27
   2   3  -4  351.02   14.01
   2  -3  -4  365.63   19.91
   2   3  -4  332.11   14.90
   2  -3  -4  348.34   12.74
   2   3  -4  299.85   13.01
   2   3  -3   52.62    8.34
   2   3  -3   53.80    7.50
   2  -3  -3   63.44    7.10
   2   3  -3   51.80    9.05
   2  -3  -3   59.95    7.07
   2  -3  -3   51.05    8.72
   2  -3  -3   62.85   10.61
   2  -3  -3   74.25    9.93
   2   3  -3   61.96    7.94
   2  -3  -3   49.00    7.00
   2   3  -2  199.64   11.84
   2   3  -2  181.43   10.74
   2  -3  -2  184.01   11.52
  -2   3   1 1561.52   60.13
  -2  -3   1 1680.18   60.07
  -2   3   0  396.64   20.99
  -2  -3   0  375.36   19.61
  -2   3   0  439.96   21.44
  -2  -3  -1  789.04   31.49
  -2   3  -1  686.36   30.94
   2   3   1  683.65   41.25
   2  -3   1  709.60   41.29
  -2   3  -1  713.13   28.83
   2  -3   2 1165.61   52.20
   2   3   2 1298.86   55.43
  -2   3  -2 1015.48   42.88
  -2   3  -2 1112.36   46.05
  -2  -3  -2 1208.87   46.00
  -2   3  -2 1272.74   43.78
  -2  -3  -2 1258.39   46.69
  -2  -3  -2 1234.22   39.19
  -2   3  -3   -7.76    7.69
  -2   3  -3    1.73   12.06
  -2   3  -3    0.18    5.43
  -2  -3  -3    7.15   11.64
  -2   3  -3   -0.54    8.17
  -2  -3  -3    6.77   10.14
  -2  -3  -3   -0.70    6.12
  -2  -3  -3    6.38    5.08
   2   3   3   15.53   17.81
  -2   3  -3    4.67    5.27
  -2  -3  -3    5.05    5.05
   2  -3   3   12.53   16.41
   2  -3   4  209.31   26.48
  -2   3  -4  228.72   21.69
  -2  -3  -4  205.35   18.28
  -2   3  -4  229.50   11.47
  -2   3  -4  244.95   16.58
  -2   3  -4  284.11   12.75
  -2  -3  -4  247.30   22.21
  -2  -3  -4  277.06   12.42
  -2  -3  -4  244.80   12.85
  -2   3  -4  244.01   12.58
  -2  -3  -4  256.87   12.56
  -2   3  -4  233.75   17.95
   2   3   4  203.05   29.23
  -2   3  -4  233.38   11.12
  -2   3  -4  243.25   11.19
  -2  -3  -4  236.65   12.40
  -2   3  -5  152.67    9.92
  -2   3  -5  173.21   10.71
  -2   3  -5  172.26   12.97
  -2   3  -5  118.72   10.97
  -2  -3  -5  162.29   16.51
   2   3   5  135.84   33.66
  -2  -3  -5  198.14   21.41
   2  -3   5  131.56   30.84
  -2   3  -5  178.70   17.38
  -2  -3  -5  158.26   10.04
  -2  -3  -5  184.31   10.77
  -2  -3  -5  175.15   11.58
  -2   3  -5  176.69    9.54
  -2   3  -5  163.17   20.68
  -2  -3  -5  179.60   10.20
  -2  -3  -6    7.55    5.29
  -2  -3  -6   23.93    6.13
  -2  -3  -6   12.15    8.71
  -2   3  -6   19.75    6.21
  -2   3  -6   17.61    8.12
  -2   3  -6   14.23    5.96
  -2   3  -6   17.83    4.78
  -2  -3  -7   55.52    4.74
  -2   3  -7   55.20    6.19
  -2  -3  -7   50.41    6.74
  -2  -3  -7   51.76    6.70
  -2   3  -7   53.35    5.07
   2  -4  -8    7.81    3.95
   2   4  -8    7.05    4.37
   2  -4  -8   -4.16    4.62
   2   4  -7   -2.43    6.40
   2  -4  -7   10.59    6.47
  -2   4   7   -8.98    9.16
   2   4  -7    3.23    6.88
   2  -4  -7    0.21    3.32
   2   4  -6   29.51    7.83
   2  -4  -6   32.55    4.82
  -2   4   6   21.60    9.19
   2  -4  -6   27.55    8.23
   2   4  -6   21.97    8.55
   2  -4  -6   34.11    4.67
   2  -4  -6   35.32    7.28
   2  -4  -6   27.31    9.51
   2   4  -6   42.28    5.01
   2  -4  -6   29.61    9.64
   2   4  -5  581.52   20.29
   2  -4  -5  481.28   19.87
   2  -4  -5  469.06   19.12
   2   4  -5  519.38   18.54
   2   4  -5  424.83   24.75
   2   4  -5  508.39   20.84
   2  -4  -5  483.17   17.77
   2  -4  -5  530.61   18.65
   2   4  -5  468.88   18.26
   2  -4  -5  552.06   18.73
   2   4  -5  521.15   20.24
   2  -4  -4   24.58    6.48
   2  -4  -4   23.93    4.24
   2   4  -4   17.86    7.06
   2  -4  -4   24.58    4.36
   2  -4  -4   23.91    6.09
   2   4  -4   27.76    8.15
   2  -4  -4   24.08    7.96
   2  -4  -4   21.83    4.85
   2   4  -4   29.07    7.83
   2   4  -4   39.62    6.00
   2   4  -4   23.33    3.96
   2   4  -3 1069.67   34.98
   2  -4  -3 1079.41   35.04
   2  -4  -3 1071.79   35.39
   2  -4  -3 1082.93   35.33
   2   4  -3 1140.54   36.47
   2  -4  -3 1217.35   41.61
  -2   4   3 1093.30   36.29
   2   4  -3 1030.12   39.26
   2  -4  -2  143.81   10.65
   2   4  -2  132.99   10.46
   2   4  -1    3.16    5.64
  -2  -4   1    4.40   19.34
  -2   4   1   10.16   18.99
  -2  -4   1    1.26    2.85
   2  -4  -1    7.44    5.71
  -2  -4   0  774.46   24.56
  -2  -4   0  792.15   27.68
   2   4   0  766.26   29.57
   2  -4   0  744.78   29.74
  -2   4  -1  717.46   31.77
  -2  -4  -1  780.41   31.50
  -2  -4  -1  792.63   31.95
   2  -4   1  607.41   49.14
   2   4   1  603.65   48.35
  -2   4  -1  711.36   32.08
  -2  -4  -1  786.40   28.21
  -2  -4  -2  217.05   17.01
  -2   4  -2  169.03   13.44
  -2   4  -2  199.89   17.61
   2  -4   2  231.35   29.21
  -2   4  -2  208.74   15.72
  -2  -4  -2  197.78   11.95
  -2  -4  -2  207.31   16.71
  -2   4  -3  739.70   33.14
  -2   4  -3  951.51   37.61
  -2   4  -3  827.29   30.14
  -2   4  -3  837.98   29.87
  -2  -4  -3  830.25   30.90
  -2  -4  -3  960.67   30.60
  -2  -4  -3  886.05   30.48
  -2   4  -3  965.31   29.56
   2   4   3  894.01   28.95
   2   4   3  930.94   48.75
  -2  -4  -3  956.51   40.20
   2  -4   3  757.51   44.84
  -2   4  -4  280.73   18.84
  -2  -4  -4  281.47   14.39
  -2  -4  -4  298.08   23.76
  -2   4  -4  288.63   24.07
  -2  -4  -4  316.10   13.86
  -2  -4  -4  363.72   14.69
  -2   4  -4  269.28   12.91
  -2   4  -4  293.96   13.40
  -2   4  -4  301.13   15.17
  -2   4  -4  280.15   20.47
  -2  -4  -4  298.27   14.51
  -2   4  -4  287.89   12.72
   2   4   4  272.55   32.92
   2  -4   4  214.09   28.19
  -2   4  -4  299.25   13.82
  -2  -4  -4  297.08   14.47
  -2   4  -5   20.81   12.84
  -2   4  -5   33.35    6.73
  -2   4  -5   29.38    6.80
  -2  -4  -5   33.13    6.87
  -2  -4  -5   35.50    6.67
   2  -4   5   49.89   30.33
  -2   4  -5   36.38    5.61
  -2  -4  -5   32.78   13.71
  -2   4  -5   34.38    8.81
  -2   4  -5   32.46   11.41
  -2   4  -5   35.11    6.60
  -2  -4  -5   31.63    7.31
  -2  -4  -5   38.17   11.14
  -2  -4  -5   32.38    7.94
   2   4   5   32.29   31.90
  -2  -4  -6   14.95    5.12
  -2   4  -6   21.98    5.90
  -2   4  -6   22.69    4.97
  -2   4  -6   24.98    7.47
  -2   4  -6   31.28    6.12
  -2  -4  -7   92.49    5.11
  -2   4  -7   86.75    5.59
   2   5  -8   32.74    4.46
   2  -5  -8   43.53    4.31
  -2   5   7  123.51   11.38
   2  -5  -7  150.73    8.90
   2   5  -7  137.39    9.13
   2   5  -7  154.86    9.34
   2  -5  -7  146.69    6.98
   2   5  -7  140.20    9.30
   2  -5  -6  164.53   16.17
   2  -5  -6  186.74   11.14
  -2   5   6  148.26   12.93
   2   5  -6  203.03   11.92
   2  -5  -6  179.80   12.26
   2  -5  -6  194.56    8.99
   2   5  -6  165.19   11.13
   2   5  -6  158.66    8.66
   2   5  -6  177.48   11.50
   2   5  -5  216.30   12.42
   2   5  -5  219.47   10.26
   2  -5  -5  188.24   11.78
  -2   5   5  188.26   14.10
   2   5  -5  219.42   12.80
   2  -5  -5  193.21   11.99
   2  -5  -5  245.46   12.11
   2   5  -5  184.74   10.28
   2  -5  -5  216.85    9.70
   2   5  -5  208.43   13.49
   2   5  -5  169.50   16.16
   2  -5  -5  235.55   10.50
   2   5  -5  228.52    9.85
   2   5  -5  187.12   12.16
   2  -5  -5  217.86    9.78
   2  -5  -4 1152.56   37.18
   2  -5  -4 1115.91   38.51
  -2   5   4 1181.34   40.08
   2   5  -4 1206.87   38.58
   2   5  -4 1172.11   37.68
   2   5  -4 1160.13   38.02
   2  -5  -4 1190.64   37.94
   2  -5  -4 1235.49   39.23
   2   5  -4 1164.13   39.86
   2   5  -4 1095.71   44.29
   2   5  -4 1117.12   37.53
   2   5  -4 1161.55   38.26
   2  -5  -4 1189.66   38.69
   2   5  -3   10.84    7.56
   2   5  -3   17.03    6.73
   2  -5  -3   16.64    5.99
  -2   5   3    5.28    8.04
   2  -5  -3   16.04    4.87
   2   5  -3   12.94    6.41
   2  -5  -3    9.27    5.65
   2  -5  -3    6.95    3.83
   2   5  -2  626.08   22.31
   2   5  -2  619.05   24.20
   2   5  -2  625.32   21.39
  -2   5   2  606.77   23.31
   2  -5  -2  586.23   21.20
   2  -5  -2  591.39   21.81
   2  -5  -2  638.12   20.58
   2  -5  -2  684.69   24.93
  -2  -5   1  288.87   13.32
   2  -5  -1  260.07   12.76
  -2   5   1  291.59   29.11
  -2  -5   1  255.09   26.58
   2   5  -1  247.48   12.27
   2  -5   0   96.23    9.54
   2   5   0   84.48    9.08
  -2  -5   0  115.76   12.16
  -2  -5   0  110.12    7.41
   2  -5   0  108.68   19.19
  -2  -5   0  124.49    9.32
  -2  -5  -1  527.84   23.69
  -2   5  -1  517.22   20.20
  -2  -5  -1  539.69   25.27
  -2  -5  -1  532.00   20.66
  -2   5  -1  524.66   24.73
  -2   5  -1  480.30   27.84
  -2  -5  -1  584.46   23.18
  -2   5  -2  488.74   24.68
  -2   5  -2  467.15   24.43
  -2   5  -2  441.53   17.53
   2  -5   2  482.46   40.82
  -2   5  -2  474.48   18.55
  -2   5  -2  430.59   17.50
   2   5   2  455.19   41.13
  -2  -5  -2  517.40   25.18
  -2  -5  -2  482.42   18.58
  -2  -5  -2  509.83   24.15
  -2  -5  -3  304.22   14.33
  -2   5  -3  289.13   13.29
  -2  -5  -3  321.04   13.94
  -2   5  -3  288.54   12.98
  -2  -5  -3  296.37   21.59
   2   5   3  283.35   12.00
  -2   5  -3  289.90   12.22
  -2  -5  -3  289.49   13.93
  -2   5  -3  323.23   19.52
  -2   5  -3  266.80   19.19
   2   5   3  337.64   36.07
   2  -5   3  273.86   31.78
  -2   5  -3  269.95   12.46
  -2  -5  -3  256.17   20.03
  -2  -5  -3  266.06   12.19
  -2   5  -3  293.46   11.79
  -2  -5  -4  343.97   15.21
  -2   5  -4  295.59   12.68
  -2   5  -4  332.42   14.49
  -2  -5  -4  305.33   23.23
  -2  -5  -4  292.03   15.23
  -2  -5  -4  307.46   13.57
  -2   5  -4  297.23   13.52
  -2   5  -4  257.97   22.66
  -2   5  -4  313.66   14.99
   2   5   4  300.78   40.23
   2  -5   4  236.86   34.06
  -2  -5  -4  331.38   15.20
  -2   5  -4  285.13   21.45
  -2   5  -4  290.02   13.79
  -2   5  -4  298.30   20.14
  -2   5  -5   32.91    5.72
  -2  -5  -5   28.58    7.50
  -2   5  -5   28.76    6.18
  -2   5  -5   36.78    7.02
  -2   5  -5   29.10   12.53
   2   5   5   25.41   36.45
  -2   5  -5   13.57   11.36
  -2   5  -5   25.36    6.78
   2  -5   5   40.23   36.30
  -2  -5  -5   30.94    8.05
  -2  -5  -5   25.86    6.79
  -2   5  -5   19.72    7.66
  -2  -5  -5   25.36    7.93
  -2  -5  -5   25.79    5.93
  -2  -5  -5   20.55   10.02
  -2   5  -5   18.69    7.87
  -2   5  -6    1.11    4.38
  -2  -5  -6   -0.54    3.70
  -2  -5  -6   -0.30    7.76
  -2   5  -6    5.21    6.10
   2   5   6   -0.87   10.61
  -2  -5  -6   -3.03    4.75
  -2   5  -6    5.11    5.44
  -2   5  -7    2.43    3.52
  -2  -5  -7   -4.63    4.75
  -2  -5  -7   -2.23    4.66
   2   6  -8   13.56    3.41
   2  -6  -8   14.24    3.06
   2  -6  -7    5.88    5.12
   2   6  -7    6.84    5.58
   2   6  -7   15.92    5.92
  -2   6   7    6.82    8.41
   2  -6  -7   -0.88    3.17
   2   6  -6   15.76    4.82
   2  -6  -6   14.78    4.30
  -2   6   6    2.98    9.46
   2   6  -6   19.30    4.21
   2  -6  -6   12.33    8.79
   2  -6  -6   17.57    6.97
   2   6  -6   25.57    7.98
   2   6  -6   21.49    7.69
   2   6  -6   19.08    7.44
   2   6  -5  331.03   13.10
   2  -6  -5  300.03   12.44
   2   6  -5  320.23   15.14
  -2   6   5  282.67   17.12
   2  -6  -5  312.00   14.90
   2  -6  -5  293.53   14.09
   2   6  -5  319.00   15.10
   2  -6  -5  333.22   14.54
   2  -6  -5  331.88   13.31
   2   6  -5  289.92   13.33
   2   6  -5  299.41   14.63
  -2   6   4    3.19    9.45
   2  -6  -4    7.21    6.58
   2   6  -4   15.79    7.48
   2  -6  -4    9.02    6.81
   2  -6  -4   15.15    7.16
   2   6  -4   16.42    7.50
   2   6  -4    9.38    6.54
   2   6  -4    5.50    4.96
   2  -6  -4   12.96    8.85
   2   6  -4    6.18    3.54
   2   6  -4   10.29    8.40
   2  -6  -4    5.62    4.01
   2   6  -4    8.98    9.56
   2   6  -3 1058.64   35.38
   2   6  -3 1099.39   35.55
   2  -6  -3 1119.34   36.00
   2  -6  -3 1102.07   44.00
   2  -6  -3 1076.33   35.64
   2  -6  -3 1147.14   35.32
  -2   6   3 1077.24   37.74
   2  -6  -3 1066.72   35.92
   2   6  -2  318.98   13.74
   2  -6  -2  343.84   13.63
  -2   6   2  254.33   25.49
   2  -6  -2  339.08   14.01
   2   6  -2  270.91   14.01
   2  -6  -2  316.35   12.71
   2  -6  -2  369.73   20.55
   2   6  -2  346.69   14.67
  -2   6   2  331.03   16.23
   2  -6  -2  363.36   12.39
   2  -6  -2  317.05   13.26
  -2  -6   1    6.39    5.91
   2   6  -1    8.02    9.62
   2   6  -1    1.82    3.92
   2   6  -1    6.23    6.52
   2  -6  -1   -3.23   11.29
  -2   6   1   -0.26   11.91
  -2   6   1   -7.56   12.12
  -2   6   0  115.54   11.90
  -2  -6   0  138.48   12.14
  -2  -6   0  191.78   12.04
  -2   6   0  192.22   15.14
  -2   6   0  168.23    9.58
   2  -6   0  198.37   20.67
  -2  -6  -1  514.58   21.49
  -2   6  -1  614.79   22.36
  -2  -6  -1  627.47   27.21
  -2  -6  -1  631.01   23.50
  -2   6  -1  629.27   22.83
  -2   6  -1  577.89   31.73
  -2   6  -1  596.99   25.29
  -2   6  -1  503.10   24.91
  -2  -6  -1  695.25   26.75
  -2   6  -2   62.92    8.77
   2   6   2   31.91    8.14
  -2  -6  -2   40.43   11.06
  -2   6  -2   47.57    7.95
  -2   6  -2   44.96   11.54
   2   6   2   46.66    5.25
  -2  -6  -2   46.52    8.39
  -2   6  -3 1087.88   43.71
  -2   6  -3  967.93   33.36
  -2   6  -3 1020.77   33.42
  -2   6  -3  946.81   42.59
  -2  -6  -3 1074.73   35.85
   2   6   3  776.44   62.86
   2  -6   3  864.31   62.02
   2   6   3 1004.74   33.62
  -2   6  -3  997.87   34.73
  -2  -6  -3 1090.22   36.18
  -2   6  -3 1034.40   33.75
  -2   6  -3 1100.19   45.26
  -2   6  -3 1038.05   33.30
  -2   6  -4    6.54    6.43
  -2  -6  -4    9.23    8.54
  -2   6  -4    1.26    5.19
   2   6   4   15.12   38.39
  -2   6  -4    2.48    6.68
  -2   6  -4    0.22    6.80
  -2   6  -4   -5.58   10.69
  -2   6  -4   -2.77   10.20
  -2  -6  -4   -2.42    7.11
  -2  -6  -4   -0.14    7.37
  -2   6  -4    2.09    4.84
  -2   6  -4    5.98    7.05
  -2   6  -5   13.70    6.49
  -2  -6  -5    8.38    6.48
   2   6   5   -2.14   10.60
  -2   6  -5    5.18   10.78
  -2  -6  -5   10.18    7.20
  -2  -6  -5    6.32    7.91
  -2   6  -5    7.80    6.51
  -2   6  -5    4.58    5.08
  -2   6  -5   -0.75    6.27
  -2  -6  -5    1.67    6.71
  -2   6  -5    3.85    4.91
  -2   6  -6   -0.86    5.31
   2   6   6   -3.10    9.94
  -2  -6  -6   -1.71    7.28
  -2  -6  -6   -3.75    3.77
  -2   6  -6    1.86    4.26
   2   7  -7  482.93   18.04
  -2   7   7  485.23   21.26
   2   7  -7  506.73   18.55
   2  -7  -7  531.12   17.34
   2   7  -6   91.32    5.95
   2  -7  -6   91.56    8.44
  -2   7   6   81.54   11.24
   2   7  -6   73.51    6.48
   2   7  -6  104.37    8.76
   2   7  -6   93.67    8.76
   2  -7  -6   99.30    6.51
   2   7  -5  670.12   22.06
   2  -7  -5  605.97   24.12
   2  -7  -5  564.77   23.22
  -2   7   5  550.92   25.79
   2   7  -5  618.38   23.88
   2   7  -5  631.39   23.30
   2  -7  -5  671.27   23.25
   2  -7  -5  592.18   32.59
   2  -7  -5  597.78   21.46
   2   7  -5  594.38   22.49
   2   7  -4  766.31   28.23
  -2   7   4  754.06   30.92
   2  -7  -4  929.29   29.24
   2  -7  -4  824.06   29.34
   2   7  -4  856.14   28.24
   2  -7  -4  837.63   28.31
   2  -7  -4  880.60   29.33
   2  -7  -4  822.53   37.91
   2   7  -4  778.31   30.19
   2  -7  -4  674.21   27.00
   2   7  -4  781.75   27.78
   2   7  -4  801.20   27.00
   2   7  -3    9.47    5.98
   2  -7  -3    4.90    5.85
   2   7  -3   -0.14    7.13
   2  -7  -3    3.62    6.00
   2  -7  -3    3.44    4.94
  -2   7   3   -2.29    8.84
   2  -7  -3    0.89    3.75
   2  -7  -3    4.18    5.93
   2   7  -3   16.13    6.59
   2   7  -3    2.10    4.57
   2  -7  -3    4.45    9.01
   2   7  -3    3.52    7.10
   2   7  -3    3.04    4.33
   2   7  -3    1.93    2.94
  -2   7   2  916.77   33.62
   2  -7  -2  951.15   31.55
   2   7  -2  994.23   32.29
   2  -7  -2  909.59   30.27
   2  -7  -2  910.87   30.69
   2   7  -2  914.54   29.85
   2   7  -2  858.15   31.14
   2  -7  -2  998.82   39.84
   2   7  -2  946.75   31.04
   2  -7  -2  969.62   29.84
   2  -7  -2  902.01   30.63
  -2   7   1  503.15   22.19
   2   7  -1  580.36   20.14
   2  -7  -1  522.65   27.33
  -2  -7   1  589.32   23.30
   2   7  -1  538.53   21.66
   2   7  -1  525.26   18.77
   2  -7  -1  522.54   19.19
   2   7  -1  513.18   19.79
   2  -7  -1  522.91   17.54
  -2   7   0   29.39    6.85
  -2   7   0   21.76    6.19
  -2   7   0   30.60   11.58
   2  -7   0   29.56   14.73
  -2  -7   0   26.65    7.08
  -2   7  -1  384.43   20.42
  -2   7  -1  283.53   18.75
  -2   7  -1  354.92   15.86
  -2  -7  -1  323.10   19.39
   2   7   1  364.62   14.05
  -2  -7  -1  413.58   20.41
  -2   7  -1  362.18   16.77
  -2  -7  -1  337.18   15.28
  -2   7  -1  373.99   15.40
  -2   7  -2  501.81   24.79
  -2  -7  -2  474.93   18.72
  -2   7  -2  440.92   15.99
  -2   7  -2  456.77   18.93
   2   7   2  393.16   18.74
  -2   7  -2  423.97   15.93
  -2  -7  -2  456.66   24.99
   2   7   2  420.88   16.30
  -2   7  -2  404.99   18.07
  -2   7  -2  392.24   26.43
  -2  -7  -2  476.39   23.62
  -2   7  -2  407.74   16.56
  -2   7  -3    4.33    6.35
   2   7   3    1.17    9.75
  -2  -7  -3   -2.31    8.38
  -2   7  -3   -3.02    6.62
   2   7   3    5.18    5.11
  -2  -7  -3    6.43    7.45
  -2   7  -3   -3.62   10.79
  -2   7  -3   -0.82    4.28
  -2   7  -3    1.18    4.58
  -2  -7  -4  441.88   20.77
  -2  -7  -4  536.61   21.04
  -2   7  -4  496.22   18.26
  -2   7  -4  492.45   28.08
   2   7   4  551.39   23.24
  -2   7  -4  470.39   18.33
  -2   7  -4  499.61   19.65
  -2  -7  -4  445.85   18.29
  -2  -7  -4  444.76   19.31
  -2   7  -4  465.30   29.77
  -2   7  -4  463.63   18.76
  -2  -7  -5  132.66    9.86
  -2  -7  -5  145.44   10.74
  -2  -7  -5  136.66    9.63
  -2  -7  -5  138.34   10.31
   2   7   5  154.36   13.69
  -2   7  -5  139.66    9.35
  -2   7  -6   34.34    5.40
  -2  -7  -6   34.41    7.07
   2   7   6   33.24    9.64
  -2   7  -6   42.43    5.02
  -2  -7  -6   24.46    4.21
   2   8  -7    2.96    4.72
   2  -8  -7    1.03    2.80
   2   8  -6   -0.12    6.71
  -2   8   6   22.12    9.95
   2   8  -6   -1.16    7.07
   2  -8  -6    4.76    3.74
   2  -8  -6    9.20    6.12
   2  -8  -5  161.31    8.62
  -2   8   5  134.21   14.03
   2   8  -5  158.74   10.90
   2  -8  -5  163.08   12.25
   2  -8  -5  153.95   10.69
   2  -8  -5  165.78    8.69
   2  -8  -5  140.59   16.16
   2   8  -5  121.37   10.73
   2  -8  -5  176.09   10.74
   2   8  -5  149.25    9.26
   2   8  -5  142.19    7.71
   2   8  -4   12.07    7.88
   2  -8  -4   16.51    7.61
   2   8  -4   10.30    3.63
   2  -8  -4   13.14    7.85
   2  -8  -4   20.17    9.93
   2   8  -4   14.62    5.92
   2  -8  -4   15.94   11.07
  -2   8   4   23.58   11.40
   2   8  -4   -0.66    8.50
   2  -8  -4   11.43    4.75
   2  -8  -3   75.22    7.87
   2   8  -3   74.77    8.90
   2   8  -3   59.77    9.02
   2  -8  -3   72.33    6.90
   2  -8  -3   63.18    8.19
   2   8  -3   69.52    9.22
   2   8  -3   65.53    6.74
   2  -8  -3   63.32   12.58
   2   8  -3   64.01    8.35
   2  -8  -3   78.85    5.86
   2  -8  -3   82.30    8.42
   2  -8  -2  376.47   14.96
   2  -8  -2  361.97   14.10
   2  -8  -2  397.74   15.49
   2   8  -2  365.56   13.99
   2  -8  -2  374.33   15.82
   2   8  -2  412.71   17.57
   2   8  -2  351.31   16.15
   2  -8  -2  408.96   23.90
   2   8  -2  324.74   14.27
   2   8  -2  399.61   16.63
   2  -8  -2  395.74   13.64
   2   8  -2  351.91   16.24
   2   8  -2  355.39   14.66
   2   8  -2  347.93   15.62
  -2   8   1   -0.67    4.45
   2   8  -1    5.13    7.14
   2   8  -1   18.49    7.49
   2   8  -1    0.70    4.47
   2  -8  -1    3.85    4.96
  -2  -8   1    2.74    5.50
  -2   8   1   11.55   13.23
   2   8  -1   -1.14    6.01
   2  -8  -1   -1.66    9.55
   2  -8  -1    1.50    2.75
  -2   8   0   84.87    9.47
  -2   8   0   91.80    8.29
  -2  -8   0   83.93    9.89
  -2   8   0   93.19    6.08
   2   8   0   95.41    7.04
  -2   8   0   72.29    7.48
  -2   8   0   97.36   12.83
   2   8   0   85.97    9.65
   2  -8   0   80.48   15.60
  -2   8  -1  254.79   10.96
  -2   8  -1  267.25   11.18
  -2   8  -1  290.42   18.02
  -2   8  -1  263.59   13.94
  -2   8  -1  234.72   17.39
  -2   8  -1  300.45   13.43
   2   8   1  279.34   11.95
  -2   8  -1  273.02   15.22
   2  -8   1  220.46   26.25
  -2  -8  -1  258.63   17.34
  -2   8  -1  292.74   13.63
  -2  -8  -2    2.98    6.60
   2   8   2   10.13    9.63
  -2   8  -2    4.24    8.86
  -2   8  -2    7.25    6.52
  -2   8  -2    0.83    6.33
   2   8   2    4.14    4.79
  -2   8  -2    1.40    8.50
  -2  -8  -2   -2.72    7.61
  -2   8  -2   -0.47    4.12
  -2   8  -2    5.85    6.63
  -2   8  -3  158.45   10.71
  -2   8  -3  167.39    9.29
  -2  -8  -3  189.41   12.03
   2   8   3  175.15   14.23
  -2   8  -3  173.25    9.18
   2   8   3  163.65    9.58
  -2   8  -3  152.75   10.42
  -2  -8  -3  167.22   12.25
  -2  -8  -3  130.21   10.19
  -2  -8  -4  340.82   18.06
   2   8   4  440.36   20.34
  -2   8  -4  378.89   15.52
  -2  -8  -4  370.89   17.57
  -2  -8  -4  339.25   15.74
  -2  -8  -4  365.72   15.63
  -2   8  -4  369.20   26.87
  -2   8  -4  403.97   16.88
  -2   8  -4  408.99   15.71
  -2   8  -4  354.18   16.03
  -2   8  -4  362.42   24.12
  -2  -8  -5   53.93    7.89
  -2  -8  -5   38.79    7.16
   2   8   5   49.85   10.70
  -2  -8  -5   44.06    8.56
  -2   8  -5   37.43    6.75
  -2  -8  -6  180.49    8.03
  -2  -8  -6  160.97    8.27
   2   9  -7  612.65   20.30
   2   9  -6    6.58    6.18
   2   9  -6   14.84    6.43
   2  -9  -6   15.20    5.76
  -2   9   6   25.86   10.15
   2  -9  -5  501.28   21.39
   2  -9  -5  554.30   20.26
  -2   9   5  538.61   25.49
   2  -9  -5  625.63   22.03
   2   9  -5  596.45   21.69
   2  -9  -5  585.78   22.86
   2  -9  -5  566.96   20.40
   2   9  -5  592.69   21.31
   2   9  -5  575.97   22.49
   2  -9  -4   64.76    8.63
   2  -9  -4   76.76   10.91
   2  -9  -4   82.32    9.59
   2   9  -4   61.44    4.85
   2   9  -4   90.53    9.69
   2  -9  -4   56.61   13.39
   2  -9  -4   73.19    6.25
   2   9  -4   74.40    7.47
   2   9  -4   54.90    9.00
   2   9  -3   82.12    9.78
   2  -9  -3   70.49    8.60
   2   9  -3   90.67   10.06
   2  -9  -3   67.41   13.31
   2   9  -3   61.43    9.43
   2  -9  -3   76.25    6.01
   2  -9  -3   75.02    8.26
   2   9  -3   70.21    9.26
   2   9  -2   18.79    7.84
   2   9  -2    5.77    8.73
   2  -9  -2   11.25    6.14
   2   9  -2    9.17    5.09
   2  -9  -2    8.65    7.09
   2   9  -2    6.58    9.08
   2   9  -2    9.98    4.64
   2  -9  -2   12.98    6.49
   2   9  -2    7.90    8.15
   2   9  -2   24.14    7.81
   2  -9  -2    9.23   10.82
   2  -9  -2   11.30    3.43
   2   9  -1 1408.89   44.35
   2   9  -1 1161.27   41.28
  -2   9   1 1275.23   41.40
   2   9  -1 1321.11   42.03
   2  -9  -1 1341.61   42.96
  -2   9   1 1356.04   47.49
   2   9  -1 1323.87   43.19
   2  -9  -1 1275.86   53.27
   2   9  -1 1401.92   43.30
  -2  -9   1 1404.12   48.79
  -2   9   0  189.58   11.90
  -2   9   0  173.40   13.49
  -2   9   0  184.27   15.26
  -2   9   0  179.17   10.05
   2   9   0  172.45    9.39
   2   9   0  154.11   11.68
  -2   9   0  169.07    8.49
   2  -9   0  163.86   19.20
  -2  -9   0  163.59   13.67
  -2   9  -1 1090.76   44.58
  -2  -9  -1 1163.71   44.94
  -2   9  -1 1062.79   35.41
  -2   9  -1 1026.50   38.21
  -2   9  -1 1132.74   37.02
   2   9   1 1113.23   36.16
  -2   9  -1 1117.76   38.90
  -2   9  -1 1087.70   35.50
   2  -9   1 1080.65   54.43
  -2   9  -1 1068.58   40.41
  -2   9  -2  280.88   19.64
  -2  -9  -2  243.46   19.27
  -2   9  -2  279.90   13.82
   2   9   2  241.39   12.01
  -2  -9  -2  278.23   14.34
  -2   9  -2  267.12   15.54
  -2   9  -2  241.20   14.81
   2  -9   2  294.14   35.38
  -2   9  -2  265.52   11.83
  -2   9  -2  251.99   13.33
  -2   9  -3   90.38    9.16
  -2   9  -3  104.43    7.74
  -2  -9  -3  116.29   10.16
   2   9   3  102.01   12.66
   2   9   3   94.99    7.92
  -2  -9  -3   98.19   10.88
  -2   9  -3   89.52   12.27
  -2   9  -3  100.34    7.59
  -2   9  -4   14.31    6.98
  -2   9  -4    6.44    5.12
  -2  -9  -4   12.06    8.59
  -2   9  -4    7.43    5.35
  -2  -9  -4   11.41    7.18
   2   9   4   14.88   10.68
  -2   9  -4    9.17    6.59
  -2  -9  -4    1.00    6.53
  -2  -9  -5   40.02    6.96
  -2   9  -5   36.68    6.30
  -2  -9  -5   34.57    7.97
  -2  -9  -5   33.84    6.33
  -2  -9  -6   12.24    2.80
  -2   9  -6   20.33    3.74
   2 -10  -6   86.44    8.10
   2 -10  -6   88.98    5.08
   2  10  -6   80.84    7.14
   2 -10  -5   22.26    6.39
   2 -10  -5   27.47    5.05
   2 -10  -5   28.02    7.22
   2 -10  -5   27.57    4.37
  -2  10   5   10.72    5.91
   2  10  -5   21.71    7.38
   2 -10  -5   23.56    8.73
   2  10  -4   55.82    8.82
   2 -10  -4   67.62    6.78
   2 -10  -4   51.66    7.95
  -2  10   4   52.92    8.17
   2  10  -4   59.89    8.99
   2 -10  -4   66.55    9.25
   2 -10  -4   57.95   10.37
   2 -10  -4   55.91   13.10
   2 -10  -4   57.47    5.61
   2  10  -4   58.31    7.04
   2  10  -3   10.39    8.18
   2  10  -3   -1.11    8.20
   2 -10  -3   11.04    6.98
  -2  10   3    5.00    7.14
   2 -10  -3    6.02    7.57
   2  10  -3    1.81    8.51
   2 -10  -3    4.02   10.48
   2 -10  -3   12.84    3.97
   2 -10  -2  712.98   26.76
  -2  10   2  844.40   29.71
   2  10  -2  695.01   29.67
   2 -10  -2  848.06   28.10
   2 -10  -2  730.65   28.30
   2 -10  -2  808.07   38.60
   2  10  -2  708.33   28.33
   2 -10  -2  842.39   25.80
   2  10  -1  154.54   12.13
  -2  10   1  115.42    7.38
  -2  10   1  149.72   19.70
  -2  10   1  147.53   11.09
   2  10  -1  139.35   11.26
   2  10  -1  128.85    8.26
   2 -10  -1  142.87    9.64
  -2  10   1  162.55   16.95
   2 -10  -1  115.55   16.74
  -2  10   0 1192.97   39.66
  -2  10   0 1304.29   43.53
   2  10   0 1263.47   41.74
  -2  10   0 1193.39   40.26
   2  10   0 1245.64   40.69
  -2  10   0 1299.18   44.87
  -2 -10   0 1300.89   48.67
   2 -10   0 1222.77   54.23
  -2  10   0 1214.47   47.37
  -2 -10  -1   39.40    7.90
  -2 -10  -1   48.47   10.51
  -2  10  -1   49.50    5.71
  -2  10  -1   71.44   13.27
   2 -10   1   49.04   18.12
  -2  10  -1   55.91    7.68
  -2  10  -1   54.98   11.44
  -2  10  -1   44.98    6.01
  -2  10  -1   56.16    9.76
  -2 -10  -2    6.07    9.14
  -2  10  -2   12.26    7.68
  -2 -10  -2   11.63    7.12
  -2  10  -2   11.03    6.99
  -2  10  -2   13.14    5.18
   2  10   2   11.87    5.67
  -2  10  -2    7.17    4.89
  -2  10  -2   12.38    9.84
   2 -10   2   26.32   22.94
  -2  10  -3   33.26    7.70
  -2  10  -3   12.77    7.69
  -2  10  -3   25.38    5.87
  -2 -10  -3   20.67    7.31
  -2 -10  -3   27.30    8.90
   2 -10   3   42.70   27.59
  -2  10  -3   26.34    5.57
  -2  10  -4  362.26   14.80
  -2 -10  -4  355.14   15.93
  -2  10  -4  389.41   14.83
  -2 -10  -4  325.69   14.54
  -2  10  -4  310.46   14.77
  -2  10  -5   26.90    5.37
  -2 -10  -5   24.56    5.86
  -2  10  -5   19.40    4.46
  -2 -10  -5   17.96    3.97
   2 -11  -6   11.87    2.63
   2 -11  -5  138.38    7.50
  -2  11   5   97.99    8.11
   2 -11  -5  186.40    9.57
   2 -11  -5  149.22    9.98
  -2  11   5  155.51   18.48
   2 -11  -5  139.97    6.86
   2 -11  -5  120.60    8.09
   2  11  -5  134.73    9.51
   2 -11  -4  140.16    8.32
  -2  11   4  125.33    9.93
   2 -11  -4  126.82    9.07
   2 -11  -4  131.35   11.03
  -2  11   4  124.70   20.54
   2 -11  -4  140.71    7.35
   2 -11  -4  148.84   10.96
   2  11  -4  132.24   10.32
  -2  11   3    6.94    7.04
   2 -11  -3    9.74    6.48
   2 -11  -3   12.35    7.57
   2 -11  -3    4.42   10.39
   2 -11  -3   10.96    3.72
   2  11  -2   62.42   10.86
   2 -11  -2  102.37    9.54
   2 -11  -2   90.77    8.93
   2 -11  -2   90.22    9.14
  -2  11   2   95.12   19.21
   2 -11  -2   95.11   15.11
   2 -11  -2   98.65    5.92
   2  11  -1  133.61   12.26
  -2  11   1   98.66    6.89
   2 -11  -1  114.94    9.22
   2 -11  -1  117.21    9.07
  -2  11   1  148.83   16.95
  -2  11   1  119.94   10.87
   2 -11  -1  104.79   15.97
   2  11  -1  125.85   11.12
  -2  11   0    3.81    4.58
  -2 -11   0    2.48    6.33
   2  11   0    3.07    5.52
  -2  11   0    2.42    5.45
   2 -11   0    1.03    5.90
  -2  11   0   -1.60   12.36
   2  11   0   15.00    8.91
   2 -11   0   -6.78   12.52
  -2  11   0    7.63    8.16
  -2 -11   0    8.59    7.66
  -2  11  -1   44.02    9.23
  -2 -11  -1   47.45    7.74
  -2  11  -1   59.64   11.79
  -2  11  -1   47.79    7.28
  -2  11  -1   60.28   11.52
   2 -11   1   46.67   16.60
  -2  11  -1   55.15    6.36
  -2  11  -1   50.29    5.77
  -2  11  -2   52.46   10.29
  -2  11  -2   54.28    6.21
  -2 -11  -2   51.85    9.90
  -2  11  -2   54.51    7.61
   2 -11   2   42.36   20.13
  -2  11  -2   52.88    6.47
  -2  11  -2   56.58   10.67
  -2 -11  -2   45.92    7.94
  -2 -11  -3   50.22    8.96
  -2  11  -3   57.06    7.51
  -2 -11  -3   49.21    7.66
  -2 -11  -3   35.59    6.19
  -2  11  -3   51.04    6.30
  -2 -11  -3   38.11    9.11
   2  11   4   43.08    7.42
  -2  11  -4   35.13    5.49
  -2 -11  -4   43.24    6.40
  -2 -11  -4   29.66    4.73
  -2  11  -4   38.19    5.43
  -2 -11  -5  130.28    7.11
  -2  11  -5  123.62    6.31
   2 -12  -5   26.29    4.77
   2 -12  -5   28.85    4.29
  -2  12   5   32.06   14.45
  -2  12   5   14.57    4.70
   2 -12  -5   32.83    6.46
  -2  12   5   47.80   11.77
   2 -12  -5   24.09    3.22
   2 -12  -4   20.22    5.67
   2 -12  -4   24.71    4.90
  -2  12   4   41.08   16.20
  -2  12   4   18.47    6.11
   2 -12  -4   24.23    7.34
   2 -12  -4   25.70    7.96
  -2  12   4   46.46   14.49
   2 -12  -4   29.38    3.76
  -2  12   3    3.90    6.65
  -2  12   3   20.18   17.04
  -2  12   3   19.57   15.74
   2 -12  -3    6.50    8.67
   2 -12  -3    9.92    6.95
   2 -12  -3    5.78    3.31
   2 -12  -2  309.05   14.53
   2 -12  -2  301.96   14.68
   2  12  -2  301.36   16.64
  -2  12   1    3.63    7.78
   2 -12  -1    2.53    6.48
  -2  12   1   -0.94    3.96
   2  12  -1    0.14    8.33
   2 -12  -1  -18.47   14.21
   2  12  -1    1.35    9.28
   2  12   0 1356.51   46.50
  -2  12   0 1371.19   44.66
  -2  12   0 1363.17   50.04
  -2  12   0 1399.23   48.43
  -2  12   0 1521.58   49.31
   2  12   0 1461.05   46.34
   2 -12   0 1353.13   58.89
  -2 -12  -1   35.47    8.91
  -2  12  -1   38.86    5.47
  -2 -12  -1   35.31    7.07
  -2  12  -1   38.68    9.72
  -2  12  -1   39.85    6.49
  -2  12  -1   47.69   10.77
  -2  12  -1   40.06    5.91
  -2 -12  -2  309.54   16.08
  -2  12  -2  291.97   12.87
  -2 -12  -2  279.37   14.09
  -2  12  -2  285.98   16.05
  -2  12  -2  313.51   13.13
  -2 -12  -3    2.54    7.19
  -2 -12  -3    1.18    6.81
  -2 -12  -3   -0.64    4.09
  -2 -12  -3    6.53    5.41
  -2  12  -3    6.02    4.75
   2  12   4    5.37    5.96
  -2 -12  -4    3.75    4.34
  -2  12  -4    2.54    3.90
  -2 -12  -4    4.80    7.00
  -2 -12  -4   -4.12    3.56
  -2  12  -4    3.11    3.87
  -2  12  -5    3.09    2.43
  -2  13   4  125.25    8.26
   2 -13  -4  133.52    7.50
   2 -13  -4  141.28    7.87
   2 -13  -4  130.35    8.59
  -2  13   4  117.95   12.91
   2 -13  -4  131.53    6.13
   2 -13  -3   76.66    6.06
  -2  13   3   71.34    7.80
   2 -13  -3   71.09    7.30
   2 -13  -3   76.29    8.35
  -2  13   3   69.38   13.44
   2 -13  -2   85.05    8.09
   2  13  -2   86.71    9.37
   2 -13  -2   76.51    8.04
   2 -13  -2   77.75    6.39
   2  13  -1  136.00   12.17
  -2  13   1  141.46    7.39
  -2  13   1  173.93   11.76
   2 -13  -1  139.79    8.94
   2 -13  -1  160.14    9.95
   2 -13  -1  144.37    7.92
  -2  13   0   78.43    6.08
  -2  13   0   79.41   11.84
   2  13   0  110.20   11.38
  -2 -13   0   70.66    9.52
   2 -13   0   74.65    7.26
  -2  13   0   79.61   11.16
  -2 -13  -1   10.39    7.91
  -2  13  -1   10.74    4.44
  -2 -13  -1    1.85    7.20
   2 -13   1    6.78    4.95
  -2  13  -1   17.34    9.03
  -2 -13  -1    6.51    5.60
  -2 -13  -2  380.87   17.22
   2  13   2  400.52   17.59
  -2  13  -2  408.59   14.95
  -2 -13  -2  356.50   15.52
  -2  13  -2  400.96   17.29
  -2 -13  -3   63.29    7.08
  -2 -13  -3   73.38    6.43
  -2 -13  -3   77.52    7.09
  -2 -13  -3   55.48    5.21
  -2  13  -3   62.32    5.30
   2  13   4   37.22    5.21
  -2 -13  -4   51.08    4.94
   2 -14  -4   16.84    4.07
  -2  14   4    9.91    4.03
   2 -14  -3  377.32   13.28
   2 -14  -3  379.89   13.78
   2 -14  -2   88.43    6.96
   2 -14  -2   88.64    7.58
   2 -14  -2   88.17    5.96
  -2  14   2   97.51    8.46
  -2  14   1  102.30    9.04
   2  14  -1  103.51    9.70
   2 -14  -1   86.03    6.79
   2 -14  -1   97.98    6.04
   2 -14  -1  110.82    8.05
  -2 -14   0  113.92    9.41
   2  14   0  113.92   10.38
  -2  14   0  117.68    6.48
   2 -14   0  117.29    7.75
  -2 -14  -1   89.54    8.75
  -2  14  -1   92.88    6.09
  -2 -14  -1   69.32    8.40
  -2  14  -1   89.96    9.18
  -2 -14  -2  111.71    8.52
   2  14   2  122.50    9.48
  -2  14  -2  128.42    6.67
  -2 -14  -2  100.79    6.96
  -2 -14  -2   97.56    8.29
   2  14   3  141.09    8.25
  -2 -14  -3  112.50    7.22
   2 -15  -2   12.26    3.34
   2 -15  -2   15.00    4.86
  -2  15   2   16.08    6.67
  -2 -15   1    0.63    5.58
   2 -15  -1    7.83    4.78
   2  15  -1   -0.87    5.58
   2  15   0  158.94   10.44
  -2  15   0  180.63    7.33
  -2 -15   0  183.76   10.52
   2 -15   0  181.16    8.57
  -2  15  -1    3.05    3.07
  -2 -15  -1    2.15    5.25
   2  15   2  222.00   10.45
   2  16   0  124.00    6.67
   3   0  -8  296.80   11.66
   3   0  -8  300.83   11.97
   3   0  -8  268.65   11.27
   3   0  -7    3.13    5.67
   3   0  -7    3.05    3.75
   3   0  -7   -4.92    7.19
   3   0  -7   -5.89    8.17
   3   0  -7    3.26    3.21
   3   0  -6  122.47   10.58
   3   0  -6  132.43    9.12
   3   0  -6  131.70    7.49
   3   0  -6  106.35    9.87
   3   0  -6  145.47   11.10
   3   0  -6  131.96    8.09
   3   0  -5   -0.85    3.29
   3   0  -5    8.62    7.39
   3   0  -5   -5.53    7.54
   3   0  -5    6.63    3.88
   3   0  -5    5.90    5.10
   3   0  -5    5.79    7.82
   3   0  -4 1277.60   38.63
   3   0  -4 1260.10   38.21
   3   0  -4 1296.84   38.42
   3   0  -4 1212.18   37.23
   3   0  -4 1334.78   40.97
   3   0  -4 1208.62   38.59
   3   0  -3    2.44    3.74
   3   0  -3   15.56    6.43
   3   0  -3   -4.25    5.00
   3   0  -3   -0.93    7.47
   3   0  -3    2.62    7.11
   3   0  -3    3.24    7.89
   3   0  -2  462.55   21.46
   3   0  -2  447.12   18.36
   3   0  -1    1.52    5.38
  -3   0   1    4.10   24.24
   3   0  -1   -2.18    7.38
  -3   0   0  344.58   23.71
  -3   0   0  386.99   14.11
  -3   0  -1    1.16    5.51
   3   0   1  -22.65   41.34
  -3   0  -2  374.02   25.73
  -3   0  -2  335.96   14.93
  -3   0  -2  369.03   17.60
   3   0   3   23.30   27.84
  -3   0  -3   -7.49   12.82
  -3   0  -3    7.58   11.91
  -3   0  -3    3.88    6.85
  -3   0  -3   -5.54    7.63
  -3   0  -4  140.47   18.91
  -3   0  -4  173.84   12.24
   3   0   4  204.61   42.52
  -3   0  -4  170.55   15.60
  -3   0  -5   -2.42    6.99
  -3   0  -5    0.36    5.05
   3   0   5   -1.69   41.33
  -3   0  -5   -3.54   15.93
  -3   0  -5    4.77    9.42
  -3   0  -6   -1.73    8.15
  -3   0  -6    0.88    5.37
  -3   0  -6   -0.51    3.86
  -3   0  -7    1.08    4.36
   3   1  -8   79.41    6.00
   3  -1  -8   84.75    5.74
   3   1  -8   77.04    6.00
   3  -1  -8   69.13    6.39
   3  -1  -8   75.58    5.71
   3   1  -7  122.99    8.43
   3  -1  -7  119.47    8.39
   3   1  -7  118.90    6.56
   3  -1  -7   96.61    9.62
   3   1  -7  104.87    9.19
  -3   1   7  107.33   11.99
   3  -1  -7  103.71    8.77
   3  -1  -7  120.17    6.99
   3   1  -6    3.52    7.33
   3   1  -6    9.78    6.08
   3  -1  -6   -7.02    6.19
   3  -1  -6    6.43    4.39
   3   1  -6    8.56    3.86
   3  -1  -6   13.95    8.44
   3   1  -6   -4.24    9.68
   3  -1  -6    6.78    3.56
   3  -1  -6   -8.54    8.42
   3   1  -6    2.93    8.34
   3  -1  -6    7.94    4.21
   3  -1  -6    4.63    8.19
   3  -1  -5  538.54   19.85
   3   1  -5  498.83   18.47
   3  -1  -5  463.59   19.03
   3   1  -5  492.63   19.40
   3   1  -5  508.25   19.36
   3   1  -5  457.50   18.95
   3   1  -5  454.67   19.06
   3   1  -5  495.73   17.88
   3  -1  -5  503.64   19.27
   3  -1  -5  488.92   17.45
   3   1  -5  423.87   16.74
   3  -1  -5  502.45   17.64
   3  -1  -5  521.34   19.12
   3   1  -4   65.82    7.01
   3  -1  -4   63.50    6.77
   3  -1  -4   50.23    6.57
   3  -1  -4   45.12    5.47
   3   1  -4   45.21    6.92
   3  -1  -4   67.02   10.37
   3  -1  -4   54.35    8.03
   3  -1  -4   62.00    9.97
   3  -1  -4   59.23    6.97
   3  -1  -4   53.98    4.60
   3   1  -4   49.13    4.53
   3   1  -4   36.76    6.83
   3   1  -4   48.28    7.14
   3   1  -4   67.64    7.79
   3  -1  -4   50.03    7.57
   3  -1  -3  873.47   29.37
   3   1  -3  885.54   29.73
   3  -1  -3 1011.72   36.51
   3   1  -3  893.42   29.68
   3   1  -3  964.83   30.18
   3  -1  -3 1009.07   35.41
   3  -1  -3  924.55   29.49
   3  -1  -3  888.29   30.69
   3   1  -3  922.67   29.86
   3  -1  -3  883.25   28.76
   3  -1  -2  510.50   21.24
   3  -1  -2  500.61   19.58
   3  -1  -1   55.51    9.18
  -3  -1   1   55.46   26.33
   3   1  -1   33.16    3.74
   3  -1  -1   52.61    9.03
  -3  -1   0  102.16    5.95
  -3  -1   0  100.47   16.58
  -3   1   0  130.10    8.54
  -3  -1  -1 1088.13   37.68
  -3   1  -1 1131.30   37.56
  -3   1  -2  157.38   11.32
  -3  -1  -2  125.49    9.60
  -3  -1  -2  131.73   11.38
   3  -1   2  179.64   36.08
  -3  -1  -2  155.40   19.68
  -3  -1  -3 1430.04   57.21
  -3   1  -3 1272.50   42.13
  -3   1  -3 1354.65   53.84
  -3  -1  -3 1469.41   56.40
   3  -1   3 1389.76   71.50
  -3   1  -3 1363.69   43.19
  -3   1  -3 1412.35   48.56
  -3  -1  -3 1422.83   49.32
  -3   1  -4  247.58   22.34
  -3  -1  -4  258.78   24.36
   3  -1   4  304.98   44.28
  -3   1  -4  298.50   14.97
  -3   1  -4  273.41   19.12
  -3  -1  -4  243.82   18.75
  -3  -1  -5   30.24   10.31
   3   1   5   71.23   47.22
  -3   1  -5   33.11   10.82
  -3  -1  -5   27.79   15.43
  -3   1  -5   19.03    5.75
   3  -1   5   17.55   38.54
  -3  -1  -5   24.73    5.73
  -3   1  -5   27.74    8.51
  -3  -1  -5   28.57   10.17
  -3  -1  -6   35.00    6.13
  -3   1  -6   35.68    8.48
  -3   1  -6   28.78    7.10
  -3   1  -6   39.19    4.98
  -3  -1  -7  132.40    7.79
   3   2  -8   11.28    4.25
   3  -2  -8   20.79    4.20
   3   2  -8   21.86    4.88
   3  -2  -8   16.10    5.21
   3   2  -8   20.76    5.59
   3   2  -7  444.10   17.39
   3  -2  -7  461.18   17.44
   3   2  -7  430.92   16.05
  -3   2   7  442.12   20.17
   3  -2  -7  392.99   16.70
   3   2  -7  441.42   17.77
   3   2  -7  453.38   16.46
   3  -2  -7  455.85   16.33
   3  -2  -7  404.64   17.60
   3   2  -6  119.30    8.53
   3  -2  -6   86.90    5.87
   3   2  -6   87.79    6.46
  -3   2   6  104.20   11.62
   3  -2  -6  109.35    9.80
   3   2  -6   94.90   10.19
   3  -2  -6   87.96   10.08
   3  -2  -6   82.43    8.97
   3  -2  -6   96.99    6.64
   3  -2  -6   94.54    6.83
   3   2  -6   93.97    7.02
   3   2  -5  519.77   18.48
   3   2  -5  497.74   17.83
   3  -2  -5  509.83   19.49
   3  -2  -5  493.83   18.91
   3  -2  -5  475.31   18.42
   3  -2  -5  442.60   19.46
   3   2  -5  451.51   19.32
   3  -2  -5  474.48   17.10
   3   2  -5  458.53   19.01
   3  -2  -5  500.20   17.35
   3  -2  -4  639.99   22.40
   3  -2  -4  634.03   23.75
  -3   2   4  680.45   24.15
   3  -2  -4  754.31   30.99
   3  -2  -4  692.25   23.29
   3   2  -4  607.07   23.14
   3  -2  -4  658.62   22.54
   3   2  -4  633.88   23.84
   3   2  -4  762.10   31.79
   3  -2  -4  772.15   31.80
   3  -2  -4  665.00   22.17
   3  -2  -4  650.24   26.49
   3   2  -4  654.97   23.43
   3  -2  -4  697.90   22.90
   3   2  -3   19.25    5.27
   3   2  -3   30.27    7.39
   3  -2  -3   27.23    5.12
   3  -2  -3   22.12    5.76
   3   2  -3   16.17    7.07
   3   2  -3   24.82    6.63
   3  -2  -3   29.03    8.49
   3  -2  -3   30.86    8.31
   3   2  -3   30.13    8.44
   3  -2  -3   26.33    9.17
   3  -2  -3   31.02    3.80
   3  -2  -3   32.78    6.42
   3  -2  -3   37.49    6.39
   3   2  -2  685.57   28.35
   3  -2  -2  709.18   28.00
   3   2  -1  860.43   32.52
   3  -2  -1  824.54   31.82
  -3  -2   1  772.38   50.25
  -3   2   1  743.73   51.19
   3  -2  -1  770.11   31.76
  -3   2   0    2.71    8.11
  -3   2   0  -11.47   16.99
  -3  -2   0  -15.22   15.08
   3   2   1  737.53   65.48
   3  -2   1  813.20   64.59
  -3  -2  -2  375.07   15.14
  -3   2  -2  315.96   24.66
  -3  -2  -2  393.70   24.74
  -3   2  -2  334.30   14.99
   3   2   2  428.83   48.86
   3  -2   2  380.93   43.89
  -3   2  -2  350.78   14.58
  -3  -2  -2  380.82   25.69
  -3   2  -2  353.76   17.97
  -3  -2  -3  151.64   13.79
  -3  -2  -3  119.64    8.57
  -3   2  -3  128.49   18.68
  -3  -2  -3  150.60   19.34
  -3   2  -3  139.64    9.24
   3   2   3  156.96   36.31
  -3   2  -3  113.82   15.39
  -3   2  -3  153.38    9.72
   3  -2   3  166.03   32.40
  -3   2  -3  137.97   12.46
  -3   2  -4  100.64   11.76
  -3  -2  -4   92.96    8.08
  -3   2  -4   98.91    8.22
  -3  -2  -4  106.15   18.56
  -3   2  -4   87.05   14.90
   3   2   4  129.10   42.48
   3  -2   4  100.56   34.87
  -3   2  -4  109.67    8.14
  -3  -2  -4  110.11   10.48
  -3   2  -4   98.06    9.97
  -3   2  -4  107.96   13.20
  -3  -2  -4   98.79   13.16
  -3   2  -5   48.25    6.71
  -3   2  -5   41.96    8.09
  -3  -2  -5   49.32    8.12
  -3   2  -5   35.47   16.66
  -3  -2  -5   26.15   15.14
   3   2   5   95.81   48.72
  -3   2  -5   41.88    6.24
  -3   2  -5   37.40   10.00
  -3   2  -5   48.33   11.63
  -3  -2  -5   40.70    8.77
  -3  -2  -5   37.89   10.77
   3  -2   5   49.06   40.02
  -3   2  -6   16.72    5.72
  -3  -2  -6   17.10    5.62
  -3   2  -6   20.55    7.58
  -3   2  -6   18.14    4.50
   3  -3  -8   80.96    5.37
   3  -3  -8   70.49    5.91
   3   3  -8   68.17    5.79
   3   3  -8   65.93    5.31
   3   3  -7    0.97    5.77
   3  -3  -7   -0.11    5.25
   3   3  -7    8.73    4.35
  -3   3   7   -0.66    9.52
   3  -3  -7   -4.84    7.63
   3   3  -7    9.86    7.87
   3   3  -7    9.87    7.21
   3   3  -6   39.08    6.61
   3   3  -6   26.62    4.46
   3  -3  -6   26.52    7.97
  -3   3   6   22.56   10.11
   3  -3  -6   42.23    8.18
   3   3  -6   27.49    9.48
   3  -3  -6   17.70    7.08
   3   3  -6   21.92    8.83
   3  -3  -6   26.04    4.64
   3  -3  -6   24.18    4.83
   3   3  -6   27.46    4.72
   3  -3  -6   27.62    9.31
   3   3  -5  525.99   19.33
   3   3  -5  506.00   18.76
   3  -3  -5  440.53   18.41
   3  -3  -5  552.81   20.84
  -3   3   5  485.75   21.46
   3  -3  -5  508.60   19.09
   3   3  -5  492.95   20.12
   3  -3  -5  533.56   20.90
   3  -3  -5  533.12   19.87
   3   3  -5  498.92   20.83
   3  -3  -5  544.01   18.64
   3   3  -4   52.94    7.73
   3  -3  -4   77.87    6.14
  -3   3   4   74.38    8.89
   3  -3  -4   86.51    7.58
   3  -3  -4   65.21    6.73
   3   3  -4   63.06    7.62
   3  -3  -4   67.01    7.65
   3  -3  -4   66.86    9.17
   3  -3  -4   86.94   12.33
   3   3  -4   63.39    7.97
   3   3  -4   71.43    5.98
   3  -3  -4   78.28    6.04
   3   3  -4   76.80   11.14
   3  -3  -4   78.54   10.96
   3  -3  -4   74.46    5.33
   3   3  -3  203.41   14.31
   3  -3  -3  213.84   14.45
  -3   3   3  202.81   11.60
   3  -3  -3  191.68    9.41
   3   3  -3  173.84   10.02
   3  -3  -3  196.22   11.21
   3  -3  -3  179.42    9.73
   3  -3  -3  205.26   15.91
   3  -3  -3  217.56    9.11
   3   3  -3  184.23   10.61
   3   3  -2 1216.48   41.21
   3  -3  -2 1244.62   41.42
   3   3  -2 1114.83   35.57
   3  -3  -2 1095.22   35.98
   3  -3  -2 1174.30   42.33
   3  -3  -2 1061.78   34.36
   3   3  -1   16.29    9.30
  -3  -3   1  -16.63   34.95
  -3   3   1    5.61   34.29
   3  -3  -1    6.00    8.78
   3  -3  -1   16.93   12.69
   3  -3   0  726.81   34.93
   3   3   0  683.99   33.75
  -3   3   0  755.72   30.71
  -3   3  -1  314.96   26.26
  -3  -3  -1  339.13   26.11
  -3  -3  -1  331.84   15.38
  -3   3  -1  373.93   18.23
  -3   3  -2   -1.82   13.08
  -3  -3  -2   -0.89   12.92
  -3  -3  -2   -2.15   11.41
   3   3   2   42.51   42.37
   3  -3   2   36.44   35.55
  -3  -3  -2   -2.30    8.40
  -3   3  -2    4.75    7.05
  -3   3  -2    1.89    5.52
  -3  -3  -3   50.56   13.80
   3   3   3   79.26   37.83
  -3  -3  -3   40.56    6.85
  -3  -3  -3   27.72   15.26
   3  -3   3   52.40   31.84
  -3   3  -3   23.52   14.97
  -3   3  -3   48.67    7.42
  -3   3  -3   53.58    9.87
  -3   3  -3   53.79    7.06
  -3  -3  -3   46.63    7.33
  -3   3  -3   44.96   11.73
  -3   3  -4  337.49   21.96
   3   3   4  314.16   51.42
  -3  -3  -4  328.82   15.43
  -3   3  -4  353.54   15.41
  -3   3  -4  322.25   23.55
   3  -3   4  273.99   42.95
  -3  -3  -4  359.22   23.61
  -3  -3  -4  325.65   16.98
  -3   3  -4  367.63   16.21
  -3   3  -4  353.98   16.77
  -3  -3  -4  390.51   17.15
  -3   3  -4  380.90   22.98
  -3  -3  -4  346.51   29.56
  -3   3  -5   24.38    6.06
  -3  -3  -5   41.91   10.80
  -3   3  -5   25.10   10.76
  -3  -3  -5   31.79    7.39
  -3  -3  -5   28.27    5.53
  -3   3  -5   16.72   14.66
  -3  -3  -5   30.98   14.87
  -3   3  -5   20.69    8.82
  -3   3  -5   32.36    5.74
   3   3   5   28.12   45.51
  -3  -3  -5   26.17    8.28
   3  -3   5   18.69   38.41
  -3   3  -5   21.07    7.30
  -3  -3  -6  130.78    8.42
  -3  -3  -6  124.82   10.95
  -3   3  -6  137.60    9.56
  -3   3  -6  143.01    7.84
  -3   3  -6  128.73    8.61
   3  -4  -8    7.18    3.38
   3   4  -8    3.66    4.54
   3  -4  -7  442.44   16.98
   3   4  -7  449.28   16.00
   3   4  -7  442.86   17.34
  -3   4   7  404.74   19.34
   3   4  -7  442.20   17.45
   3  -4  -7  420.70   16.86
   3  -4  -7  424.15   15.52
   3   4  -7  442.19   16.95
   3   4  -6    7.29    6.52
   3   4  -6    7.08    3.76
   3  -4  -6   13.65    7.93
  -3   4   6   -0.93   10.32
   3  -4  -6   20.29    7.50
   3   4  -6   10.12    8.96
   3   4  -6   13.43    8.43
   3   4  -6    8.12    3.83
   3  -4  -6    8.01    4.47
   3  -4  -6    9.22    3.95
   3  -4  -6    6.85    9.05
   3   4  -5   71.66    7.84
   3  -4  -5   72.97    8.73
   3  -4  -5   71.64    6.88
  -3   4   5   57.23   11.25
   3  -4  -5   71.77    8.60
   3   4  -5   71.46   10.23
   3   4  -5   72.66    9.47
   3   4  -5   68.67    6.10
   3  -4  -5   82.29   11.04
   3  -4  -5   95.38   14.91
   3  -4  -5   77.43   10.23
   3   4  -5   59.33    9.46
   3  -4  -5   88.38    6.42
   3  -4  -5   60.94    5.92
   3   4  -4   -1.08    5.33
   3  -4  -4    7.27    6.21
   3  -4  -4    4.55    4.61
  -3   4   4   -3.42    8.40
   3  -4  -4    1.77    5.96
   3   4  -4    2.23    7.36
   3  -4  -4    0.98    5.24
   3  -4  -4    1.65    6.60
   3  -4  -4    3.22    8.30
   3   4  -4    4.25    6.60
   3  -4  -4   -1.23    9.59
   3   4  -4    1.40    6.74
   3   4  -4    2.16    4.39
   3  -4  -4    1.57    4.31
   3  -4  -3  456.73   21.84
   3   4  -3  437.94   21.54
   3  -4  -3  453.86   15.80
  -3   4   3  457.07   16.99
   3   4  -3  440.42   17.11
   3  -4  -3  447.38   16.08
   3  -4  -3  421.23   16.49
   3  -4  -3  388.91   16.95
   3  -4  -3  491.19   24.43
   3  -4  -3  421.01   16.40
   3  -4  -3  419.20   15.23
  -3   4   3  424.54   18.23
   3  -4  -2   84.76    5.77
   3   4  -2   85.35    9.50
  -3   4   2  111.08   11.89
   3  -4  -2   82.97    9.48
  -3   4   2   83.24    7.41
   3  -4  -2   79.07    7.18
   3  -4  -2   93.14    8.12
  -3  -4   2   42.57   28.53
  -3   4   2   40.99   27.06
   3  -4  -2   74.09   12.73
   3  -4  -2   88.55    5.16
   3  -4  -1 1151.24   40.09
  -3   4   1 1027.90   53.39
  -3  -4   1 1031.72   53.26
   3  -4  -1 1060.79   43.97
  -3   4   0  583.31   21.72
   3   4   0  540.28   27.36
   3  -4   0  566.94   28.48
  -3   4  -1  191.96   20.95
  -3  -4  -1  191.78   20.43
  -3  -4  -1  195.46   18.84
  -3  -4  -1  203.27   12.14
  -3   4  -1  231.89   15.67
  -3  -4  -2  527.86   29.23
   3   4   2  377.86   57.34
   3  -4   2  351.28   52.73
  -3  -4  -2  517.29   28.63
  -3   4  -2  491.68   17.58
  -3   4  -2  511.32   24.03
  -3   4  -2  500.95   29.03
  -3  -4  -2  441.09   19.87
  -3  -4  -3  131.78    9.85
  -3  -4  -3  102.91    9.10
  -3   4  -3  107.84    9.43
  -3  -4  -3  109.42   17.17
  -3   4  -3  118.29    7.65
  -3   4  -3  105.93   17.93
  -3  -4  -3  114.61   17.94
  -3   4  -3   87.87   13.00
   3   4   3   96.01   44.52
  -3   4  -3  120.44    8.73
  -3   4  -3  117.10   13.33
   3  -4   3   84.04   38.86
  -3  -4  -4   13.00   10.28
  -3   4  -4   24.32    8.53
  -3   4  -4   21.24    7.58
  -3  -4  -4   31.26    7.24
  -3  -4  -4   26.78    7.35
  -3  -4  -4   20.29    6.98
  -3   4  -4   -4.58   16.15
  -3  -4  -4    1.90   15.29
  -3   4  -4   13.42    6.85
  -3   4  -4   10.40    8.65
  -3  -4  -4   16.11   14.31
   3   4   4   44.56   44.94
  -3  -4  -4   23.78    8.44
   3  -4   4   -1.34   34.52
  -3   4  -4   19.80   10.68
  -3  -4  -5  249.47   12.34
  -3   4  -5  234.95   12.41
  -3  -4  -5  231.76   11.48
  -3   4  -5  213.97   13.13
  -3   4  -5  235.08   11.49
  -3   4  -5  191.15   11.03
  -3  -4  -5  192.94   12.77
  -3   4  -5  232.77   11.12
  -3   4  -6   23.55    5.44
  -3  -4  -6   27.84    7.70
  -3   4  -6   17.00    4.56
   3  -5  -8  182.51    7.46
   3   5  -7   16.42    5.64
   3  -5  -7   12.75    3.72
  -3   5   7   13.12    8.87
   3  -5  -7    3.73    6.27
   3  -5  -6  549.20   21.46
  -3   5   6  565.06   24.27
   3   5  -6  557.13   21.87
   3  -5  -6  564.73   20.74
   3  -5  -6  572.01   20.14
   3   5  -6  551.16   19.56
   3  -5  -6  582.30   19.69
   3   5  -6  568.97   21.10
   3   5  -5   48.36    5.38
   3  -5  -5   68.90    8.68
  -3   5   5   52.70   11.46
   3  -5  -5   57.09    7.73
   3   5  -5   65.53   10.17
   3  -5  -5   51.75    6.38
   3  -5  -5   68.58   10.89
   3  -5  -5   67.13   13.77
   3   5  -5   51.54    9.33
   3  -5  -5   60.72    5.77
   3   5  -5   43.94    6.02
   3   5  -5   49.97    5.15
   3   5  -5   54.41    7.62
   3  -5  -5   45.93    5.16
   3   5  -4    9.84    5.90
   3  -5  -4    9.96    6.58
   3  -5  -4    9.59    5.86
   3  -5  -4   11.39    4.96
  -3   5   4   12.78   10.05
   3   5  -4   13.03    8.33
   3  -5  -4   13.06    8.90
   3  -5  -4    8.56   10.36
   3   5  -4    2.47    7.57
   3   5  -4    7.15    4.37
   3   5  -4    3.62    4.69
   3  -5  -3  150.10    9.06
   3  -5  -3  167.73    8.43
  -3   5   3  176.63   12.39
  -3   5   3  180.88   10.08
   3   5  -3  174.02   10.37
   3  -5  -3  155.72    9.46
   3  -5  -3  157.19   10.68
   3  -5  -3  163.04   15.66
   3  -5  -3  169.27    7.92
   3   5  -3  143.68   12.21
   3  -5  -3  178.45   13.20
   3  -5  -2  340.97   12.96
  -3   5   2  382.35   18.14
  -3   5   2  387.09   15.07
   3  -5  -2  338.04   13.81
   3  -5  -2  323.21   13.28
   3  -5  -2  375.69   14.57
  -3  -5   2  352.34   40.85
   3  -5  -2  330.77   14.22
   3  -5  -2  352.18   21.74
   3  -5  -2  352.47   17.45
   3   5  -2  348.95   17.06
   3  -5  -2  353.57   12.59
   3  -5  -1  432.90   15.35
  -3   5   1  454.64   23.22
  -3   5   1  468.59   17.50
   3   5  -1  423.30   17.85
   3   5  -1  461.03   20.25
   3  -5  -1  426.67   16.15
  -3   5   1  473.97   30.30
  -3  -5   1  432.59   27.95
   3  -5  -1  417.44   26.18
   3  -5  -1  447.62   15.03
  -3   5   0 2170.74   65.30
   3   5   0 1948.64   69.17
   3  -5   0 1964.69   69.52
  -3  -5  -1  128.25   16.46
  -3  -5  -1  133.92   10.57
  -3  -5  -1  140.78   15.31
  -3   5  -1  138.59   17.30
  -3   5  -1  116.15    9.28
  -3   5  -1  155.51   14.39
  -3   5  -2   38.28   12.82
  -3  -5  -2   34.27   12.11
  -3   5  -2   38.06    4.84
  -3   5  -2   35.17    9.96
  -3  -5  -2   33.99   12.32
  -3   5  -2   29.87    6.63
  -3   5  -2   43.37    9.91
  -3  -5  -2   29.60    8.99
  -3  -5  -3   10.50    7.56
  -3   5  -3   18.19    9.82
  -3  -5  -3   22.30    7.15
  -3   5  -3   16.09    7.29
  -3  -5  -3   11.55    5.91
   3  -5   3  -22.74   44.95
  -3   5  -3    1.65   15.29
  -3  -5  -3   19.81   13.23
   3   5   3   11.30    6.44
  -3   5  -3   20.41    4.88
  -3   5  -3   16.08    4.59
  -3   5  -4   34.93   15.81
  -3  -5  -4   44.59   15.93
  -3  -5  -4   70.88   13.72
  -3   5  -4   77.82   13.51
  -3   5  -4   64.96    8.81
   3   5   4  -15.64   56.10
  -3   5  -4   75.48    8.66
   3  -5   4  -12.59   45.61
  -3  -5  -4   67.10    9.87
  -3  -5  -4   70.40    8.70
  -3   5  -4   66.39    8.29
  -3  -5  -4   81.45    8.39
  -3   5  -4   67.34   11.52
  -3   5  -4   81.00    7.57
  -3  -5  -4   87.95    9.11
  -3   5  -5   36.04    6.20
  -3   5  -5   26.79    6.53
  -3  -5  -5   32.04    6.26
  -3  -5  -5   26.21    5.92
  -3   5  -5   25.94    6.48
  -3   5  -5   28.36    6.73
  -3  -5  -5   30.63    7.84
  -3   5  -5   22.81    5.60
  -3  -5  -6  147.65   10.61
  -3   5  -6  176.02    8.45
   3   6  -7  303.69   13.23
   3   6  -7  291.34   12.34
   3  -6  -7  322.59   11.69
   3   6  -6   41.89    4.68
   3  -6  -6   41.02    8.44
  -3   6   6   41.84   11.01
   3  -6  -6   39.66    6.89
   3   6  -6   57.73    8.91
   3  -6  -6   38.45    5.11
   3  -6  -6   29.31    8.94
   3   6  -6   44.04    7.04
   3   6  -5   11.06    6.98
   3   6  -5    8.87    4.01
   3  -6  -5   17.50    7.59
   3  -6  -5   17.24    5.54
   3   6  -5    9.83    3.72
  -3   6   5   13.19   11.49
   3   6  -5   29.89    9.22
   3   6  -5   29.17    9.26
   3  -6  -5   12.18    6.54
   3  -6  -5   10.99    9.89
   3  -6  -5    8.86   11.44
   3   6  -5    9.33    8.50
   3  -6  -4  135.26   10.12
   3  -6  -4  153.97    8.64
  -3   6   4  147.78   10.38
   3  -6  -4  146.64    8.98
   3   6  -4  183.92   11.41
   3   6  -4  149.05    9.58
   3  -6  -4  146.06   11.92
   3  -6  -4  163.28   17.60
   3   6  -4  144.67   11.69
   3  -6  -4  149.58    8.07
   3   6  -4  142.71    8.80
  -3   6   4  160.29   14.06
   3  -6  -3  587.43   21.59
  -3   6   3  661.80   23.22
   3   6  -3  643.04   22.44
   3  -6  -3  590.46   21.56
  -3  -6   3  600.13   45.08
  -3   6   3  489.91   40.29
   3  -6  -3  578.02   22.28
  -3   6   3  623.66   25.05
   3   6  -3  601.12   22.91
   3  -6  -3  608.00   26.23
   3  -6  -3  617.91   20.64
   3   6  -3  529.75   20.90
   3  -6  -2   81.12    8.34
  -3   6   2   93.02    7.87
  -3   6   2   87.41   13.18
   3  -6  -2   70.89    6.47
   3   6  -2  107.36    9.44
   3  -6  -2   82.36    7.21
   3  -6  -2   96.05    7.60
  -3  -6   2   40.23   23.62
  -3   6   2   42.52   23.25
   3   6  -2   89.38    8.02
   3  -6  -2   85.75    5.11
   3   6  -2   76.75    8.01
  -3   6   1  840.08   34.13
  -3   6   1  867.32   29.02
   3  -6  -1  738.22   30.53
   3   6  -1  723.45   29.74
   3   6  -1  838.09   28.99
   3  -6  -1  802.91   27.00
   3  -6  -1  823.28   27.49
   3   6  -1  891.24   28.53
   3  -6  -1  833.93   26.35
   3  -6  -1  852.44   26.89
  -3  -6   0   19.23   10.37
   3  -6   0   20.40    3.84
  -3   6   0   23.20   12.95
   3   6   0   12.18    7.33
   3  -6   0   16.85    4.74
   3  -6   0   12.62    7.77
  -3   6   0   24.59   10.11
   3   6   0   10.15    5.44
  -3   6  -1   76.92   11.51
  -3   6  -1   58.12   12.41
  -3  -6  -1   60.44   11.88
  -3  -6  -1   85.75    9.25
  -3  -6  -1   73.81   13.07
  -3   6  -1   57.98    8.22
   3   6   1   76.15   13.05
   3  -6   1   82.38   14.58
  -3  -6  -2    5.77    9.17
  -3   6  -2    5.30    4.06
  -3   6  -2    6.86    6.83
  -3  -6  -2    3.24   10.72
  -3   6  -2   -0.40   10.80
  -3   6  -2   10.62    4.55
  -3   6  -2    4.97    6.85
  -3   6  -2    4.05    9.31
  -3  -6  -3  371.58   17.29
  -3   6  -3  389.27   24.31
  -3   6  -3  325.07   13.96
  -3  -6  -3  351.75   17.11
  -3   6  -3  358.84   16.68
  -3  -6  -3  366.50   26.99
   3   6   3  360.05   16.07
  -3  -6  -3  339.73   15.86
  -3   6  -3  333.65   14.93
  -3   6  -3  367.38   23.79
  -3   6  -3  363.97   14.67
  -3   6  -3  290.63   23.97
  -3   6  -3  340.44   14.42
  -3   6  -4    2.09    6.28
  -3  -6  -4    5.83    7.36
  -3   6  -4    1.48    4.84
  -3   6  -4    0.49    6.03
  -3   6  -4    1.11    4.41
  -3  -6  -4   -0.99    6.92
  -3   6  -4   -0.51    7.45
  -3   6  -4   -7.27   10.60
  -3   6  -4    0.43    7.12
  -3  -6  -4    2.59    7.98
  -3  -6  -5  447.75   17.25
  -3  -6  -5  451.06   16.55
   3   6   5  488.45   19.33
  -3   6  -5  391.86   16.78
  -3  -6  -5  357.42   17.36
  -3   6  -5  368.98   15.92
  -3   6  -5  421.58   16.11
  -3  -6  -6   -3.27    6.05
  -3   6  -6    5.11    3.75
   3   7  -7    8.40    4.86
   3  -7  -7   19.16    3.61
  -3   7   7   25.37    8.54
   3   7  -7   16.60    5.99
   3   7  -6  438.24   15.67
   3  -7  -6  403.28   17.42
  -3   7   6  402.60   20.45
   3   7  -6  440.54   17.76
   3  -7  -6  400.92   17.91
   3  -7  -6  445.17   16.02
   3   7  -6  378.80   16.63
   3   7  -5  222.91   10.03
   3  -7  -5  227.53   10.79
  -3   7   5  217.51   16.76
   3  -7  -5  217.80   12.26
  -3   7   5  197.78   12.48
   3   7  -5  223.93   13.49
   3  -7  -5  235.32   12.84
   3  -7  -5  217.96   13.79
   3  -7  -5  235.79   20.70
   3   7  -5  199.95   13.36
   3  -7  -5  232.75   10.32
   3   7  -5  209.40   11.78
   3  -7  -4   96.79    7.92
   3   7  -4   88.30    6.21
   3  -7  -4   92.85    9.11
   3  -7  -4  100.47    7.65
  -3   7   4  107.93   14.14
  -3   7   4  102.43    9.45
   3   7  -4  104.71   10.78
   3  -7  -4  101.68   10.30
   3  -7  -4   96.75   10.92
   3  -7  -4  100.70    6.71
   3   7  -4  102.84    9.02
   3  -7  -3   81.58    7.78
  -3   7   3  107.01   13.45
  -3   7   3   81.67    8.42
   3   7  -3   97.55    9.88
   3  -7  -3   83.11    8.21
   3  -7  -3   79.32    9.91
   3   7  -3   93.61    9.71
   3   7  -3   83.68    9.19
   3  -7  -3   86.52    5.88
   3   7  -3   82.35    7.72
  -3   7   2  264.12   18.40
  -3   7   2  259.32   12.92
   3   7  -2  220.18   13.08
   3  -7  -2  246.61   11.64
   3  -7  -2  269.11   12.19
   3   7  -2  254.11   12.80
   3  -7  -2  249.20    9.76
  -3   7   1   25.62   15.15
  -3   7   1   16.26    6.40
   3  -7  -1   15.27    5.75
   3  -7  -1   10.97    5.15
  -3   7   1   14.10    5.05
   3   7  -1   14.92    6.25
   3  -7  -1   12.21    3.42
   3  -7   0 1753.78   53.03
  -3   7   0 1710.26   56.01
   3   7   0 1791.46   55.54
  -3   7  -1  246.24   15.93
  -3  -7  -1  197.46   17.52
  -3   7  -1  187.00   12.19
  -3  -7  -1  220.73   12.84
  -3   7  -1  219.33    9.62
  -3   7  -2  245.10   18.56
  -3   7  -2  259.01   11.27
   3   7   2  243.71   11.99
  -3   7  -2  220.10   11.06
  -3   7  -2  215.09   12.64
  -3  -7  -2  221.24   20.17
  -3   7  -2  260.03   20.34
  -3   7  -2  246.60   10.97
  -3  -7  -2  184.45   14.34
  -3   7  -3   40.16    7.13
  -3   7  -3   38.92   10.05
  -3  -7  -3   28.48    8.67
  -3  -7  -3   39.17    9.41
  -3   7  -3   42.08    5.86
  -3   7  -3   31.33    8.25
   3   7   3   35.92    7.53
  -3  -7  -3   35.82    7.74
  -3   7  -3   30.89   11.93
  -3   7  -3   40.25    5.96
  -3   7  -4   23.06    6.79
  -3  -7  -4   25.35    8.01
  -3   7  -4   20.08    5.06
  -3  -7  -4   18.82    7.72
   3   7   4    4.17    8.94
  -3   7  -4   32.74    7.81
  -3   7  -4   21.98    5.58
  -3  -7  -4   21.19    7.94
  -3   7  -4   14.91   11.85
  -3   7  -4   23.01    9.07
  -3   7  -5    6.30    5.46
  -3  -7  -5    5.84    5.50
  -3  -7  -5    8.77    5.44
  -3  -7  -5    5.31    6.40
  -3   7  -6  135.66    6.49
  -3  -7  -6   91.37    7.45
   3   8  -7   75.58    6.27
   3  -8  -7   85.21    4.89
   3   8  -6   48.61    4.24
   3   8  -6   45.45    6.72
  -3   8   6   67.33   11.16
   3  -8  -6   46.97    7.77
   3   8  -6   58.73    8.21
   3  -8  -6   44.98    8.60
   3   8  -5   10.31    7.13
   3   8  -5   19.56    3.92
   3  -8  -5   30.40    5.93
   3  -8  -5   24.74    7.25
  -3   8   5    7.99    7.23
  -3   8   5   42.64   13.11
   3  -8  -5   17.03    6.47
   3  -8  -5   28.92    8.26
   3   8  -5   17.70    9.15
   3  -8  -5   25.49    9.49
   3  -8  -5   30.55    4.90
   3   8  -4  182.26    8.80
   3  -8  -4  180.27   11.35
   3  -8  -4  212.66   10.38
  -3   8   4  221.04   17.59
  -3   8   4  176.12   11.89
   3  -8  -4  195.32   10.42
   3   8  -4  198.64   12.93
   3  -8  -4  184.45   12.75
   3  -8  -4  172.70   12.83
   3  -8  -4  185.69    9.28
   3   8  -4  172.42   11.33
   3  -8  -3   89.78    8.20
   3   8  -3   92.55   10.07
  -3   8   3   98.29    9.18
  -3   8   3   62.53   15.72
   3   8  -3  104.32   10.50
   3  -8  -3   77.49    8.81
   3  -8  -3   84.66    9.26
   3  -8  -3   98.11   10.44
   3   8  -3   75.92    9.58
   3  -8  -3   92.93    6.07
   3   8  -3   79.03    8.28
   3   8  -2   33.76    7.17
  -3   8   2   31.75    7.34
   3  -8  -2   28.04    6.93
   3   8  -2   26.95    9.17
   3   8  -2   24.98    5.05
   3  -8  -2   34.13    6.81
   3   8  -2   11.98    8.94
   3   8  -2   36.26    7.96
  -3   8   2   43.28   16.27
   3  -8  -2   34.17    3.95
  -3   8   1  367.09   20.22
  -3   8   1  386.74   24.68
  -3   8   1  442.22   18.20
   3  -8  -1  382.52   15.70
   3   8  -1  409.16   15.90
   3  -8  -1  410.51   16.12
  -3   8   1  386.05   20.70
   3  -8  -1  359.55   26.11
   3   8  -1  451.33   17.53
  -3   8   0  522.57   25.48
   3  -8   0  453.35   16.86
  -3   8   0  509.88   18.21
  -3   8   0  473.82   20.92
  -3   8   0  492.79   21.48
   3  -8   0  473.09   32.49
   3   8   0  503.80   20.51
  -3   8  -1  165.84   14.90
  -3   8  -1  167.04   14.89
  -3   8  -1  174.07   11.54
   3   8   1  160.47    9.47
  -3   8  -1  159.03   11.75
   3  -8   1  180.63   24.76
  -3   8  -1  141.64    8.21
  -3  -8  -1  154.20   12.07
  -3   8  -2 1118.60   46.69
  -3   8  -2 1169.42   35.86
  -3  -8  -2 1065.44   38.50
   3   8   2 1117.19   36.56
  -3   8  -2 1022.16   36.72
  -3   8  -2 1169.25   35.59
  -3   8  -2 1001.06   35.29
  -3   8  -3    8.70    6.66
  -3  -8  -3    1.08    8.85
  -3   8  -3    2.78    5.23
  -3   8  -3    3.27    4.83
  -3   8  -3    0.31    7.47
   3   8   3    3.12    6.74
  -3  -8  -3    7.86    7.34
  -3  -8  -3    3.15    7.76
  -3  -8  -4  338.53   15.57
  -3   8  -4  334.08   13.14
  -3  -8  -4  280.64   14.97
  -3   8  -4  321.54   14.96
  -3   8  -4  302.65   13.42
  -3   8  -4  293.76   13.41
  -3  -8  -5   60.18    6.34
  -3  -8  -5   52.37    6.33
  -3   8  -5   56.10    5.96
  -3  -8  -5   37.09    6.01
  -3   8  -5   53.64    5.55
  -3   8  -6   -1.76    2.92
   3  -9  -7   -2.37    2.96
   3   9  -6    4.54    5.28
  -3   9   6    1.59   10.42
   3   9  -6   10.60    6.43
   3  -9  -6    4.93    3.44
   3  -9  -6    2.35    7.20
   3   9  -5  561.58   18.64
   3  -9  -5  534.78   20.51
   3  -9  -5  571.24   19.83
  -3   9   5  471.12   25.53
  -3   9   5  526.11   21.57
   3  -9  -5  394.77   19.17
   3   9  -5  594.64   21.11
   3   9  -5  502.24   20.27
   3  -9  -5  558.37   21.53
   3  -9  -5  615.71   19.65
   3   9  -4   49.03    4.62
   3  -9  -4   70.93    8.14
   3  -9  -4   61.66    6.85
  -3   9   4   47.47   15.78
  -3   9   4   49.08    8.59
   3   9  -4   67.42   10.00
   3  -9  -4   69.67    7.62
   3  -9  -4   68.80    8.77
   3  -9  -4   62.55    9.59
   3  -9  -4   58.54   10.37
   3  -9  -4   67.37   14.09
   3   9  -4   66.71    9.75
   3  -9  -4   68.81    5.77
   3   9  -4   56.73    8.44
  -3   9   3  920.55   38.55
   3  -9  -3  916.71   30.79
  -3   9   3  929.11   33.22
   3   9  -3  899.56   31.95
   3  -9  -3  895.14   31.39
   3  -9  -3  990.60   32.72
   3  -9  -3  869.88   31.73
   3  -9  -3 1030.82   45.40
   3   9  -3  944.14   33.16
   3  -9  -3  844.73   30.78
   3  -9  -3  895.32   29.74
   3   9  -3  942.02   33.32
   3   9  -3  884.08   31.30
   3   9  -2  232.94   15.76
  -3   9   2  290.50   23.16
  -3   9   2  306.13   15.04
   3  -9  -2  222.87   12.90
   3   9  -2  272.43   11.87
   3  -9  -2  304.68   14.12
   3  -9  -2  301.94   23.60
   3   9  -2  262.51   14.78
   3  -9  -2  310.43   11.27
  -3   9   1  261.83   11.62
  -3   9   1  250.11   22.23
  -3   9   1  224.26   12.10
   3  -9  -1  242.10   11.86
   3   9  -1  258.59   11.89
   3  -9  -1  250.45   12.32
  -3   9   1  253.80   17.59
   3  -9  -1  221.67   21.96
   3   9  -1  266.09   13.37
  -3   9   0    0.37    6.08
   3   9   0   19.85    9.44
   3  -9   0    5.00    4.18
  -3   9   0    7.03    8.61
  -3  -9   0   22.17    9.11
  -3   9   0    3.90    7.07
   3   9   0    1.82    5.60
  -3   9   0    4.64   10.79
   3  -9   0    0.65   15.11
  -3   9   0    5.99    4.68
  -3   9  -1   28.44    8.62
  -3   9  -1   38.36   12.10
  -3   9  -1   36.92    8.21
   3   9   1   33.68    6.51
  -3   9  -1   42.14    9.71
   3  -9   1   20.72   19.20
  -3  -9  -1   34.83    9.95
  -3   9  -1   33.80    5.41
  -3   9  -1   33.46    5.72
  -3   9  -2   30.93    5.62
  -3   9  -2   24.07    8.90
  -3   9  -2   23.64    5.87
  -3  -9  -2   26.17    8.32
  -3   9  -2   26.29    8.00
   3   9   2   23.01    6.52
  -3   9  -2   24.56    8.82
   3  -9   2   23.45   21.91
  -3  -9  -3  106.26   11.29
  -3   9  -3   77.41   12.50
  -3   9  -3   96.16    7.71
  -3  -9  -3   91.17   10.07
   3   9   3  105.33   10.01
   3   9   3   95.33    9.23
  -3  -9  -3   92.37    9.43
  -3  -9  -3   74.21    8.86
   3  -9   3  138.88   29.07
  -3   9  -3  105.20    7.79
  -3   9  -3  107.91    8.90
  -3  -9  -4  111.88    9.31
  -3   9  -4  101.02    7.08
  -3   9  -4   96.71    8.53
  -3   9  -4   81.87    6.97
  -3   9  -4   75.71    7.63
  -3  -9  -5    7.55    4.77
  -3  -9  -5   12.33    4.50
  -3  -9  -5    5.70    3.53
  -3   9  -5   13.47    3.95
   3 -10  -6  215.48   11.46
  -3  10   6  212.60   15.00
   3 -10  -5  109.38    8.13
   3 -10  -5  116.37    7.40
  -3  10   5   71.52   14.98
  -3  10   5   81.68    8.33
   3  10  -5   80.53    8.61
   3 -10  -5  100.48    9.84
   3 -10  -5  105.05    6.51
   3  10  -5   89.96    8.25
   3 -10  -4  412.49   17.18
   3 -10  -4  464.97   17.13
  -3  10   4  406.38   24.89
  -3  10   4  418.94   19.01
   3 -10  -4  473.40   17.37
   3  10  -4  405.56   17.98
   3 -10  -4  420.10   17.71
   3 -10  -4  419.10   18.37
   3 -10  -4  452.13   16.14
   3  10  -4  377.45   17.47
   3 -10  -3  113.40    8.06
  -3  10   3  111.48   10.30
  -3  10   3  119.68   18.99
   3 -10  -3  117.94    9.86
   3 -10  -3  123.93   10.43
   3 -10  -3  101.47   10.63
   3  10  -3  130.47   10.96
   3 -10  -3  102.27   16.44
   3 -10  -3  108.80    6.45
  -3  10   2    8.67    4.66
   3 -10  -2    8.75    5.33
  -3  10   2   12.89   18.02
  -3  10   2    7.96    7.48
   3  10  -2   -4.48    9.84
   3 -10  -2    7.76    7.16
   3  10  -2    6.86    4.83
   3 -10  -2   11.60    7.59
  -3  10   2   26.75   15.09
   3  10  -2   10.52    7.94
   3 -10  -2    3.49   12.61
   3 -10  -2    7.27    3.93
  -3  10   1    4.39    4.80
   3 -10  -1    1.74    4.56
   3 -10  -1    2.25    6.30
   3  10  -1    5.64    5.30
   3 -10  -1    5.39    6.78
  -3  10   1   21.72   13.02
   3  10  -1    2.60    7.51
   3 -10  -1    3.03   13.80
  -3  10   0  724.95   34.14
   3  10   0  922.74   31.32
  -3  10   0  820.04   26.99
   3 -10   0  753.39   25.70
  -3  10   0  779.39   31.17
  -3  10   0  636.30   33.83
  -3  10   0  777.33   27.69
   3  10   0  789.96   27.58
   3 -10   0  738.21   26.75
  -3  10   0  767.62   30.28
   3 -10   0  719.77   41.84
  -3  10  -1   30.05    8.66
   3  10   1   62.34   10.41
  -3  10  -1   47.72   11.73
  -3  10  -1   33.58    5.77
  -3  10  -1   35.30    7.80
   3  10   1   33.17    6.69
  -3  10  -1   47.94   10.28
  -3  10  -1   32.27    5.94
   3 -10   1   31.18   19.12
  -3  10  -2  555.99   31.61
   3  10   2  602.67   24.27
  -3 -10  -2  554.22   24.53
  -3  10  -2  645.51   23.96
   3  10   2  583.52   22.87
  -3 -10  -2  545.77   24.20
  -3  10  -2  597.05   24.01
   3 -10   2  656.93   45.38
  -3  10  -2  653.36   22.34
   3  10   3   65.89    8.98
  -3  10  -3   63.09    6.68
  -3 -10  -3   37.50    8.11
   3  10   3   50.98    8.02
  -3 -10  -3   50.68    7.96
  -3  10  -3   57.80    6.32
  -3 -10  -3   51.95    9.71
  -3 -10  -4   86.82    8.03
  -3  10  -4   87.82    6.42
  -3  10  -4   76.31    7.56
  -3  10  -4   83.04    6.57
  -3 -10  -5    1.17    3.50
  -3  10  -5   -0.47    3.23
  -3  11   6   42.48   10.02
   3 -11  -5   26.75    4.81
  -3  11   5   26.14   12.95
  -3  11   5   21.85    5.89
   3 -11  -5   35.22    7.38
   3 -11  -5   27.21    4.07
   3 -11  -4    5.50    5.51
  -3  11   4    2.89   15.27
  -3  11   4    1.50    6.54
   3 -11  -4    4.65    5.82
   3 -11  -4    2.09    6.53
   3 -11  -4   10.73    8.28
   3 -11  -4    1.77    3.67
   3 -11  -3  196.90   10.06
  -3  11   3  177.40   12.16
   3 -11  -3  185.15   11.14
   3 -11  -3  202.55   12.16
   3 -11  -3  182.13   11.94
  -3  11   3  196.42   18.59
   3 -11  -3  178.43    8.58
   3 -11  -2   38.48    5.70
  -3  11   2   29.92    4.86
  -3  11   2   34.56    8.20
   3 -11  -2   32.95    7.45
   3 -11  -2   39.40    8.03
  -3  11   2   43.74   14.28
   3  11  -2   37.03    9.85
   3 -11  -2   51.22   14.07
   3 -11  -1   16.83    4.76
   3  11  -1    8.02   10.51
   3 -11  -1   11.39    6.18
   3  11  -1    8.88    5.35
   3 -11  -1   13.77    6.95
  -3  11   1    9.62   12.09
   3 -11  -1   -4.94   13.52
  -3  11   1    7.11    4.57
   3  11   0  118.67   12.77
  -3  11   0  110.44    7.35
   3 -11   0   85.88    6.48
  -3  11   0   80.95   15.33
  -3  11   0   79.56    7.83
   3  11   0   94.79    8.08
   3 -11   0   87.24    7.64
  -3  11   0   85.37   12.04
   3 -11   0   78.87   17.95
   3  11   1  268.98   15.82
  -3  11  -1  246.87   11.55
  -3  11  -1  241.21   15.18
  -3  11  -1  261.52   12.79
  -3 -11  -1  233.43   14.13
  -3  11  -1  234.82   14.42
   3 -11   1  223.97   26.54
  -3  11  -1  216.67   17.92
  -3 -11  -2   13.29    8.81
   3  11   2   40.99    9.17
  -3  11  -2   27.20    7.24
   3  11   2   23.98    6.31
  -3 -11  -2   22.76    7.83
  -3  11  -2   13.37    8.21
  -3  11  -2   18.61    5.40
  -3 -11  -2   20.38    7.63
   3  11   3  389.28   17.61
  -3  11  -3  449.15   16.45
  -3 -11  -3  330.97   17.07
  -3  11  -3  494.60   17.81
  -3 -11  -3  416.77   17.80
  -3  11  -3  405.36   16.14
  -3 -11  -4    8.92    5.29
  -3  11  -4    4.77    3.77
  -3 -11  -4    3.70    4.50
  -3  11  -4    3.05    3.84
  -3 -11  -4    3.43    3.45
  -3  11  -5    8.46    2.46
   3 -12  -5    7.13    3.87
  -3  12   5    9.51    4.55
   3 -12  -5    6.52    2.93
  -3  12   4  341.87   15.97
   3 -12  -4  377.11   14.74
   3 -12  -4  376.47   15.10
   3 -12  -4  350.77   15.05
   3 -12  -4  388.76   13.58
   3 -12  -3    5.81    4.90
  -3  12   3    3.04    6.73
   3 -12  -3   10.45    6.78
   3 -12  -3   10.51    7.11
  -3  12   3    4.18   12.61
   3  12  -2  408.92   17.90
  -3  12   2  305.23   13.01
   3 -12  -2  356.86   14.11
  -3  12   2  350.20   17.47
   3 -12  -2  338.67   14.74
   3 -12  -2  396.51   16.42
  -3  12   2  407.50   20.60
  -3  12   1   46.17    5.37
   3 -12  -1   43.36    5.30
  -3  12   1   55.29    9.82
   3 -12  -1   39.58    6.17
   3 -12  -1   54.65    7.65
  -3  12   1   40.03   11.57
   3  12  -1   20.61   10.21
  -3  12   0    2.59    4.47
  -3 -12   0    3.59    7.10
  -3  12   0   16.23   11.55
   3  12   0    5.63    5.55
   3 -12   0    3.96    5.58
  -3  12   0   12.88    9.18
   3  12   1   10.12    9.65
  -3  12  -1    6.29    4.87
  -3  12  -1    1.89    8.48
  -3  12  -1    5.56    5.81
  -3 -12  -1    3.14    6.84
  -3  12  -1   15.52    8.40
  -3 -12  -2   86.38    9.86
   3  12   2  111.58   10.66
  -3  12  -2   98.13    7.12
  -3 -12  -2   98.54    8.90
  -3  12  -2  117.50    8.42
  -3 -12  -2   90.82    9.27
  -3  12  -2   93.44    9.27
  -3  12  -2   91.98    6.83
   3  12   3   46.88    7.76
  -3  12  -3   64.54    5.67
  -3 -12  -3   46.72    6.39
  -3 -12  -3   51.79    6.24
  -3 -12  -3   51.38    6.47
  -3 -12  -3   36.01    4.95
  -3  12  -3   56.26    5.17
  -3 -12  -4   76.47    5.79
  -3 -12  -4   79.38    5.41
  -3  12  -4   87.04    4.79
  -3  13   4   20.22    5.37
   3 -13  -4   15.33    4.85
   3 -13  -3   34.29    4.89
  -3  13   3   28.08    6.92
   3 -13  -3   33.80    6.35
   3 -13  -3   37.72    5.84
   3 -13  -3   30.20    6.63
   3 -13  -2  345.80   13.93
   3 -13  -2  346.83   14.47
   3 -13  -2  390.03   16.20
  -3  13   2  354.50   18.42
  -3  13   1   45.01    4.86
   3 -13  -1   43.76    5.13
  -3  13   1   47.56   12.67
   3  13  -1   34.87    9.33
   3 -13  -1   47.47    7.11
  -3  13   1   35.90    9.82
  -3  13   0  165.19    8.41
  -3  13   0  169.41   12.08
   3 -13   0  139.34    8.60
  -3  13   0  179.22   11.63
   3  13   1  241.14   14.42
  -3  13  -1  249.80   10.81
  -3 -13  -1  251.90   12.45
  -3  13  -1  268.46   12.99
  -3  13  -2    5.24    4.20
   3  13   2    0.14    7.42
  -3 -13  -2    0.14    5.62
  -3 -13  -2    0.13    6.29
  -3 -13  -2    3.32    5.24
   3  13   3   58.58    6.96
  -3 -13  -3   75.95    6.01
   3 -14  -3   10.94    3.73
   3 -14  -3   10.29    4.54
   3 -14  -2  154.98    7.39
  -3  14   2  142.12   13.02
   3 -14  -2  166.46    8.22
   3 -14  -2  136.04    7.79
   3 -14  -2  152.15    9.12
  -3  14   2  139.31   10.56
  -3 -14   1  243.34   13.61
   3  14  -1  296.43   13.58
  -3  14   1  254.21   10.09
   3 -14  -1  256.70   10.52
   3 -14  -1  265.41   11.87
  -3  14   1  275.49   13.33
   3 -14  -1  264.12   11.01
  -3 -14   0   45.59    8.18
  -3  14   0   61.76    5.05
   3 -14   0   60.84    5.67
  -3  14   0   68.46    7.86
  -3 -14  -1  118.06    9.71
   3  14   1  118.97   10.25
  -3  14  -1  176.96    7.84
  -3  14  -1  171.84    9.33
   3  14   2    3.95    6.01
  -3 -14  -2   10.25    4.96
  -3  14  -2   13.24    3.55
  -3 -14  -2    9.69    4.78
  -3 -14  -2   10.30    4.66
   3 -15  -2  328.82   12.17
   3 -15  -1   -0.48    3.82
  -3 -15   1   -4.24    5.00
  -3  15   1    4.18    5.32
  -3  15   0  307.04   11.36
  -3 -15   0  347.48   13.80
  -3  15   0  347.21   13.12
  -3  15  -1    2.09    2.78
   3  15   1   -2.25    4.82
   3  15   2    4.47    3.19
   4   0  -8  187.99    9.09
   4   0  -7   10.47    5.01
   4   0  -7    1.43    3.00
   4   0  -7    1.55    7.82
   4   0  -7   11.49    6.48
   4   0  -7    1.48    3.53
   4   0  -6  578.17   20.83
   4   0  -6  528.78   20.12
   4   0  -6  576.88   22.60
   4   0  -6  585.10   21.60
   4   0  -6  555.86   20.89
   4   0  -6  553.41   21.58
   4   0  -5   -7.32    5.29
   4   0  -5   -8.33    8.90
   4   0  -5    1.39    7.25
   4   0  -5   -0.84    6.59
   4   0  -5    2.48    4.75
   4   0  -5    3.32    5.18
   4   0  -5    9.27    8.06
   4   0  -4   -0.82    6.92
   4   0  -4   -0.40    4.77
   4   0  -4    3.23    6.17
   4   0  -4    6.32    7.99
   4   0  -4    3.12    4.28
   4   0  -4    4.94    7.37
   4   0  -3    1.44    6.07
   4   0  -3    7.08    6.66
   4   0  -3   14.97    5.89
   4   0  -3    2.11    4.80
   4   0  -3   -1.91    5.93
   4   0  -3    0.94    4.15
   4   0  -3   -2.33    7.31
   4   0  -2  317.06   12.89
   4   0  -2  286.65   12.28
   4   0  -2  306.80   18.90
  -4   0   2  316.65   43.72
   4   0  -2  249.46   13.61
   4   0  -1    3.41    5.12
  -4   0   1   42.55   19.39
   4   0  -1    0.93   10.63
  -4   0   1   42.48   33.75
   4   0  -1    4.36    6.58
  -4   0   0 1621.33   52.60
   4   0   0 1873.70   65.07
  -4   0  -1   15.80    8.19
  -4   0  -1   17.42    7.97
  -4   0  -1   -2.09    5.46
  -4   0  -2    9.38    6.74
  -4   0  -2    2.93   14.62
  -4   0  -2    6.50    7.31
  -4   0  -3    6.13   15.89
  -4   0  -3    6.02   14.24
   4   0   3  -26.56   60.26
  -4   0  -3    3.53    7.87
  -4   0  -3   -2.65    8.56
  -4   0  -4   20.52   10.53
   4   0   4   15.94   68.79
  -4   0  -4   11.91   14.35
  -4   0  -4   25.82    8.81
  -4   0  -5    2.66    6.81
  -4   0  -5   -0.62    7.27
  -4   0  -5   -0.68    4.69
  -4   0  -6   35.96    6.63
  -4   0  -6   30.16    3.93
  -4   0  -6   39.51    5.11
   4  -1  -8   12.87    5.22
   4   1  -8   12.93    5.33
   4   1  -8   -0.89    4.82
   4   1  -7  324.83   13.65
   4  -1  -7  363.87   13.89
   4  -1  -7  325.65   12.53
   4   1  -7  337.86   13.00
   4  -1  -7  343.81   15.18
   4   1  -7  341.55   15.56
   4  -1  -7  310.01   13.82
   4   1  -7  341.50   14.45
   4  -1  -7  343.59   13.38
   4  -1  -6   62.86    9.04
   4   1  -6   51.46    6.83
   4   1  -6   49.80    8.77
   4  -1  -6   47.63    6.46
   4  -1  -6   46.53    4.93
   4   1  -6   48.93    5.32
   4  -1  -6   47.55    9.38
   4   1  -6   43.88    9.57
   4   1  -6   57.13    8.73
   4  -1  -6   58.78    7.92
   4  -1  -6   48.92    6.00
   4  -1  -6   46.86    5.73
   4   1  -5    6.29    7.95
   4   1  -5    1.49    5.20
   4  -1  -5    6.36    7.79
   4  -1  -5  -12.13    8.81
   4   1  -5   -2.88    8.39
   4  -1  -5    7.08    7.05
   4   1  -5   12.08    7.60
   4   1  -5    3.20    7.01
   4  -1  -5    5.86    5.34
   4  -1  -5    7.20    4.90
   4  -1  -5    2.63    8.63
   4   1  -4   55.29    7.86
   4  -1  -4   48.38    7.80
   4  -1  -4   62.36    6.75
   4  -1  -4   48.47    6.05
   4   1  -4   59.31    7.37
   4  -1  -4   55.09   10.30
   4  -1  -4   65.63    9.94
   4  -1  -4   57.97    5.70
   4  -1  -4   54.96    5.43
   4   1  -4   61.92    8.00
   4  -1  -3 1039.08   40.03
   4  -1  -3  991.22   31.91
   4   1  -3  898.20   31.32
   4  -1  -3  978.90   31.39
   4   1  -3  980.44   31.86
   4  -1  -3 1006.76   31.46
   4   1  -3  965.97   31.21
   4  -1  -3  979.23   30.80
   4   1  -3  996.37   31.38
   4  -1  -3  964.42   36.45
   4  -1  -3  935.60   31.11
   4  -1  -3  866.91   32.06
   4  -1  -2   41.56    7.30
   4   1  -2   34.67    6.39
   4   1  -2   51.83    8.16
   4  -1  -2   44.71   10.31
   4  -1  -2   43.94    8.61
   4   1  -2   47.80    6.98
   4  -1  -2   45.61    8.27
  -4  -1   1 1329.28   50.31
   4  -1  -1 1447.58   53.41
   4  -1  -1 1520.58   44.88
   4   1  -1 1377.18   44.48
  -4  -1   1 1456.20   74.97
   4  -1  -1 1469.92   49.10
  -4   1   0  485.76   18.17
  -4  -1   0  439.75   18.75
   4   1   0  438.50   19.64
  -4  -1  -1  266.60   13.36
  -4   1  -1  260.40   13.58
  -4  -1  -1  250.47   13.17
  -4  -1  -1  294.03   14.01
  -4   1  -1  276.94   13.85
  -4  -1  -2  340.26   28.47
  -4  -1  -2  365.65   17.00
  -4   1  -2  401.39   19.85
  -4  -1  -2  414.18   20.01
  -4  -1  -2  463.38   19.27
  -4  -1  -3  148.69   22.61
  -4   1  -3  158.39   10.96
  -4   1  -3  160.12   20.30
  -4  -1  -3  169.76   21.95
   4  -1   3  111.71   59.33
  -4  -1  -3  201.17   13.04
  -4   1  -3  212.92   12.36
  -4   1  -3  195.27   15.69
  -4  -1  -3  197.73   15.32
   4   1   4   13.91   72.06
   4  -1   4  -23.68   60.85
  -4   1  -4   23.11   13.91
  -4  -1  -4   23.17   15.53
  -4  -1  -4   52.53   11.25
  -4   1  -4   34.35   10.76
  -4  -1  -4   49.28    9.81
  -4   1  -4   52.31    9.13
  -4  -1  -5  427.44   16.65
  -4   1  -5  430.45   18.14
  -4   1  -5  429.65   16.80
  -4  -1  -6    2.77    4.17
  -4  -1  -6    2.75    6.11
  -4   1  -6   -0.27    5.29
  -4   1  -6   -0.41    3.21
   4  -2  -8  133.65    7.28
   4   2  -8  117.49    7.15
   4   2  -7   16.92    5.64
   4  -2  -7   23.01    5.29
   4  -2  -7   18.40    3.06
   4   2  -7   23.09    3.79
   4  -2  -7   22.23    7.54
   4   2  -7   28.69    8.29
   4   2  -7   33.23    7.32
   4   2  -7   21.00    4.18
   4  -2  -7   17.86    3.93
   4   2  -6  216.86   10.71
   4  -2  -6  182.73   10.12
   4  -2  -6  184.02    8.77
   4   2  -6  205.02    9.81
   4  -2  -6  198.90   12.25
   4   2  -6  211.36   13.23
   4  -2  -6  201.71   10.84
   4   2  -6  209.27   12.47
   4  -2  -6  195.73   10.28
   4   2  -6  194.23   10.16
   4  -2  -6  188.99    9.93
   4  -2  -6  214.15   12.39
   4   2  -5  251.41   11.59
   4  -2  -5  241.81   13.22
   4  -2  -5  229.54   13.12
   4   2  -5  249.91   13.82
   4  -2  -5  237.42   11.79
   4   2  -5  240.91   13.01
   4  -2  -5  212.81   10.81
   4   2  -5  233.84   13.31
   4   2  -5  260.67   11.65
   4  -2  -5  254.64   11.48
   4  -2  -5  242.29   11.43
   4  -2  -5  239.62   14.09
   4   2  -5  249.78   13.19
   4   2  -4   16.27    7.39
   4  -2  -4    4.33    7.05
   4   2  -4   15.17    7.18
   4  -2  -4   11.16    5.45
   4   2  -4   20.18    6.72
   4   2  -4    7.40    8.57
   4  -2  -4   11.06    7.98
   4  -2  -4   15.32    8.43
   4   2  -4    9.93    4.93
   4  -2  -4   10.42    4.76
   4  -2  -4    9.00    4.21
   4  -2  -3  181.73   10.38
   4  -2  -3  226.14   16.14
   4  -2  -3  209.91   11.49
   4  -2  -3  222.10   10.41
   4   2  -3  235.05   11.56
   4  -2  -3  240.40   10.79
   4   2  -3  214.19   10.98
   4  -2  -3  215.07   15.55
   4  -2  -3  228.86   12.15
   4   2  -3  233.23   16.66
   4  -2  -2  274.08   12.10
   4   2  -2  262.05   13.09
   4   2  -2  313.13   19.31
   4  -2  -2  314.01   18.95
  -4  -2   2  288.03   46.58
  -4   2   2  296.04   48.29
   4  -2  -2  289.51   17.10
   4  -2  -2  292.18   11.40
   4  -2  -2  286.83   13.22
   4   2  -2  285.97   12.33
   4  -2  -1  256.04   18.22
  -4  -2   1  297.76   20.88
  -4   2   1  295.26   20.56
   4   2  -1  246.73   18.81
   4  -2  -1  254.68   11.73
  -4   2   1  266.18   36.53
  -4  -2   1  285.48   36.25
   4  -2  -1  253.59   17.18
  -4   2   0  427.04   17.74
  -4   2   0  354.20   16.96
  -4  -2   0  344.21   16.51
   4  -2   0  399.81   14.59
   4   2   0  407.46   25.77
   4  -2   0  415.07   26.42
  -4   2   0  440.73   18.24
  -4  -2  -1   51.82   17.37
  -4   2  -1   64.51    9.03
  -4  -2  -1   51.13    8.29
  -4   2  -1   27.67    8.06
  -4   2  -1   47.12    7.51
  -4  -2  -1   72.94    9.12
  -4  -2  -1   40.43    6.86
  -4  -2  -2    6.02    6.55
  -4   2  -2    1.89   15.85
  -4  -2  -2   -0.59   15.15
  -4  -2  -2    8.32   13.78
  -4   2  -2    9.34    6.51
  -4   2  -2   -6.79    8.36
  -4  -2  -2   -3.63    7.95
  -4   2  -2    9.06    7.14
  -4  -2  -3   17.99    6.29
   4   2   3  -54.75   61.95
  -4   2  -3    2.17   17.57
  -4  -2  -3  -10.31   17.74
  -4   2  -3   14.66    7.50
   4  -2   3  -49.64   55.38
  -4   2  -3    0.54   13.11
  -4  -2  -3    8.68    8.02
  -4   2  -3   22.90    7.62
  -4   2  -3   11.22    8.36
  -4   2  -4  199.76   17.65
   4  -2   4  106.55   53.57
  -4   2  -4  200.56   21.36
  -4  -2  -4  225.77   25.12
   4   2   4  172.64   67.20
  -4   2  -4  294.92   14.28
  -4   2  -4  261.66   19.57
  -4  -2  -4  275.33   19.69
  -4   2  -5   28.77    7.37
  -4  -2  -5   18.92    7.05
  -4   2  -5   29.53    8.01
  -4   2  -5   24.03    5.25
  -4  -2  -6  129.84    9.34
  -4   2  -6  138.66    6.74
  -4   2  -6  126.42    7.60
  -4  -2  -6  124.05    7.30
   4   3  -8    5.76    4.68
   4  -3  -7  261.80   11.41
   4   3  -7  273.78   11.17
   4  -3  -7  265.39   12.53
   4   3  -7  289.67   12.98
   4   3  -7  266.04   11.23
   4  -3  -7  275.64   11.15
   4   3  -6  186.44   10.52
   4   3  -6  209.40   12.35
   4   3  -6  193.78    9.70
  -4   3   6  211.73   14.91
   4  -3  -6  202.81   11.90
   4  -3  -6  198.61   11.89
   4   3  -6  183.84   11.75
   4  -3  -6  193.43    9.75
   4  -3  -6  208.83   10.26
   4   3  -6  208.37   10.01
   4  -3  -6  196.16   12.45
   4   3  -5   72.63    7.63
   4  -3  -5   94.35   10.10
  -4   3   5   76.17   11.34
   4  -3  -5   70.86    9.25
   4  -3  -5   81.37    7.22
   4   3  -5   81.56    9.44
   4   3  -5   77.08    9.66
   4   3  -5   95.68    7.43
   4  -3  -5   95.59    7.29
   4  -3  -5   86.42    7.20
   4  -3  -5   67.86   10.95
   4   3  -4  571.26   28.47
   4  -3  -4  510.89   20.27
  -4   3   4  544.51   22.21
   4  -3  -4  541.00   19.86
   4   3  -4  542.18   20.82
   4  -3  -4  553.63   19.97
   4   3  -4  553.95   20.35
   4  -3  -4  563.64   28.67
   4   3  -4  545.01   19.37
   4  -3  -4  528.51   19.21
   4  -3  -4  532.82   19.35
   4  -3  -4  564.41   28.08
   4   3  -4  556.85   20.84
   4  -3  -3   35.94    5.91
  -4   3   3   41.86    9.36
   4   3  -3   51.21    7.99
   4  -3  -3   29.43    6.78
   4   3  -3   18.49    7.13
   4  -3  -3   32.81   10.00
   4   3  -3   33.10    9.02
   4  -3  -3   24.72    7.93
   4  -3  -3   27.45    4.22
   4  -3  -2   66.04   10.81
   4  -3  -2   70.04    6.32
  -4   3   2   69.36    7.92
   4   3  -2   79.36   11.75
   4   3  -2   72.52    8.63
  -4  -3   2  127.45   46.06
  -4   3   2  111.68   44.22
   4  -3  -2   71.42   11.48
   4  -3  -2   72.00    5.40
   4  -3  -1  372.85   14.29
  -4   3   1  429.27   20.24
  -4  -3   1  430.05   19.77
   4   3  -1  374.46   22.14
   4  -3  -1  355.65   21.77
   4  -3  -1  338.90   14.43
  -4   3   1  368.68   34.55
  -4  -3   1  365.97   33.85
   4  -3  -1  358.90   21.57
   4  -3  -1  356.43   13.85
  -4   3   0  552.96   21.78
  -4   3   0  474.56   19.28
  -4  -3   0  483.05   18.92
   4  -3   0  432.06   17.26
   4   3   0  525.14   28.02
   4  -3   0  537.68   28.50
   4  -3   0  536.32   29.40
  -4   3  -1   91.58    9.28
  -4   3  -1  102.98   20.58
  -4  -3  -1  100.29   19.23
  -4   3  -1  111.57    9.78
  -4  -3  -1  110.12    9.50
  -4   3  -1  104.92   10.33
  -4   3  -2  642.33   39.10
  -4  -3  -2  617.97   37.56
  -4  -3  -2  736.20   30.18
  -4  -3  -2  622.10   36.61
  -4   3  -2  611.36   23.55
  -4  -3  -3    4.01    6.43
  -4   3  -3    7.96   16.13
  -4  -3  -3  -10.28   16.24
  -4   3  -3    1.11    8.80
  -4   3  -3    7.52    7.72
  -4   3  -3    3.05   12.55
  -4  -3  -3   -7.13   14.70
  -4  -3  -3   -4.03    8.92
  -4   3  -3    8.48    7.05
  -4   3  -4   48.65    9.23
  -4  -3  -4   47.70    8.71
  -4   3  -4   56.35   10.93
  -4   3  -4   71.12   12.98
  -4  -3  -4   48.51    6.66
  -4   3  -4   50.19    7.57
  -4  -3  -4   58.70    9.36
  -4   3  -4   53.46    8.16
  -4  -3  -4   57.63   11.32
  -4   3  -5    9.15    6.57
  -4  -3  -5   12.06    6.23
  -4   3  -5    1.02    6.52
  -4  -3  -5    8.71    6.95
  -4   3  -5   12.66    4.80
  -4   3  -6   64.46    5.62
  -4  -3  -6   62.94    5.27
  -4   3  -6   65.23    4.77
   4  -4  -7   66.06    5.70
   4   4  -7   73.51    5.07
   4  -4  -7   71.22    7.31
   4   4  -7   52.85    8.24
   4  -4  -7   69.34    4.92
   4  -4  -7   59.57    5.39
   4   4  -6   83.44    6.26
   4  -4  -6   85.11    9.15
  -4   4   6   79.95   12.52
   4   4  -6   95.49   11.16
   4  -4  -6   69.32    8.60
   4   4  -6  101.36    9.89
   4   4  -6   77.83    9.11
   4  -4  -6   83.04    7.07
   4   4  -6   85.79    6.21
   4  -4  -6   74.60    6.01
   4  -4  -6   87.98   10.34
   4   4  -6   87.73    7.81
   4  -4  -5  498.59   20.40
  -4   4   5  503.55   22.22
   4  -4  -5  485.37   18.73
   4  -4  -5  491.44   18.18
   4   4  -5  497.74   19.78
   4  -4  -5  473.57   28.44
   4   4  -5  480.67   20.75
   4  -4  -5  457.62   20.99
   4  -4  -5  489.37   18.42
   4   4  -5  509.28   18.59
   4  -4  -4  301.18   13.30
  -4   4   4  282.78   15.79
   4  -4  -4  261.83   12.95
   4   4  -4  295.46   13.44
   4  -4  -4  281.50   20.96
   4   4  -4  263.39   14.28
   4   4  -4  265.14   11.59
   4  -4  -4  266.62   11.51
   4   4  -4  248.09   18.84
   4  -4  -4  265.40   18.74
   4   4  -3  455.94   23.49
   4  -4  -3  458.72   23.36
  -4   4   3  462.91   20.59
  -4   4   3  419.60   17.76
   4  -4  -3  448.41   17.74
   4   4  -3  482.77   18.08
  -4  -4   3  533.37   53.03
  -4   4   3  442.08   46.28
   4  -4  -3  426.11   17.54
   4  -4  -3  497.48   25.67
   4  -4  -3  426.39   16.07
  -4   4   3  450.85   17.19
   4  -4  -2  628.66   21.39
  -4   4   2  593.05   26.47
  -4   4   2  620.24   23.23
   4   4  -2  705.77   29.68
   4  -4  -2  664.67   29.20
   4  -4  -2  668.83   22.11
   4   4  -2  595.10   22.87
   4  -4  -2  570.14   21.61
  -4  -4   2  609.61   61.63
  -4   4   2  508.38   55.55
   4  -4  -2  627.44   29.71
   4  -4  -2  620.95   20.99
   4  -4  -1   44.38    5.49
  -4   4   1   92.85   11.24
  -4  -4   1   87.64   10.77
  -4   4   1   45.40   14.45
   4  -4  -1   47.64    6.09
   4   4  -1   27.12   10.74
   4  -4  -1   35.45   10.65
  -4   4   1   53.92   20.17
  -4  -4   1   47.51   18.88
   4  -4  -1   51.36   12.92
   4  -4  -1   46.61    4.99
   4  -4   0    0.54    4.90
  -4   4   0    7.85   11.38
   4  -4   0    8.06    5.30
  -4   4   0  -12.27    9.30
   4   4   0    3.22   10.56
   4  -4   0    0.37   10.90
   4  -4   0    4.98   14.18
  -4   4  -1  477.69   32.70
  -4  -4  -1  478.67   32.02
  -4   4  -1  504.72   20.79
  -4   4  -1  501.78   20.12
  -4  -4  -1  500.37   19.57
  -4   4  -1  519.04   23.80
  -4  -4  -1  513.93   20.23
  -4   4  -2   23.45    4.80
  -4   4  -2   20.58   16.62
  -4  -4  -2   19.12   14.74
  -4  -4  -2   25.51   14.29
  -4   4  -2   27.80    8.65
  -4  -4  -2   31.50    9.94
  -4  -4  -3  313.24   13.92
  -4  -4  -3  304.03   14.60
  -4   4  -3  210.37   27.01
  -4  -4  -3  214.18   26.84
  -4   4  -3  256.82   15.13
  -4  -4  -3  241.74   25.14
  -4   4  -3  288.36   13.65
  -4   4  -3  289.51   20.36
  -4   4  -3  308.48   13.50
  -4  -4  -3  267.70   19.88
  -4   4  -4  171.71   23.39
  -4   4  -4  199.04   18.25
  -4  -4  -4  168.43   22.30
  -4  -4  -4  230.64   11.59
  -4   4  -4  192.36   12.37
  -4   4  -4  208.97   12.00
  -4  -4  -4  195.20   23.43
  -4  -4  -4  212.76   13.50
  -4   4  -4  241.08   19.29
  -4   4  -4  190.64   12.86
  -4  -4  -4  183.61   12.44
  -4  -4  -4  230.09   18.21
  -4   4  -4  240.25   11.41
  -4   4  -5    3.79    5.78
  -4  -4  -5    2.82    5.39
  -4  -4  -5    1.12    6.74
  -4  -4  -6  100.76    7.69
  -4   4  -6  107.42    5.73
  -4   5   7  105.08   12.16
   4   5  -7  101.93    8.68
   4  -5  -7  103.52    6.35
   4  -5  -7   94.70    7.81
   4  -5  -6  175.05   11.02
  -4   5   6  176.40   14.83
   4   5  -6  168.26   11.93
   4   5  -6  168.72   11.42
   4  -5  -6  167.35    9.22
   4   5  -6  152.32    8.03
   4  -5  -6  155.12    7.94
   4   5  -6  159.48    9.47
   4  -5  -6  171.56   12.16
   4   5  -5  219.75   10.75
   4  -5  -5  221.05   12.23
   4  -5  -5  239.34   14.05
  -4   5   5  244.48   16.53
   4  -5  -5  232.69   11.48
   4   5  -5  255.53   13.67
   4  -5  -5  226.27   20.54
   4   5  -5  229.33   14.17
   4  -5  -5  232.03   11.35
   4   5  -5  220.93   10.42
   4  -5  -5  257.04   15.16
   4   5  -5  245.34   11.77
   4  -5  -4  460.79   17.68
  -4   5   4  457.91   21.19
   4  -5  -4  358.09   17.38
   4   5  -4  451.09   18.48
  -4  -5   4  503.37   54.78
  -4   5   4  370.68   44.84
   4  -5  -4  430.92   18.96
   4  -5  -4  444.41   26.94
   4   5  -4  446.92   19.38
   4   5  -4  419.54   15.84
   4  -5  -4  429.72   15.81
   4   5  -4  431.32   24.13
   4  -5  -4  403.47   23.54
   4  -5  -4  438.99   16.42
   4  -5  -3  241.30   16.49
  -4   5   3  240.12   16.72
  -4   5   3  244.97   12.81
   4  -5  -3  267.35   12.44
   4   5  -3  265.44   13.37
   4  -5  -3  222.73   12.24
  -4   5   3  238.54   11.55
   4  -5  -3  225.30   12.25
  -4  -5   3  310.50   58.76
  -4   5   3  222.11   46.69
   4  -5  -3  256.63   19.78
   4  -5  -3  225.98   10.35
   4   5  -3  243.01   16.44
   4  -5  -2   71.80   10.06
   4  -5  -2   80.69    6.15
   4   5  -2   86.14   10.58
  -4   5   2   82.39   14.97
  -4   5   2   85.38    8.47
   4  -5  -2   94.16    7.15
  -4   5   2   98.21   17.02
  -4  -5   2  116.34   18.53
   4  -5  -2   64.80    7.21
   4  -5  -2   79.91    8.28
  -4  -5   2   74.05   31.03
  -4   5   2   79.28   29.98
   4  -5  -2   87.62   13.20
   4  -5  -2   74.54    5.50
  -4   5   2   69.54    6.49
   4  -5  -1   17.56    4.61
  -4   5   1   22.41   14.33
  -4   5   1   19.76    7.25
   4  -5  -1   17.46    5.07
   4  -5  -1   14.81    5.35
  -4   5   1   29.99    8.66
   4  -5  -1   21.29    6.10
  -4   5   1   10.98   14.76
  -4  -5   1    4.83   13.73
   4  -5  -1    9.67   11.94
   4  -5  -1   12.95    4.06
  -4   5   0  320.96   19.07
  -4   5   0  323.72   14.16
   4  -5   0  309.13   12.61
   4  -5   0  306.81   12.51
   4   5   0  279.60   19.60
   4  -5   0  281.31   20.08
   4  -5   0  322.10   25.63
  -4   5  -1   29.31   15.88
  -4  -5  -1   13.40   14.26
  -4  -5  -1   31.30   13.50
   4   5   1   36.71   13.56
  -4   5  -1   21.62    7.78
   4  -5   1   46.61   15.44
  -4  -5  -1   17.81    7.28
  -4   5  -1   34.38    9.03
  -4  -5  -1   64.98    9.10
  -4   5  -1   28.37    4.65
  -4   5  -2  203.96   10.62
  -4   5  -2  242.16   10.77
  -4   5  -2  206.34   23.73
  -4  -5  -2  209.44   22.14
  -4  -5  -2  203.04   22.16
  -4   5  -2  245.26   17.35
  -4  -5  -2  253.33   15.02
  -4  -5  -3   95.09    9.26
  -4   5  -3   95.71    6.60
  -4  -5  -3   88.38    9.48
  -4   5  -3   63.09   19.19
  -4  -5  -3   83.90   18.92
  -4   5  -3   81.85   10.31
  -4   5  -3  103.74    7.77
  -4  -5  -3   71.81   17.32
  -4  -5  -3   96.17   13.63
  -4   5  -3   88.16   13.25
  -4  -5  -4   69.81    7.81
  -4   5  -4   74.73    8.63
  -4  -5  -4   69.40    9.45
  -4   5  -4   63.77    8.42
  -4  -5  -4   59.05    7.71
  -4   5  -4   75.38    6.87
  -4   5  -4   82.69   13.49
  -4   5  -5   28.01    5.67
  -4  -5  -5   30.84    5.21
  -4  -5  -6    7.86    4.92
  -4   5  -6   12.19    3.06
   4   6  -7  111.96    5.93
   4  -6  -7  102.85    6.22
   4   6  -6   16.03    6.25
   4   6  -6   25.37    4.14
   4  -6  -6   23.01    7.58
  -4   6   6   31.05   12.27
   4  -6  -6   16.45    4.91
   4  -6  -6   19.49    3.53
   4   6  -6   13.56    3.49
   4  -6  -6   22.31    8.94
   4   6  -5  381.86   15.43
   4  -6  -5  426.93   17.03
   4  -6  -5  404.88   18.34
  -4   6   5  414.86   21.44
   4  -6  -5  427.44   16.27
   4  -6  -5  383.37   26.26
   4   6  -5  406.55   18.79
   4   6  -5  362.96   14.57
   4  -6  -5  358.37   14.52
   4   6  -5  403.48   16.08
   4  -6  -4    9.43    6.23
  -4   6   4   33.63   12.95
  -4   6   4    7.21    7.25
   4  -6  -4    1.17    7.40
   4  -6  -4    0.90    8.00
   4  -6  -4   13.02    9.61
   4  -6  -4    3.10   11.22
   4  -6  -4    0.73    4.68
  -4   6   3  510.58   24.65
  -4   6   3  519.98   21.03
   4  -6  -3  557.51   19.53
   4  -6  -3  448.05   19.00
  -4   6   3  473.02   18.48
   4  -6  -3  515.48   20.76
   4  -6  -3  452.40   18.99
   4  -6  -3  508.98   28.96
   4   6  -3  485.60   20.42
   4  -6  -3  493.80   17.78
   4   6  -3  455.05   23.55
   4  -6  -3  440.24   23.41
   4  -6  -2    9.97    4.80
  -4   6   2   17.02   15.95
  -4   6   2   12.60    7.37
   4  -6  -2   10.37    5.47
   4  -6  -2    6.50    6.36
   4  -6  -2    7.59    6.68
  -4   6   2   13.18   19.60
  -4  -6   2   17.15   19.37
   4  -6  -2    7.30   11.22
   4   6  -2    0.26    6.01
   4  -6  -2    5.49    6.30
   4  -6  -2    8.20    3.93
  -4   6   2    7.97    5.37
   4  -6  -1  151.88    7.91
  -4   6   1  150.15   10.82
  -4   6   1  146.83    8.44
   4   6  -1  138.27   12.42
   4  -6  -1  141.57   13.07
   4  -6  -1  142.95    8.34
   4  -6  -1  139.91    9.11
  -4   6   1  140.50   13.34
   4  -6  -1  167.60   18.47
   4  -6  -1  152.44    7.59
   4   6   0    5.24    7.92
   4  -6   0   18.69    4.90
  -4   6   0   12.98   13.18
  -4   6   0   25.52   15.72
  -4  -6   0   18.29   13.68
   4  -6   0   21.83    5.27
  -4  -6   0    7.69   12.33
  -4   6   0   13.03    5.31
   4   6   0    8.76    8.41
   4  -6   0    4.27    9.01
  -4   6   0   21.07    8.87
   4  -6   0   26.54   15.09
   4   6   1  739.87   29.25
  -4   6  -1  643.05   38.08
  -4  -6  -1  845.10   41.79
   4   6   1  717.31   35.80
   4  -6   1  751.92   37.33
  -4   6  -1  803.40   27.29
   4  -6   1  996.44   48.82
  -4  -6  -1  876.92   29.80
  -4   6  -1  842.98   26.78
  -4   6  -2    3.85    4.99
  -4   6  -2    2.75   13.81
  -4   6  -2   -3.78    8.35
  -4  -6  -2   -7.21   13.54
  -4   6  -2   -2.33    9.27
  -4   6  -2   -0.11    4.54
  -4  -6  -2  -17.33   10.81
  -4  -6  -3  867.66   28.73
  -4   6  -3  723.26   39.35
  -4   6  -3  830.46   26.35
  -4  -6  -3  804.28   29.23
  -4   6  -3  703.02   28.85
  -4  -6  -3  596.23   40.22
   4   6   3  601.31   29.90
  -4   6  -3  782.50   27.13
  -4   6  -3  733.00   36.44
  -4  -6  -4    1.84    6.03
  -4   6  -4   -2.11    5.81
  -4  -6  -4    5.48    6.28
  -4   6  -4    0.28    6.73
  -4  -6  -4    5.15    7.52
  -4   6  -4    4.59    4.63
  -4  -6  -5    3.26    5.66
  -4   6  -6    4.25    2.53
   4   7  -7  137.55    8.27
   4  -7  -7  130.64    6.62
   4   7  -6   33.85    4.17
   4  -7  -6   43.13    7.77
  -4   7   6   25.93   12.86
   4   7  -6   39.32    9.06
   4  -7  -6   37.87    8.63
   4   7  -5   45.67    7.31
   4   7  -5   52.66    5.12
   4  -7  -5   56.38    7.36
  -4   7   5   56.36   14.54
   4  -7  -5   55.49    7.30
   4   7  -5   59.06   11.04
   4  -7  -5   27.47   12.06
   4   7  -5   53.91    9.48
   4  -7  -5   54.70    6.01
   4  -7  -4  525.64   19.20
  -4   7   4  442.34   25.00
  -4   7   4  465.61   20.64
   4  -7  -4  460.46   19.31
   4   7  -4  519.80   21.43
   4  -7  -4  464.22   19.92
   4  -7  -4  464.92   20.10
   4  -7  -4  505.31   30.64
   4  -7  -4  443.36   17.81
   4  -7  -3   24.88    6.02
  -4   7   3   18.06   16.12
  -4   7   3   27.12    8.37
   4  -7  -3   32.65    7.40
   4  -7  -3   19.83    8.01
   4   7  -3   36.71   10.68
   4  -7  -3   14.70    8.73
   4  -7  -3   28.05    8.71
   4   7  -3   10.03    8.23
   4  -7  -3   22.53   12.59
   4  -7  -3   28.99    5.00
   4  -7  -2  366.46   14.80
  -4   7   2  353.39   25.80
  -4   7   2  382.50   18.00
   4   7  -2  354.86   17.69
   4  -7  -2  351.71   15.39
   4  -7  -2  396.23   16.72
   4  -7  -2  375.07   26.07
   4   7  -2  396.42   17.28
   4  -7  -2  356.99   13.97
   4  -7  -1  288.62   11.92
  -4   7   1  272.62   15.05
   4  -7  -1  257.06   11.99
   4  -7  -1  296.47   13.28
  -4   7   1  274.00   16.83
   4  -7  -1  323.04   24.33
   4   7  -1  289.09   14.07
   4  -7  -1  288.98   11.72
  -4   7   1  260.81   12.02
   4   7   0   13.31    8.82
   4  -7   0   11.35    4.94
   4  -7   0   17.98    5.71
  -4  -7   0   -1.41   12.04
  -4   7   0   10.69    9.25
   4  -7   0    9.21   14.92
  -4   7   0   11.78    5.64
   4   7   1   44.76    9.99
  -4  -7  -1   54.88   10.10
  -4   7  -1   49.22    6.55
  -4   7  -1   59.17   12.10
  -4  -7  -1   34.64   14.18
  -4   7  -1   44.27    8.30
   4  -7   1   52.47   19.87
  -4   7  -1   35.26    5.38
  -4   7  -1   40.97    6.09
  -4   7  -2  224.35   10.90
  -4   7  -2  219.83   14.03
  -4  -7  -2  236.51   23.22
  -4   7  -2  175.73   10.05
  -4  -7  -2  212.01   15.21
  -4   7  -3   19.85    9.49
  -4  -7  -3   20.70    8.01
  -4   7  -3   16.71    5.04
  -4  -7  -3   25.12    8.15
  -4   7  -3   19.74    8.58
   4   7   3    4.79    9.45
  -4  -7  -3   20.01   14.36
  -4  -7  -3   11.60    6.05
  -4   7  -3   19.81    5.44
  -4  -7  -4  130.15    8.91
  -4  -7  -4  130.57    9.18
  -4   7  -4  121.57    9.61
  -4  -7  -4  104.05    9.61
  -4   7  -4  126.59    7.98
  -4   7  -5   91.56    5.82
  -4  -7  -5   74.92    6.81
  -4   7  -6   -2.25    2.11
   4   8  -6    6.96    3.03
   4  -8  -6   12.10    6.62
  -4   8   6    9.12   12.42
   4   8  -6    9.31    7.55
   4  -8  -6    3.76    7.52
   4   8  -5  205.49    9.52
   4  -8  -5  250.35   11.83
  -4   8   5  207.35   19.21
   4  -8  -5  208.26   11.09
   4   8  -5  250.58   14.06
   4   8  -5  209.24   13.33
   4  -8  -5  232.09   10.60
   4   8  -5  171.05   10.86
   4   8  -4  111.45    7.03
   4  -8  -4  156.62    9.53
  -4   8   4  126.89   18.69
  -4   8   4  136.00   11.21
   4  -8  -4  147.82   10.43
   4   8  -4  145.62   12.88
   4  -8  -4  139.95   10.90
   4  -8  -4  116.28   11.07
   4  -8  -4  137.02   18.28
   4   8  -4  154.08   11.89
   4  -8  -4  128.54    8.02
   4   8  -4  117.02    9.18
   4  -8  -3   98.43    7.99
  -4   8   3   92.63   20.05
  -4   8   3  105.89   10.77
   4   8  -3   98.16   11.62
   4  -8  -3  102.00    9.73
   4  -8  -3  103.58   10.41
   4  -8  -3   91.29    9.87
   4   8  -3   82.72   10.58
   4  -8  -3  105.40   16.85
   4  -8  -3   91.41    6.66
  -4   8   2 1073.72   46.30
  -4   8   2 1057.45   38.74
   4  -8  -2 1054.26   35.81
   4  -8  -2 1068.29   37.00
   4  -8  -2 1124.01   35.75
   4  -8  -2 1201.55   51.64
   4   8  -2 1019.61   37.86
   4  -8  -2 1069.60   34.81
   4   8  -1    0.76    9.61
   4  -8  -1    3.57    5.09
  -4   8   1    9.48    8.62
  -4   8   1    8.43    6.13
   4  -8  -1    4.41    6.30
   4  -8  -1    9.90    7.18
  -4   8   1   12.97   12.15
   4   8  -1   -0.91    7.66
   4   8   0  704.59   28.54
   4  -8   0  759.01   24.96
  -4   8   0  740.27   25.15
  -4   8   0  705.38   27.58
  -4  -8   0  684.20   27.21
  -4  -8  -1  104.92   11.68
   4   8   1   88.58   11.44
  -4   8  -1  102.76    8.14
  -4   8  -1  116.82   13.36
  -4   8  -1  111.83   11.52
  -4   8  -1   91.82    9.86
  -4   8  -1   75.84    6.76
  -4   8  -2   10.59    8.92
   4   8   2   12.71    9.41
  -4   8  -2   19.05    5.73
   4   8   2    7.23    7.70
  -4  -8  -2   16.92   13.74
  -4  -8  -2   15.88    6.83
  -4   8  -2   12.97    7.83
  -4   8  -2   13.57    5.10
  -4  -8  -2    5.50   10.75
  -4  -8  -3   37.95    8.34
  -4   8  -3   33.62    5.58
  -4  -8  -3   35.55    8.21
  -4   8  -3   29.35    8.01
   4   8   3   20.13    8.75
  -4  -8  -3   28.49    6.58
  -4  -8  -3   29.08    8.14
  -4   8  -3   29.45    5.47
  -4  -8  -4  240.91   11.56
  -4  -8  -4  232.30   11.75
  -4   8  -4  228.61   11.95
  -4   8  -4  251.17   10.89
  -4  -8  -5    1.73    3.44
  -4  -8  -5   -0.69    2.89
  -4   8  -5    0.67    3.02
   4  -9  -6   56.17    6.75
  -4   9   6   32.02   12.34
   4   9  -6   37.72    6.90
   4  -9  -6   49.70    4.64
   4  -9  -6   45.55    7.47
   4   9  -5  276.81   11.15
   4  -9  -5  311.31   13.34
  -4   9   5  253.42   21.26
  -4   9   5  256.90   14.63
   4  -9  -5  274.81   12.73
   4   9  -5  285.56   14.50
   4  -9  -5  308.85   12.34
   4   9  -4   42.70    4.46
  -4   9   4   55.04   18.47
  -4   9   4   60.13    9.00
   4  -9  -4   52.56    8.12
   4  -9  -4   61.73    8.89
   4   9  -4   50.87   10.13
   4  -9  -4   58.29    9.43
   4   9  -4   65.94    9.80
   4  -9  -4   54.36    5.68
   4  -9  -3   -2.35    5.49
  -4   9   3   -4.85   19.24
  -4   9   3    4.37    7.78
   4  -9  -3    6.47    7.67
   4  -9  -3   -1.48    8.11
   4   9  -3    9.51    8.54
   4  -9  -3    1.26    4.03
   4  -9  -2    4.87    5.52
  -4   9   2   20.84   20.76
  -4   9   2    8.73    8.41
   4  -9  -2    6.55    7.18
   4   9  -2    2.47    5.32
   4  -9  -2    8.19    7.87
  -4   9   2   24.42   14.31
   4   9  -2    8.90    8.50
   4  -9  -2    9.62    4.56
   4  -9  -1  140.23    8.42
  -4   9   1  147.00   12.55
  -4   9   1  121.67   10.46
   4   9  -1  150.66    9.77
   4  -9  -1  140.76   10.36
  -4   9   1  153.51   14.58
   4   9  -1  133.69   11.21
  -4   9   0  107.13   13.41
   4   9   0  108.45   12.73
  -4   9   0  108.75    8.49
  -4   9   0  142.33   18.04
  -4   9   0  126.93   11.16
   4   9   0  128.84    9.99
  -4   9   0  110.86   12.30
  -4  -9   0  123.86   11.64
   4  -9   0  122.38    7.94
  -4   9  -1   62.05   11.59
   4   9   1   45.37   10.91
  -4   9  -1   54.95   11.76
  -4   9  -1   44.12    9.49
   4   9   1   46.83    8.01
  -4   9  -1   49.84    9.16
  -4  -9  -1   51.85   10.70
  -4   9  -2   95.87   13.58
   4   9   2  100.73   11.43
  -4   9  -2  130.01    8.38
  -4  -9  -2  120.37   10.66
   4   9   2  102.03    9.91
  -4  -9  -2  114.51    9.59
  -4   9  -2  108.11    9.84
  -4   9  -2  108.73    7.79
  -4   9  -3   11.57    4.80
  -4   9  -3   10.06    7.02
   4   9   3    1.66    7.79
  -4  -9  -3    7.65    5.91
  -4  -9  -3   14.73    7.13
  -4  -9  -3   11.09    7.39
  -4   9  -3   11.04    4.72
  -4  -9  -4    4.42    5.26
  -4  -9  -4   -1.24    4.85
  -4   9  -4    6.44    5.34
  -4  -9  -4   -4.46    5.21
  -4   9  -4    4.16    3.85
  -4   9  -5   42.81    3.62
   4 -10  -6   51.72    6.57
  -4  10   6   42.74   10.85
   4 -10  -6   61.19    4.48
   4 -10  -5    7.96    5.07
  -4  10   5   21.88   14.70
  -4  10   5    8.94    6.61
   4 -10  -5    5.70    5.34
   4 -10  -5   12.49    4.03
  -4  10   4  156.46   20.91
  -4  10   4  153.31   11.65
   4 -10  -4  165.45   10.43
   4 -10  -4  161.80   10.76
   4 -10  -4  147.88   10.87
  -4  10   4  165.31   17.39
   4 -10  -4  159.35    8.29
  -4  10   3    2.15    4.51
   4 -10  -3    4.18    5.51
  -4  10   3   18.43   19.71
  -4  10   3    1.38    7.57
   4 -10  -3    8.31    7.50
   4 -10  -3   10.92    8.05
  -4  10   3   26.78   14.47
   4  10  -3    8.66    8.06
   4 -10  -3    1.48    3.99
   4  10  -2  730.08   27.11
  -4  10   2  663.76   23.40
   4 -10  -2  642.39   22.88
  -4  10   2  643.71   35.80
   4 -10  -2  594.64   22.96
   4  10  -2  579.13   22.51
   4 -10  -2  657.65   24.89
  -4  10   2  613.57   27.80
   4  10  -2  676.53   25.69
  -4  10   1   51.65    6.69
   4 -10  -1   45.62    5.95
  -4  10   1   42.14    7.52
   4  10  -1   47.36    7.04
   4 -10  -1   47.41    7.78
  -4  10   1   45.33   12.36
   4  10  -1   43.37    8.78
  -4  10   0  619.07   32.31
   4  10   0  612.17   27.42
  -4  10   0  622.67   23.71
   4 -10   0  668.15   23.35
  -4  10   0  680.25   25.42
   4  10   0  682.38   25.01
  -4  10   0  626.97   25.83
  -4 -10   0  641.07   25.24
  -4  10  -1   10.04    7.56
   4  10   1   10.73    9.86
  -4  10  -1   11.85    9.72
  -4 -10  -1   -0.32    9.40
  -4  10  -1    8.98    7.65
   4  10   1    7.52    6.52
  -4  10  -1    8.73    8.33
   4 -10   1   -0.69   16.04
  -4 -10  -2   23.06    8.68
  -4  10  -2   20.87    4.99
   4  10   2   13.53    8.70
  -4  10  -2   19.68    5.31
  -4 -10  -2   20.73    7.49
  -4  10  -2   20.97    7.56
   4  10   2   19.02    6.94
  -4 -10  -2   24.22    6.92
  -4 -10  -3    3.16    6.40
  -4  10  -3    3.31    4.27
   4  10   3   -4.58    7.25
  -4 -10  -3    5.66    5.38
  -4  10  -3    4.60    4.11
  -4 -10  -4  163.67    8.59
  -4 -10  -4  164.11    8.61
  -4  10  -4  184.42    7.93
  -4  10  -5   12.23    2.07
   4 -11  -5    4.37    4.50
   4 -11  -5    5.83    6.26
  -4  11   5   11.57   12.14
  -4  11   5   22.73   10.10
   4 -11  -5    3.39    3.34
   4 -11  -5    4.04    6.30
  -4  11   4   41.41   16.41
  -4  11   4   31.57    7.61
   4 -11  -4   33.17    6.73
   4 -11  -4   36.17    4.56
   4 -11  -3  239.26   11.33
  -4  11   3  209.00   13.73
   4 -11  -3  230.88   12.23
  -4  11   3  233.01   17.07
   4 -11  -3  239.83   10.28
   4  11  -2   23.34    8.95
   4 -11  -2   22.91    5.45
  -4  11   2   18.58    8.33
  -4  11   2   26.79    5.29
   4 -11  -2   20.73    6.52
   4 -11  -2   21.98    6.51
   4  11  -2   18.40    5.21
   4 -11  -2   26.15    7.76
  -4  11   2   31.78   12.10
  -4  11   1  361.39   14.72
   4 -11  -1  346.44   13.85
  -4  11   1  326.40   24.62
   4  11  -1  363.25   15.07
   4 -11  -1  337.23   15.42
  -4  11   1  356.07   18.18
  -4 -11   1  308.26   15.90
   4  11   0   -4.50   10.46
  -4  11   0   12.29    5.40
  -4  11   0   23.03   12.02
   4 -11   0   18.14    5.62
  -4  11   0   13.47    6.70
   4  11   0   17.85    6.38
  -4  11   0   21.42    9.15
  -4 -11  -1   65.61    9.12
   4  11   1   48.23   10.36
  -4  11  -1   64.57    6.61
  -4  11  -1   74.55    8.38
   4  11   1   74.26    7.87
  -4  11  -1   90.80    9.34
   4  11   2    0.45    7.96
  -4  11  -2   12.26    4.99
  -4 -11  -2    2.17    6.47
  -4  11  -2    9.49    6.57
   4  11   2    2.71    6.00
  -4 -11  -2    6.71    6.27
  -4  11  -2    7.64    4.17
  -4 -11  -3   89.53    7.68
  -4  11  -3   98.17    6.14
  -4 -11  -3   81.16    7.03
  -4  11  -3   87.02    5.75
  -4 -11  -4    3.32    2.39
  -4  11  -4    4.05    2.64
   4 -12  -5   22.25    5.10
  -4  12   5   29.05    7.64
   4 -12  -5   23.70    5.23
   4 -12  -4   37.80    5.22
   4 -12  -4   25.63    5.82
  -4  12   4   32.48    9.79
   4 -12  -4   31.78    3.90
   4 -12  -3    0.99    4.80
  -4  12   3    6.45    7.21
  -4  12   3   20.12   10.18
   4  12  -2   67.67    9.10
  -4  12   2   48.06    5.21
   4 -12  -2   59.41    5.93
   4 -12  -2   69.86    7.23
   4 -12  -2   49.07    6.57
   4 -12  -2   60.53    8.33
  -4  12   2   51.52   10.86
  -4  12   1   46.45    5.68
   4 -12  -1   42.05    5.52
  -4  12   1   57.22   14.09
   4 -12  -1   41.77    6.14
   4  12  -1   45.52    6.23
   4 -12  -1   51.05    7.11
  -4  12   1   43.41    9.75
   4  12   0  345.71   18.89
  -4  12   0  355.51   14.94
  -4 -12   0  292.33   16.67
  -4  12   0  444.33   19.10
   4 -12   0  401.15   14.99
   4  12   0  393.44   16.04
  -4  12   0  414.92   17.06
  -4 -12  -1  199.03   12.74
  -4  12  -1  235.85   10.32
  -4 -12  -1  198.52   12.08
  -4  12  -1  219.71   11.05
  -4 -12  -1  217.58   11.85
  -4  12  -1  227.54   11.92
   4  12   2   10.96    6.93
  -4 -12  -2   17.72    5.76
  -4  12  -2   15.37    5.68
  -4 -12  -2   20.95    5.70
  -4 -12  -3   48.46    5.57
  -4 -12  -3   50.91    5.06
  -4 -12  -3   34.17    3.92
  -4  12  -3   49.37    3.62
   4 -13  -4  137.43    6.99
   4 -13  -4  128.55    7.08
   4 -13  -4  140.86    7.90
  -4  13   4  125.31    9.17
   4 -13  -3  173.18    8.47
  -4  13   3  146.40   10.75
  -4  13   2   15.37    3.59
   4 -13  -2   14.43    4.33
  -4  13   2   27.15   11.79
   4 -13  -2   16.98    5.51
  -4  13   2    1.72    7.71
  -4  13   1  190.91    9.08
  -4  13   1  229.72   14.10
   4 -13  -1  206.02    9.75
  -4  13   1  202.88   11.66
   4  13   0  169.31   11.46
  -4  13   0  155.35    7.92
  -4  13   0  169.39   10.53
   4 -13   0  151.95    8.45
  -4  13   0  180.91   10.28
  -4 -13  -1   21.59    6.41
   4  13   1    9.58    7.24
  -4  13  -1   14.00    4.09
  -4 -13  -1   11.63    5.46
  -4 -13  -1   14.33    5.50
  -4  13  -1   12.52    6.14
   4  13   2  258.18   11.32
  -4 -13  -2  228.72   10.56
  -4 -13  -2  245.77   10.74
  -4  13  -3   56.15    3.44
  -4  14   2    7.63    7.21
   4 -14  -2    6.85    4.64
  -4  14   2   14.69    5.80
  -4 -14   1   15.25    6.36
  -4  14   1   11.12    3.33
  -4  14   1   14.73    6.14
   4 -14  -1   10.51    4.53
  -4  14   1   17.35    5.70
  -4 -14   0   24.22    6.07
   4  14   0   20.97    5.94
  -4  14   0   20.75    3.67
  -4  14   0   20.90    5.59
   4  14   1   36.43    5.62
  -4  14  -1   37.70    3.78
  -4 -14  -1   23.69    4.57
  -4 -14  -1   30.49    5.04
   5   0  -7    1.27    2.94
   5   0  -7    6.06    6.39
   5   0  -7    1.23    3.48
   5   0  -6  154.36    8.66
   5   0  -6  194.22   12.43
   5   0  -6  177.49   11.32
   5   0  -6  179.79   11.39
   5   0  -5    3.21    8.57
   5   0  -5    7.78    9.17
   5   0  -5   -8.26    8.64
   5   0  -5   -7.86   10.03
   5   0  -5    0.99    5.67
   5   0  -4  294.25   21.72
   5   0  -4  279.88   13.57
   5   0  -4  316.70   14.82
   5   0  -4  298.57   13.94
   5   0  -4  294.14   12.81
   5   0  -3   -0.10    7.05
   5   0  -3    0.47    6.25
   5   0  -3   -3.25    5.21
   5   0  -3    4.09    6.93
   5   0  -3    0.45    8.53
   5   0  -2   26.96    6.83
   5   0  -2   23.33    6.26
   5   0  -2   22.59    9.64
   5   0  -2   21.47    5.26
  -5   0   2   10.52   21.31
   5   0  -1    2.52    5.91
   5   0  -1    2.18    4.49
   5   0  -1   -8.78   10.39
  -5   0   1    1.38   20.55
  -5   0   0  200.97   12.80
   5   0   0  224.06   20.17
  -5   0   0  233.85   12.12
  -5   0  -1    3.18   16.04
  -5   0  -1    6.98    4.61
  -5   0  -1    5.85    7.76
  -5   0  -1   -0.79    8.20
  -5   0  -2    9.03   17.40
  -5   0  -2   22.14   15.63
  -5   0  -2   24.87    5.34
  -5   0  -2    6.74    8.44
  -5   0  -3    0.75   16.76
  -5   0  -3    9.14   14.43
  -5   0  -3    4.92    7.66
  -5   0  -3    0.50    4.89
  -5   0  -4   -3.42    7.07
  -5   0  -5   -0.47    4.97
  -5   0  -5    0.57    6.37
  -5   0  -5    3.59    5.54
  -5   0  -5    0.86    3.60
   5   1  -7  215.57    9.29
   5  -1  -7  241.23   11.79
   5   1  -7  222.77   11.22
   5  -1  -7  230.75    9.81
   5  -1  -6   29.12    8.44
   5  -1  -6   17.27    4.07
   5   1  -6   19.87    4.26
   5  -1  -6   37.29    9.13
   5   1  -6   37.56    9.61
   5   1  -6   14.72    8.52
   5  -1  -6   19.13    7.51
   5  -1  -5  634.08   24.43
   5  -1  -5  678.08   25.30
   5   1  -5  685.21   25.30
   5   1  -5  668.02   24.85
   5  -1  -5  600.61   23.56
   5   1  -5  615.69   25.65
   5  -1  -5  709.77   23.85
   5  -1  -5  700.44   35.85
   5  -1  -5  700.61   25.46
   5   1  -5  633.08   24.67
   5  -1  -4  238.72   19.19
   5  -1  -4  219.62   11.89
   5  -1  -4  232.48   12.66
   5   1  -4  237.42   13.06
   5  -1  -4  208.74   10.71
   5   1  -4  217.57   12.60
  -5  -1   4  216.50   54.25
   5  -1  -4  226.34   10.73
   5  -1  -4  178.78   10.67
   5  -1  -3  752.48   26.65
   5  -1  -3  747.89   36.31
   5  -1  -3  753.71   26.20
   5   1  -3  730.81   26.47
  -5  -1   3  659.78   67.13
   5   1  -3  737.81   26.47
  -5   1   3  846.05   29.35
   5  -1  -3  816.80   27.25
   5  -1  -2  503.90   19.98
  -5  -1   2  448.18   30.56
   5  -1  -2  602.46   20.41
   5  -1  -2  552.03   19.99
   5  -1  -2  546.74   19.78
   5   1  -2  556.95   20.71
   5  -1  -2  589.45   29.94
  -5  -1   2  404.04   52.68
   5   1  -2  567.68   19.95
   5  -1  -1   53.37    6.67
   5  -1  -1   39.81    6.01
  -5  -1   1   71.97   12.26
  -5   1   1   40.02    8.50
   5  -1  -1   36.91    5.72
   5  -1  -1   33.87   11.04
  -5  -1   1   40.84   21.74
   5  -1  -1   33.90    7.44
   5  -1   0   44.62    5.27
  -5  -1   0   24.60    9.01
   5  -1   0   40.04   13.23
   5  -1   0   48.94   10.91
  -5  -1   0   66.85    8.79
  -5   1   0   55.24    7.59
  -5  -1  -1  686.73   39.83
  -5  -1  -1  707.02   25.05
  -5   1  -1  617.77   22.03
  -5  -1  -1  722.58   25.62
  -5   1  -1  669.12   24.85
  -5  -1  -2   -5.51   17.60
  -5  -1  -2   -3.34    8.73
  -5   1  -2    0.26    4.83
  -5  -1  -3  606.71   40.08
  -5   1  -3  598.80   23.49
  -5   1  -3  559.06   36.72
  -5  -1  -3  640.45   39.04
  -5  -1  -3  682.14   25.17
  -5   1  -3  678.44   24.37
  -5  -1  -3  602.89   21.23
  -5  -1  -4   14.71    7.60
  -5   1  -4   12.16    6.77
  -5  -1  -5    9.78    5.08
  -5   1  -5    5.02    5.90
  -5  -1  -5   12.63    5.73
  -5   1  -5   14.43    3.90
  -5  -1  -5   17.18    4.04
  -5   1  -6    2.10    2.07
   5   2  -7  237.69    9.87
   5  -2  -7  233.24   11.51
   5   2  -7  222.34   11.79
   5   2  -7  256.07   10.43
   5  -2  -7  232.95   10.01
   5  -2  -6   43.26    4.57
   5   2  -6   45.95    5.25
   5  -2  -6   71.15    9.25
   5   2  -6   68.90   10.28
   5   2  -6   48.25    9.49
   5   2  -6   43.82    8.24
   5  -2  -6   62.83    9.07
   5  -2  -5  231.19   13.18
   5   2  -5  223.73   13.88
   5  -2  -5  192.63   10.66
   5   2  -5  198.99   13.40
  -5  -2   5  185.56   47.45
  -5   2   5  165.15   47.31
   5   2  -5  213.53   13.82
   5   2  -5  247.35   11.70
   5  -2  -5  243.16   11.27
   5   2  -5  230.69   20.72
   5  -2  -5  237.92   20.60
   5  -2  -5  209.97   11.48
   5   2  -5  207.87   12.85
   5   2  -4  215.26   19.77
   5  -2  -4  241.45   19.55
   5  -2  -4  244.65   13.00
   5  -2  -4  250.12   12.32
   5  -2  -4  224.56   11.31
   5   2  -4  218.29   13.16
  -5  -2   4  146.63   50.69
  -5   2   4  143.73   45.64
   5  -2  -4  212.23   15.71
   5   2  -4  228.50   11.30
   5  -2  -4  218.09   10.86
   5  -2  -4  209.13   11.19
   5  -2  -4  248.19   14.02
   5   2  -3   43.38    7.50
   5  -2  -3   38.35    8.11
   5  -2  -3   41.02    6.83
   5  -2  -3   38.27   10.78
   5   2  -3   42.37    8.49
  -5  -2   3    3.58   44.98
  -5   2   3   12.62   43.47
   5  -2  -3   41.90    8.60
   5   2  -3   35.99   11.17
  -5   2   3   43.08    9.73
   5  -2  -3   36.20    8.82
   5   2  -2    4.48    6.84
   5  -2  -2    4.72    6.83
   5   2  -2    8.16    9.62
   5  -2  -2   -7.11    7.11
   5  -2  -2    8.85    9.92
  -5   2   2   10.21   12.91
   5  -2  -2    8.73    5.92
  -5   2   2   22.05   22.02
  -5  -2   2   25.75   20.82
   5   2  -2    6.95    7.51
  -5  -2   2   16.24   38.18
  -5   2   2   13.25   37.33
   5  -2  -2    5.48    7.11
  -5   2   2    7.82    6.82
   5  -2  -2    0.83    7.09
   5  -2  -1  162.77    8.99
  -5   2   1  183.52   14.02
  -5  -2   1  199.35   13.89
  -5   2   1  154.15   12.99
   5   2  -1  137.74   15.77
   5  -2  -1  150.49   16.09
   5  -2  -1  160.60    8.89
   5  -2  -1  129.24   12.23
  -5   2   1  116.07   24.07
  -5  -2   1  120.90   23.73
  -5   2   1  135.16    8.44
   5  -2  -1  161.95    9.23
  -5   2   0  512.88   21.21
  -5  -2   0  504.54   20.95
   5  -2   0  541.67   18.84
   5   2   0  558.41   30.74
   5  -2   0  544.16   30.59
   5  -2   0  506.45   27.35
  -5  -2   0  555.10   21.23
  -5   2   0  525.94   18.50
  -5   2  -1   94.65   20.67
  -5  -2  -1   72.40   19.18
  -5   2  -1  104.91   10.31
  -5  -2  -1   91.50    9.41
  -5  -2  -1   99.26   10.68
  -5   2  -1   67.82    6.39
  -5   2  -2  436.12   34.72
  -5  -2  -2  486.48   34.64
  -5  -2  -2  487.76   32.74
  -5   2  -2  475.45   18.82
  -5  -2  -2  547.84   22.44
  -5   2  -2  444.72   16.78
  -5   2  -3   -2.37   17.63
  -5  -2  -3  -11.73   16.86
  -5   2  -3    7.81    7.57
  -5   2  -3   11.31   14.13
  -5  -2  -3   17.03    8.91
  -5   2  -3   11.69    7.00
  -5  -2  -4   52.18    8.04
  -5   2  -4   52.38    7.31
  -5   2  -5   28.67    5.77
  -5  -2  -5   22.86    5.33
  -5   2  -5   37.46    4.52
  -5  -2  -5   33.06    4.37
  -5   2  -6   23.35    2.54
   5  -3  -7   13.25    6.20
   5   3  -7   17.37    3.50
   5  -3  -7   30.46    6.60
   5   3  -7   23.91    7.46
   5   3  -7   15.49    3.81
   5  -3  -7   16.49    3.67
   5   3  -6   34.37    4.76
   5  -3  -6   32.30    7.65
   5  -3  -6   51.52    8.21
   5   3  -6   33.47    5.20
   5   3  -6   35.55    9.31
   5   3  -6   35.56    8.28
   5  -3  -6   30.18    6.07
   5  -3  -6   30.12    4.78
   5  -3  -6   41.92    8.94
   5  -3  -5  215.30   11.99
   5  -3  -5  191.79   10.40
   5   3  -5  181.53   13.01
  -5  -3   5  152.52   49.85
  -5   3   5  162.27   46.37
   5   3  -5  205.88   13.80
   5   3  -5  219.28   10.99
   5  -3  -5  224.16   10.76
   5  -3  -5  189.16   18.67
   5  -3  -5  199.53   11.17
   5  -3  -4  153.93   11.66
   5  -3  -4  165.72    9.96
   5  -3  -4  154.17   10.09
   5   3  -4  149.15   11.91
  -5  -3   4   50.26   50.58
  -5   3   4   76.47   43.43
   5  -3  -4  146.68   14.59
   5   3  -4  156.35    9.39
   5  -3  -4  155.71    9.07
  -5   3   4  176.68   13.36
   5  -3  -4  133.83   12.63
   5   3  -4  142.00   16.43
   5  -3  -4  141.52   15.91
   5  -3  -3   18.92    8.37
   5  -3  -3   18.48    7.21
   5   3  -3   32.62    8.77
  -5  -3   3   23.81   51.54
  -5   3   3  -27.62   47.24
   5  -3  -3   13.43    8.61
   5   3  -3   23.48    9.91
   5  -3  -3   21.34   10.04
   5  -3  -3   14.37    4.97
  -5   3   3   13.52    9.03
   5  -3  -3   12.57    8.70
   5   3  -2  877.43   29.69
   5  -3  -2  839.12   29.55
  -5   3   2  961.88   39.27
  -5  -3   2 1020.73   39.10
   5  -3  -2  941.70   30.16
   5  -3  -2  991.84   30.30
   5   3  -2  895.29   40.52
   5   3  -2  870.50   30.31
   5  -3  -2  939.24   40.62
  -5  -3   2  922.25   63.46
  -5   3   2  962.30   64.95
   5  -3  -2  923.66   36.31
   5  -3  -2  866.10   29.82
   5  -3  -1    3.63    6.65
   5  -3  -1    1.51    6.28
  -5   3   1   11.42   11.70
   5  -3  -1   11.52    5.96
  -5   3   1   23.21   10.54
  -5  -3   1   27.09   10.17
   5   3  -1   -1.68   10.32
   5  -3  -1   -4.70   11.15
  -5   3   1   -1.90   17.79
  -5  -3   1    6.69   17.83
   5  -3  -1   -0.92    8.55
   5  -3  -1    3.59    6.54
  -5   3   0  295.45   15.18
  -5   3   0  209.30   14.13
  -5  -3   0  227.12   13.93
   5  -3   0  279.14   11.66
   5   3   0  241.71   20.62
  -5  -3   0  276.03   14.49
   5  -3   0  252.52   20.92
   5  -3   0  266.90   21.41
  -5   3   0  282.78   11.54
  -5   3  -1   22.94   18.06
  -5  -3  -1   28.57   18.01
  -5   3  -1   31.30    9.01
  -5  -3  -1   33.19    8.33
   5   3   1   23.49   18.28
   5  -3   1   41.97   17.78
  -5   3  -1   28.33    5.54
  -5   3  -2   70.53    6.28
  -5   3  -2   65.85   19.61
  -5  -3  -2   72.62   18.98
  -5  -3  -2   58.52   17.50
  -5   3  -2   64.29    7.59
  -5  -3  -3   32.54    6.58
  -5   3  -3   43.57   18.79
  -5  -3  -3   35.69   17.54
  -5   3  -3   38.60    8.52
  -5   3  -3   34.43   14.22
  -5  -3  -3   29.01   15.62
  -5   3  -3   41.06    7.05
  -5   3  -3   40.43    5.83
  -5   3  -4  416.94   18.58
  -5  -3  -4  399.09   17.80
  -5   3  -4  438.69   16.58
  -5  -3  -5   49.09    4.59
  -5   3  -5   39.88    5.71
  -5  -3  -5   40.87    5.40
  -5   3  -6  108.47    4.67
   5   4  -7  274.30   10.92
   5  -4  -7  247.68   11.58
   5   4  -7  287.15   12.99
   5   4  -7  275.79   10.77
   5  -4  -7  267.21   10.56
   5   4  -6  107.88    7.14
   5  -4  -6  113.43    9.34
   5   4  -6  109.57   10.73
   5   4  -6  110.83   10.21
   5  -4  -6  107.69    8.39
   5   4  -6  110.55    7.14
   5  -4  -6  112.78    7.11
   5  -4  -6  126.88   10.55
   5  -4  -5    3.38    5.82
   5   4  -5    7.88    9.59
   5  -4  -5   -4.45    9.34
   5   4  -5    3.97    8.65
   5   4  -5   -1.96    5.51
   5  -4  -5    0.88    5.23
   5  -4  -5    0.77    5.49
   5  -4  -4  119.63   12.74
  -5   4   4  163.04   13.47
   5  -4  -4  147.49   11.99
   5  -4  -4  152.33   10.53
   5   4  -4  125.19   11.64
  -5  -4   4   42.67   65.19
  -5   4   4   45.29   48.05
   5  -4  -4  131.21   14.87
   5   4  -4  128.52   11.93
   5   4  -4  134.62    8.71
   5  -4  -4  128.44    8.52
   5   4  -4  128.92   15.59
   5  -4  -4  129.71   15.38
   5   4  -3  366.34   24.13
   5  -4  -3  398.88   24.31
   5  -4  -3  388.47   17.68
   5   4  -3  393.58   17.79
   5  -4  -3  411.49   23.54
  -5  -4   3  265.28   69.88
  -5   4   3  258.21   59.98
   5  -4  -3  373.86   15.63
  -5   4   3  443.50   18.48
   5   4  -2    4.07    9.64
   5  -4  -2    2.69    8.94
   5   4  -2   -1.58    6.90
   5  -4  -2    0.73    6.52
   5  -4  -2    2.11    5.68
   5  -4  -2    8.80    6.79
  -5   4   2   48.99   16.95
  -5  -4   2   63.76   17.13
  -5   4   2   23.21   29.07
  -5  -4   2   25.40   30.27
   5  -4  -2    5.21    9.12
   5  -4  -2    0.40    4.62
  -5   4   2    1.22    6.72
  -5  -4   2    8.80    4.60
   5  -4  -2    1.10    7.52
   5   4  -1  414.00   16.46
   5  -4  -1  422.70   16.56
   5   4  -1  423.68   25.53
  -5   4   1  379.81   18.24
  -5   4   1  400.99   21.97
   5  -4  -1  460.11   26.26
  -5  -4   1  410.74   18.08
   5  -4  -1  413.58   16.59
   5  -4  -1  395.43   23.65
   5   4   0  186.90   11.93
  -5   4   0  280.13   15.72
  -5   4   0  271.28   13.30
  -5  -4   0  265.31   12.81
   5  -4   0  245.45   11.45
   5   4   0  215.28   19.50
   5  -4   0  217.52   19.87
   5  -4   0  241.85   21.90
  -5   4   0  245.11   11.14
  -5   4  -1   12.59   17.13
  -5  -4  -1    9.66   15.81
  -5  -4  -1   12.38   14.37
   5   4   1   20.38   14.76
   5  -4   1   33.27   15.60
  -5   4  -1   15.08    8.75
  -5  -4  -1   16.28    7.90
   5  -4   1   22.65   17.67
  -5   4  -1   22.26    5.71
  -5   4  -2  555.81   19.64
  -5   4  -2  504.76   37.17
  -5  -4  -2  469.20   34.66
  -5   4  -2  471.48   32.09
  -5  -4  -2  470.75   33.65
  -5   4  -2  584.23   20.61
  -5  -4  -2  571.08   24.40
  -5  -4  -3   99.11    8.78
  -5   4  -3  127.50    8.15
  -5   4  -3   92.73   21.17
  -5  -4  -3  101.98   19.56
  -5   4  -3  123.87   10.63
  -5  -4  -3   82.57   17.61
  -5   4  -4  181.22   10.34
  -5  -4  -4  205.64   11.89
  -5   4  -4  191.79   11.45
  -5  -4  -4  186.13   10.82
  -5   4  -4  205.51    9.78
  -5  -4  -5   92.30    7.08
  -5  -4  -5   90.35    5.25
  -5   4  -5   79.41    6.16
  -5  -4  -5   71.34    5.63
   5  -5  -7  112.33    7.65
   5   5  -7  149.17    9.14
   5  -5  -6  158.11   10.04
   5   5  -6  151.89   11.52
   5   5  -6  126.84    7.37
   5   5  -6  145.66   11.04
   5  -5  -6  141.83    9.01
   5  -5  -6  135.68    7.37
   5  -5  -6  159.74   11.25
  -5   5   5   23.35   14.69
   5  -5  -5   28.70    6.53
   5   5  -5   28.94   10.01
   5  -5  -5   18.89   10.07
   5   5  -5   22.11    9.50
   5  -5  -5   23.81    5.42
   5  -5  -4   11.77    7.87
   5  -5  -4   24.43   10.14
  -5   5   4   19.04   16.00
   5  -5  -4    9.49    7.77
   5   5  -4   21.82   10.08
   5   5  -4    4.47    8.82
   5  -5  -4    7.38    8.50
  -5  -5   4    2.58   66.81
  -5   5   4  -27.59   47.70
   5  -5  -4    7.95   10.24
   5   5  -4   10.43    5.33
   5  -5  -4    9.73    5.34
   5  -5  -4   11.35    5.73
  -5   5   4   17.05   10.20
   5  -5  -4   16.89   10.61
   5  -5  -3    2.32    6.42
  -5   5   3   -3.13   16.32
  -5   5   3   29.31   24.06
  -5  -5   3   70.64   28.35
   5   5  -3    4.02    9.86
  -5  -5   3    1.61   46.87
  -5   5   3  -22.03   40.67
   5  -5  -3   -2.53   10.07
   5  -5  -3  -10.35   11.21
   5  -5  -3    5.87    5.11
  -5   5   3   -0.59    8.42
   5  -5  -3    0.13    9.04
  -5   5   2  200.63   11.13
   5  -5  -2  186.39   10.70
  -5   5   2  239.63   16.04
  -5  -5   2  268.53   16.39
   5   5  -2  187.32   17.02
   5  -5  -2  183.75   16.94
   5  -5  -2  164.76   11.08
   5  -5  -2  203.84   17.52
  -5   5   2  181.87   28.75
  -5  -5   2  161.54   28.41
   5  -5  -2  173.30    9.78
   5  -5  -2  200.52   11.84
   5   5  -1   76.08    9.06
   5   5  -1   67.77    7.84
  -5   5   1   52.67   15.01
   5  -5  -1   61.71    7.66
  -5   5   1   50.51    9.61
  -5  -5   1   48.91    9.37
   5  -5  -1   80.69   13.73
   5   5   0  652.41   24.59
   5   5   0  646.65   26.07
  -5   5   0  834.83   29.55
   5   5   0  696.38   34.19
  -5   5   0  731.13   25.95
   5  -5   0  658.03   33.84
  -5  -5   0  733.56   25.52
   5  -5   0  716.37   25.02
   5  -5   0  744.32   38.50
  -5  -5   0  698.80   27.04
  -5   5   0  733.59   24.64
  -5   5  -1   56.21   18.74
  -5  -5  -1   61.90   17.75
  -5   5  -1   68.90    6.95
  -5  -5  -1   65.55   16.64
   5   5   1   74.22   15.37
   5  -5   1   73.68   15.53
  -5   5  -1   74.47    9.60
  -5  -5  -1   62.68    8.76
   5  -5   1   90.82   21.19
  -5   5  -1   74.18    6.30
  -5  -5  -1   92.59   11.38
  -5   5  -2    3.18    4.56
  -5   5  -2   -2.70   15.85
  -5  -5  -2   -8.53   14.85
  -5  -5  -2   16.13   14.31
   5   5   2   11.23   17.15
   5  -5   2   14.19   17.20
  -5   5  -2    0.11    4.51
  -5  -5  -2   -7.34   10.81
  -5  -5  -3   74.10    8.18
  -5   5  -3   47.76   17.88
  -5   5  -3   72.85    9.38
  -5  -5  -3   65.30   16.28
   5   5   3   70.89   21.48
  -5   5  -3   91.46    6.87
  -5   5  -4   68.71    7.21
  -5  -5  -4   83.25    8.38
  -5   5  -4   66.31    7.24
  -5  -5  -4   55.96    6.43
  -5   5  -4   75.62    6.10
  -5  -5  -5    9.03    4.65
  -5   5  -5   10.16    3.21
   5   6  -7  228.08    9.10
   5   6  -7  236.54   10.72
   5  -6  -7  217.15    9.93
   5  -6  -6    0.21    2.94
   5   6  -6    2.26    3.43
   5  -6  -6    8.12    6.51
   5   6  -6    9.22    8.59
   5   6  -6   11.51    7.64
   5  -6  -6    7.03    4.83
   5  -6  -6    5.74    7.88
  -5   6   5   20.50   15.01
   5  -6  -5   32.49    6.59
   5   6  -5   35.70    9.94
   5   6  -5   35.44    9.40
   5  -6  -5   22.11    5.80
   5   6  -5   17.15    4.02
   5  -6  -5   19.52   10.00
   5  -6  -4   -5.94    7.46
  -5   6   4   18.94   16.44
   5  -6  -4   -1.17    7.86
  -5   6   4   23.83   23.79
   5   6  -4   12.95   10.24
   5  -6  -4    0.48   10.41
   5   6  -4   -7.19    5.64
   5  -6  -4    5.00    5.53
   5  -6  -4    1.78   10.21
   5  -6  -3  957.43   32.66
  -5   6   3  889.88   36.37
  -5   6   3  843.89   39.65
   5   6  -3  926.60   33.76
   5  -6  -3  963.63   43.24
   5   6  -3  910.11   34.39
   5  -6  -3  943.14   31.69
  -5   6   3 1034.44   33.68
   5   6  -3  837.48   39.25
   5  -6  -2   11.00    6.45
   5  -6  -2    7.38    8.33
   5  -6  -2    1.07    7.44
  -5   6   2   19.18   10.13
  -5   6   2  -11.40   18.54
   5  -6  -2   -4.67   11.64
   5   6  -2    1.86    8.14
   5  -6  -2    0.42    4.83
   5   6  -1  799.70   28.79
   5  -6  -1  799.53   26.88
  -5   6   1  730.25   33.39
  -5   6   1  707.90   26.79
   5  -6  -1  728.41   26.82
   5   6  -1  733.25   35.06
   5  -6  -1  763.06   36.01
  -5   6   1  709.93   26.33
   5   6   0   -8.34    8.63
  -5   6   0    7.74   11.87
  -5   6   0   -1.68   15.28
   5  -6   0    3.37    6.44
  -5  -6   0   -1.69   13.36
   5   6   0   -1.17    9.54
   5  -6   0   -0.41   10.21
  -5   6   0   11.08    7.94
   5  -6   0   -5.15   14.03
  -5  -6   0   37.21   10.39
  -5   6   0   -1.16    6.30
   5   6   1   43.47    8.56
  -5   6  -1   74.72    7.05
  -5   6  -1   56.63    6.84
  -5   6  -1   43.92   16.99
  -5  -6  -1   49.89   16.27
   5   6   1   54.27   12.55
   5  -6   1   93.91   21.31
  -5  -6  -1   80.29   11.36
  -5   6  -1   62.06    6.13
  -5   6  -2   -3.29    4.67
  -5   6  -2   -2.45   14.67
  -5   6  -2   11.31    8.80
  -5  -6  -2    0.63   14.07
   5  -6   2   10.01   20.94
  -5   6  -2    0.96    4.42
  -5  -6  -2   -7.79   10.99
  -5  -6  -3  197.17   11.20
  -5  -6  -3  204.46   11.99
  -5   6  -3  205.40   12.84
  -5   6  -3  226.28   10.47
  -5  -6  -4    3.47    4.58
  -5   6  -4    5.05    5.32
  -5   6  -4    6.44    3.83
  -5  -6  -4   12.15    6.35
  -5  -6  -5  164.24    8.23
  -5   6  -5  185.85    7.53
   5   7  -7   13.90    2.53
   5   7  -6  199.33    9.05
   5  -7  -6  219.68   10.78
   5   7  -5  150.61    8.40
  -5   7   5  144.26   18.73
   5  -7  -5  176.70    9.83
   5   7  -5  164.86   12.54
   5  -7  -5  159.82    9.48
   5  -7  -5  179.36   12.64
  -5   7   4   19.91   16.96
   5  -7  -4   13.41    8.33
   5  -7  -4   14.65   11.01
   5   7  -4    3.59    9.37
   5  -7  -4   17.79    5.67
   5  -7  -4   14.89   10.12
   5  -7  -3    1.52    6.59
  -5   7   3   28.28   19.28
   5   7  -3   13.26    9.04
   5  -7  -3    3.66   11.25
   5  -7  -3    9.68    5.32
  -5   7   3   13.38    8.31
   5  -7  -2  163.74   10.42
   5  -7  -2  153.99   11.12
  -5   7   2  159.36   17.20
   5  -7  -2  178.33   19.39
   5   7  -2  140.45   12.28
   5  -7  -2  142.04    8.91
   5   7  -1   24.98    9.16
   5  -7  -1   25.34    6.77
  -5   7   1   27.71   16.58
   5  -7  -1   26.16    7.81
  -5   7   1   35.54   11.75
   5   7  -1   22.57    8.40
   5  -7  -1   36.33   14.21
  -5   7   1   25.96    7.51
  -5   7   0  571.40   24.43
   5  -7   0  427.06   18.26
   5  -7   0  550.73   33.77
   5   7   0  438.06   20.70
  -5  -7   0  493.71   21.03
  -5   7   0  417.04   17.56
   5   7   1  144.27   12.36
  -5   7  -1  188.28    9.88
  -5  -7  -1  146.46   20.09
   5  -7   1  165.65   23.88
  -5  -7  -1  191.92   14.06
  -5   7  -1  150.29    9.39
  -5   7  -1  173.55    8.91
  -5   7  -2   14.80    4.99
  -5  -7  -2   26.94    7.85
  -5   7  -2   19.59    8.69
  -5  -7  -2    7.33   13.99
   5  -7   2   15.20   19.20
  -5   7  -2   17.47    4.69
  -5  -7  -2    5.92   10.47
  -5  -7  -3    7.93    6.26
  -5   7  -3    3.69    3.67
  -5  -7  -3    7.00    6.17
  -5   7  -3    1.89    6.78
   5   7   3   10.92    8.15
  -5  -7  -3    9.36    7.23
  -5   7  -3    4.79    4.19
  -5  -7  -4   16.84    4.70
  -5   7  -4   18.49    5.43
  -5  -7  -4   22.86    5.93
  -5   7  -4   24.77    3.98
  -5   7  -5    3.33    2.37
   5   8  -6  187.91    8.44
   5  -8  -6  230.21   10.52
  -5   8   6  185.54   17.41
   5   8  -6  212.25   11.25
   5  -8  -6  219.16    9.64
   5   8  -5   14.47    3.67
  -5   8   5   24.20   16.05
   5  -8  -5   17.87    5.88
   5   8  -5   19.45    9.23
   5  -8  -5   16.80    4.91
   5  -8  -5   17.03    8.92
  -5   8   4  497.23   29.52
   5  -8  -4  552.61   22.28
   5   8  -4  568.74   23.83
   5   8  -4  558.50   24.06
   5  -8  -4  548.22   20.76
   5  -8  -3   29.93    7.33
  -5   8   3   30.92   18.82
   5   8  -3   33.17    9.89
   5  -8  -3   38.00   13.68
   5  -8  -3   21.64    5.06
   5  -8  -2  129.51    9.78
   5  -8  -2  134.89   10.76
  -5   8   2  147.61   16.19
   5  -8  -2  146.32   18.65
   5   8  -2  116.83   11.76
   5   8  -1  118.44   11.84
   5  -8  -1  113.92    8.93
  -5   8   1  112.32   18.66
   5  -8  -1  124.33   10.29
  -5   8   1  120.48   13.40
   5  -8  -1  136.29   18.55
   5   8  -1   79.84   10.46
  -5   8   1  120.79    9.47
   5   8   0  184.23   14.07
   5  -8   0  176.02   11.20
   5  -8   0  216.41   23.27
  -5  -8   0  227.89   14.23
  -5   8   0  174.58   10.60
   5   8   1   -7.75    9.88
  -5   8  -1   17.98    5.52
  -5   8  -1   17.43    9.04
  -5   8  -1    3.22    5.74
   5  -8   1    7.70   15.92
  -5  -8  -1   24.46   10.29
  -5  -8  -2  603.03   23.25
  -5   8  -2  644.81   21.11
  -5  -8  -2  586.02   23.52
  -5   8  -2  555.76   23.47
   5   8   2  596.09   24.00
  -5   8  -2  636.50   20.91
  -5  -8  -3   44.31    7.04
  -5   8  -3   45.04    4.72
  -5  -8  -3   40.50    6.69
  -5   8  -3   49.34    7.34
   5   8   3   42.57    8.36
  -5  -8  -3   43.33    7.25
  -5   8  -3   42.86    5.02
  -5  -8  -4   74.74    6.02
  -5   8  -4   95.51    6.42
  -5  -8  -4   83.00    6.54
  -5   8  -4   98.35    5.44
  -5   8  -5  100.63    4.42
   5  -9  -6    7.61    4.84
   5  -9  -6    5.23    3.41
  -5   9   5   53.46   15.65
   5  -9  -5   47.96    6.07
   5  -9  -5   36.70    5.19
   5  -9  -5   44.22    8.37
   5   9  -4   50.84    4.88
  -5   9   4   78.05   18.02
   5  -9  -4   79.64    8.68
  -5   9   4   84.56   16.11
   5   9  -4   78.14   10.19
   5  -9  -4   65.56    6.08
   5  -9  -4   90.05   10.19
   5  -9  -3   38.37    7.31
  -5   9   3   38.57   14.84
   5   9  -3   43.55    9.69
   5  -9  -3   35.65    5.33
   5  -9  -2  189.48   10.83
   5  -9  -2  195.20   11.87
   5   9  -2  145.07   10.07
  -5   9   2  191.19   16.35
   5  -9  -2  208.67   21.25
   5   9  -2  144.29   12.51
   5   9  -1    3.34    9.07
   5  -9  -1    3.97    5.92
  -5   9   1    6.07   15.79
   5  -9  -1   11.73    7.63
   5   9  -1    5.66    6.84
  -5   9   1    2.75   10.98
   5   9  -1    2.47    8.07
   5  -9  -1   10.72   12.74
  -5  -9   1   40.00   10.66
  -5   9   0    2.08    7.40
   5   9   0   -4.35    9.85
   5  -9   0    3.48    6.77
  -5   9   0   -0.72    8.36
  -5   9   0   17.31    8.50
   5  -9   0   16.58   13.68
  -5  -9   0   18.76    9.55
   5   9   1   64.99   10.33
  -5   9  -1   80.99    6.84
  -5   9  -1   78.67   10.18
   5   9   1   69.31    8.61
  -5  -9  -1   64.09   10.61
  -5  -9  -2   20.32    7.38
  -5   9  -2    7.89    4.41
   5   9   2    9.63    6.76
  -5   9  -2    5.44    3.89
  -5  -9  -3   20.21    6.01
  -5  -9  -3   25.54    5.68
  -5   9  -3   21.05    5.72
   5   9   3   15.61    6.34
  -5  -9  -3   14.17    5.77
  -5   9  -3   16.93    3.75
  -5  -9  -4   30.40    4.10
  -5   9  -4   35.91    4.37
  -5   9  -4   32.40    3.38
   5 -10  -5   29.67    5.06
  -5  10   5   42.64   10.45
   5 -10  -5   34.24    4.50
   5 -10  -5   27.46    7.04
   5 -10  -4  250.34   12.42
   5 -10  -4  277.85   12.92
  -5  10   4  246.27   16.72
   5  10  -4  231.51   13.80
   5 -10  -4  251.92   11.06
   5 -10  -4  285.92   13.65
  -5  10   3   45.94    6.16
   5 -10  -3   58.70    7.14
  -5  10   3   66.02   13.20
   5  10  -3   39.00    8.86
  -5  10   2    3.92    5.34
   5 -10  -2   -2.23    5.57
  -5  10   2   -4.61   16.57
   5 -10  -2    1.36    7.10
   5  10  -2    1.91    5.38
  -5  10   2   14.50   11.79
   5  10  -2    5.74    7.86
   5  10  -1    0.57    8.78
  -5  10   1    2.28    5.28
   5 -10  -1    2.13    5.39
   5 -10  -1    1.99    6.66
  -5  10   1    2.14    7.25
   5  10  -1    0.70    6.12
  -5  10   1   -6.83   10.19
  -5 -10   1   16.60    9.28
   5  10   0  533.28   21.95
  -5  10   0  577.24   19.08
   5 -10   0  417.24   18.17
  -5  10   0  478.68   20.37
   5  10   0  344.27   18.69
  -5  10   0  528.84   19.95
  -5 -10   0  519.34   20.62
   5  10   1   11.35    8.33
  -5 -10  -1   19.11    6.83
  -5  10  -1   22.25    7.68
   5  10   1   18.21    6.43
  -5 -10  -1    5.94    8.50
  -5 -10  -2  243.41   12.84
   5  10   2  216.21   11.94
  -5  10  -2  278.42   10.89
  -5  10  -2  262.40   12.70
   5  10   2  238.88   12.29
  -5 -10  -3   40.16    5.78
  -5 -10  -3   40.96    5.29
  -5  10  -3   36.27    5.29
  -5  10  -3   36.31    3.80
  -5  10  -4   20.98    2.37
   5 -11  -5  140.53    7.92
  -5  11   5  129.59    9.62
   5 -11  -4    8.91    5.21
   5 -11  -4   13.36    6.72
   5 -11  -4   12.32    5.70
  -5  11   4   19.94    9.63
   5 -11  -4    7.49    7.02
  -5  11   3  153.55    8.79
   5 -11  -3  227.52   10.65
  -5  11   3  145.78   17.71
  -5  11   3  222.75   14.52
   5 -11  -3  235.50   11.28
  -5  11   2   10.55    4.70
   5 -11  -2   13.51    5.32
   5 -11  -2   11.82    6.81
   5  11  -2    3.76    4.90
  -5  11   2   18.91    9.84
   5  11  -1   17.75    8.55
  -5  11   1   13.55    5.01
   5 -11  -1   21.81    6.33
   5  11  -1   14.85    5.73
  -5  11   1   28.88    8.90
  -5 -11   1   26.12    7.92
   5  11   0   21.60    8.29
  -5  11   0   22.75    5.05
  -5  11   0   25.97   10.06
   5 -11   0   20.61    5.96
  -5  11   0   17.30    6.49
   5  11   0   16.84    6.15
  -5  11   0   27.36    7.81
  -5 -11   0   12.56    7.97
   5  11   1  242.47   12.79
  -5 -11  -1  233.57   12.27
  -5  11  -1  258.21   12.25
   5  11   1  235.09   11.69
  -5 -11  -1  220.83   11.86
  -5 -11  -2    7.96    5.71
  -5  11  -2    4.75    3.49
  -5 -11  -2    8.01    4.78
  -5  11  -2    1.72    5.03
   5  11   2    0.71    4.69
   5 -12  -4   97.33    7.12
  -5  12   4   74.45   10.91
   5 -12  -4  101.36    6.42
  -5  12   4   80.05    8.49
   5 -12  -4   86.29    7.15
   5 -12  -3   79.16    6.51
  -5  12   3   96.10   12.73
   5 -12  -3   92.49    7.43
  -5  12   3   96.82    9.60
   5 -12  -3   77.93    7.28
  -5  12   2   32.55    4.61
   5 -12  -2   28.97    6.23
  -5  12   2   33.23    8.40
  -5  12   1  186.79    8.41
  -5  12   1  210.49   13.43
   5 -12  -1  127.54    8.43
   5  12  -1  122.07    8.33
  -5  12   1  184.00   10.60
   5  12   0   36.90    7.39
  -5  12   0   35.52    4.62
  -5 -12   0   29.68    6.20
   5  12   0   28.31    5.55
  -5  12   0   29.61    7.00
   5  12   1   17.61    6.03
  -5 -12  -1   17.94    5.08
  -5  12  -1   13.57    4.84
  -5 -12  -1   14.33    5.28
  -5 -12  -2   21.47    4.93
  -5  12  -2   26.33    3.41
  -5 -12  -2   14.22    3.92
  -5  12  -2   20.35    4.35
   5 -13  -3   38.13    4.91
  -5  13   2  273.54   10.39
  -5  13   2  306.27   14.32
   5 -13  -2  286.48   11.63
  -5  13   2  273.57   12.12
  -5  13   1   32.91    3.93
  -5  13   1   41.63    7.56
   5 -13  -1   30.80    4.83
  -5  13   1   28.41    6.00
  -5 -13   0   76.09    6.73
  -5 -13   0   69.00    5.97
  -5 -13   0   69.01    6.25
  -5  13  -1  227.52    8.79
  -5  13  -2    7.27    2.19
  -5  14   1   48.96    3.26
  -5  14   0  102.35    4.68
   6   0  -7    1.51    2.57
   6   0  -7   -0.98    3.08
   6   0  -6   61.80    5.49
   6   0  -6   67.69    8.55
   6   0  -5    7.96    7.97
   6   0  -5   -0.57   10.19
  -6   0   5  -34.05   85.65
   6   0  -5    2.71    5.97
   6   0  -4   11.37    8.95
   6   0  -4    2.04    7.84
  -6   0   4    6.00   72.42
   6   0  -4    2.24   10.39
   6   0  -3    2.63    8.35
  -6   0   3   22.36   26.15
  -6   0   3    4.95   45.02
  -6   0   3   -1.32    7.71
   6   0  -3   -0.54   10.24
   6   0  -2   18.01    7.52
   6   0  -2    3.61    9.97
  -6   0   2    7.49    5.71
   6   0  -1   -5.47   11.08
  -6   0   1    7.38   11.36
  -6   0   1   -3.43    5.01
  -6   0   0  110.78   11.34
  -6   0   0   98.42   10.69
  -6   0  -1    3.79    5.80
  -6   0  -1   11.30   19.56
  -6   0  -1    3.03    9.14
  -6   0  -1   -5.62    9.71
  -6   0  -2   43.93   18.19
  -6   0  -2   47.38   17.23
  -6   0  -2   43.63    6.38
  -6   0  -3   12.51    6.86
  -6   0  -3   -6.36    5.41
  -6   0  -4   34.27    6.33
  -6   0  -4   29.39    6.16
  -6   0  -5    1.18    3.33
  -6   0  -5    1.88    2.69
   6  -1  -7  303.82   11.36
   6   1  -7  318.61   11.88
   6  -1  -7  344.56   12.54
   6  -1  -6   75.24    5.65
   6   1  -6   80.50    6.07
   6   1  -6   86.58    9.27
   6  -1  -6   97.34    9.41
   6   1  -5    9.11    8.98
   6   1  -5    6.58   11.03
   6  -1  -5    0.57    9.57
  -6  -1   5  -10.93   85.17
   6  -1  -5    2.58    5.95
   6   1  -4  105.04   10.73
  -6  -1   4   50.13   74.55
   6  -1  -4   91.10   15.68
  -6   1   4   83.37   12.51
   6  -1  -4  134.62   11.25
   6   1  -4  129.43   10.87
  -6  -1   3  478.16   38.02
   6  -1  -3  711.66   25.57
   6  -1  -3  638.65   36.10
  -6  -1   3  458.78   63.33
  -6   1   3  709.70   26.40
  -6  -1   3  723.47   25.45
   6  -1  -3  831.08   26.34
   6   1  -3  643.96   25.61
   6  -1  -2   30.16    7.71
   6  -1  -2   24.43    7.73
   6  -1  -2   25.81   11.79
   6  -1  -2   23.08    6.42
  -6  -1   2   52.89   28.55
  -6   1   2   37.92    6.39
  -6  -1   2   17.14    5.65
   6  -1  -1  764.96   26.28
  -6  -1   1  785.06   29.01
   6  -1  -1  775.76   38.02
   6  -1  -1  787.69   25.64
  -6   1   1  676.01   26.34
  -6   1   1  726.95   24.72
  -6  -1   1  695.27   24.34
   6  -1   0   -5.59   12.74
  -6  -1   0   28.86    9.85
  -6  -1   0   24.13    9.73
  -6   1   0    6.06    8.38
  -6  -1  -1   83.12   21.75
  -6  -1  -1  112.70   11.23
   6  -1   1  101.65   19.78
  -6  -1  -1  108.85   12.13
  -6   1  -1  101.80    7.82
  -6  -1  -1  110.87    7.85
  -6  -1  -2   42.74   18.17
  -6   1  -2   48.32   17.02
  -6  -1  -2   38.52   16.94
   6  -1   2   52.27   20.22
  -6   1  -2   47.20    7.79
  -6  -1  -2   41.58    6.25
  -6   1  -2   36.60    6.16
  -6  -1  -3  123.28    9.89
  -6   1  -3  115.84    9.11
  -6  -1  -3  113.60    7.47
  -6  -1  -4   13.51    5.65
  -6  -1  -4   15.65    6.15
  -6   1  -4    7.78    5.13
  -6   1  -4   13.17    4.01
  -6   1  -5  155.41    6.30
  -6  -1  -5  144.75    6.14
   6   2  -7   13.94    2.99
   6   2  -7   15.30    6.04
   6   2  -7    9.37    3.43
   6  -2  -7   13.34    3.43
   6  -2  -6   20.31    8.13
   6  -2  -6    9.36    3.34
   6   2  -6    8.02    3.79
   6   2  -6   24.79    8.64
   6   2  -6    6.90    7.37
   6   2  -5   84.16   10.81
   6   2  -5   70.03   14.34
   6  -2  -5   64.93   13.42
  -6  -2   5  129.75   76.69
  -6   2   5   95.45   67.48
   6   2  -5   60.74   10.10
   6   2  -5   85.86    8.11
   6  -2  -5   76.92    7.57
   6  -2  -4  149.72   11.11
   6  -2  -4  130.93    9.45
   6   2  -4  123.45   11.73
  -6  -2   4   73.42   71.00
  -6   2   4   50.88   64.44
   6   2  -4  107.65   16.74
   6  -2  -4   96.54   15.84
   6   2  -4  118.71    9.29
  -6   2   4  111.76   13.71
   6  -2  -4  159.30   12.01
   6  -2  -3    9.84    7.82
  -6   2   3   63.58   26.00
  -6  -2   3   47.48   25.11
  -6  -2   3   18.58   43.90
  -6   2   3   11.07   43.92
   6   2  -3    2.78   11.01
  -6   2   3    5.59    8.98
  -6  -2   3   26.55    6.97
   6  -2  -3    7.19   10.48
   6  -2  -3   16.03    8.38
   6   2  -2  623.32   23.04
   6  -2  -2  650.23   23.24
   6  -2  -2  628.49   22.30
  -6   2   2  655.82   29.21
  -6  -2   2  639.74   28.14
   6  -2  -2  620.68   22.62
   6   2  -2  592.59   33.82
   6  -2  -2  611.38   33.99
  -6   2   2  594.53   49.25
  -6  -2   2  533.60   46.43
  -6   2   2  610.39   22.28
  -6  -2   2  558.21   21.08
   6  -2  -2  658.75   22.72
   6   2  -1    2.26    7.37
   6  -2  -1   -0.43    7.36
   6  -2  -1    5.06    5.79
   6   2  -1    1.03   11.26
   6  -2  -1   -1.54   11.40
  -6   2   1    4.91   11.79
  -6  -2   1   -3.32   11.32
  -6  -2   1    4.57    4.93
   6   2   0  274.22   14.77
  -6   2   0  317.20   16.57
  -6  -2   0  343.52   16.35
   6   2   0  294.88   24.70
   6  -2   0  281.89   24.47
  -6  -2   0  345.84   16.94
  -6   2   0  306.22   12.95
  -6  -2   0  292.61   12.45
  -6   2  -1   62.70   21.74
  -6  -2  -1   61.59   20.87
   6   2   1   54.26   18.35
   6  -2   1   46.92   17.50
  -6   2  -1   67.71   10.54
  -6  -2  -1   58.88   10.06
  -6  -2  -1   66.43   11.78
  -6   2  -1   51.28    6.77
  -6  -2  -1   69.88    7.00
  -6   2  -2   23.72   17.55
  -6  -2  -2   32.28   16.80
  -6   2  -2   29.71   15.84
   6   2   2   42.17   20.26
   6  -2   2   29.81   19.07
  -6   2  -2   29.21    6.72
  -6   2  -2   26.90    5.64
  -6  -2  -2   32.28    5.92
  -6   2  -3   -1.27    6.22
  -6  -2  -3    9.71    7.45
  -6   2  -3    3.00    5.70
  -6  -2  -3    2.43    5.16
  -6  -2  -4  147.27    9.38
  -6   2  -4  137.83    9.23
  -6  -2  -4  144.38    9.08
  -6   2  -4  145.93    7.61
  -6   2  -5    4.86    3.26
  -6  -2  -5    5.59    3.21
  -6  -2  -5    7.73    2.57
   6   3  -7   44.76    3.89
   6   3  -7   40.82    6.57
  -6  -3   7   61.73   35.98
  -6   3   7   45.93   25.44
   6   3  -7   45.47    4.23
   6  -3  -7   49.01    4.19
   6  -3  -7   45.63    5.84
   6   3  -6  185.91    9.50
   6   3  -6  171.76   12.27
   6   3  -6  193.11    9.84
   6  -3  -5    8.85    7.94
   6  -3  -5    7.30    5.65
   6   3  -5   14.03    9.74
   6   3  -5    4.89    9.03
   6   3  -5   11.11    6.39
   6  -3  -5    9.34    5.95
   6  -3  -5   14.14    9.31
   6  -3  -4  239.27   21.91
   6  -3  -4  320.78   15.29
   6  -3  -4  317.82   14.15
   6   3  -4  243.62   15.71
  -6  -3   4  231.62   38.25
  -6   3   4  181.68   32.23
  -6  -3   4  142.52   68.13
  -6   3   4  148.34   58.96
   6   3  -4  288.30   13.56
   6  -3  -4  269.95   13.22
  -6   3   4  313.00   19.07
   6  -3  -4  326.91   15.75
   6   3  -4  244.46   22.50
   6  -3  -3   -0.97    8.05
  -6   3   3   87.81   23.53
  -6  -3   3   56.55   24.10
  -6  -3   3   25.99   41.09
  -6   3   3   28.23   40.22
   6   3  -3    1.64   10.27
   6  -3  -3    1.09   10.75
  -6   3   3   -8.39    9.83
   6  -3  -3    5.15    8.47
   6   3  -2    3.39    7.51
   6  -3  -2    3.57    7.71
   6   3  -2    8.59   10.73
   6  -3  -2   -8.16   10.21
   6  -3  -2    4.57    7.19
  -6   3   2    8.86   11.29
   6  -3  -2    2.54    6.53
  -6   3   2   54.31   15.53
  -6  -3   2   62.06   15.08
  -6   3   2   -4.78   25.91
  -6  -3   2  -15.58   26.22
  -6   3   2    1.94    6.55
  -6  -3   2    5.96    5.38
   6  -3  -2    5.38    7.65
   6   3  -1    5.54    7.39
   6  -3  -1    0.11    7.46
  -6   3   1    5.45   10.20
   6  -3  -1    0.73    5.82
   6   3  -1   -2.55   11.57
   6  -3  -1   -1.54   11.59
  -6   3   1   -6.95   12.08
  -6  -3   1  -13.07   11.64
  -6  -3   1    9.72    5.31
   6   3   0  766.05   27.69
   6  -3   0  741.60   27.47
  -6   3   0  810.37   29.27
  -6  -3   0  701.81   28.45
   6   3   0  740.07   39.80
   6  -3   0  726.71   38.91
   6  -3   0  780.05   26.54
  -6  -3   0  834.93   30.13
  -6   3   0  799.53   26.37
  -6   3  -1   55.26   20.65
  -6  -3  -1   53.44   19.94
   6   3   1   49.28   17.59
   6  -3   1   61.46   17.14
  -6   3  -1   59.11   10.13
  -6  -3  -1   54.49    9.62
  -6  -3  -1   64.77   12.23
  -6   3  -1   64.64    6.76
  -6  -3  -2  508.28   20.31
  -6   3  -2  512.72   37.07
  -6  -3  -2  490.56   35.68
  -6   3  -2  448.00   32.03
  -6  -3  -2  517.44   34.52
   6   3   2  532.75   38.91
   6  -3   2  551.91   38.32
  -6   3  -2  565.50   18.83
  -6   3  -3   70.21    8.12
  -6  -3  -3   81.22    9.26
  -6   3  -3   76.27    6.37
  -6  -3  -3   82.32    6.57
  -6  -3  -4   48.43    6.92
  -6   3  -4   41.93    6.21
  -6  -3  -4   41.83    5.89
  -6   3  -4   49.90    4.65
  -6  -3  -5   47.48    3.27
   6   4  -7   83.49    4.87
   6   4  -7   82.54    7.32
   6   4  -7   80.75    4.78
   6  -4  -7   80.09    4.78
   6  -4  -7   90.70    6.59
   6   4  -6    0.52    3.43
  -6  -4   6  -21.55   33.31
  -6   4   6   12.89   25.77
   6   4  -6   10.37    8.17
   6   4  -6   -2.51    7.55
   6   4  -6   -0.49    3.70
   6  -4  -6   -0.86    3.66
   6  -4  -5  250.73   13.26
   6  -4  -5  214.39   11.25
   6   4  -5  203.45   13.85
  -6  -4   5  167.30   36.26
  -6   4   5  124.79   28.68
   6   4  -5  191.96   14.72
   6   4  -5  255.15   11.73
   6  -4  -5  244.49   11.35
   6  -4  -5  257.25   14.06
   6  -4  -4  117.86   11.02
   6  -4  -4  105.01    9.44
   6   4  -4   62.35   11.42
  -6  -4   4  176.97   31.77
  -6   4   4  130.67   26.09
   6   4  -4  107.75   15.80
   6  -4  -4   96.31   14.72
  -6  -4   4  119.87   55.71
  -6   4   4   37.65   42.99
   6   4  -4   97.39    8.38
   6  -4  -4  100.49    8.12
  -6   4   4  104.98   14.47
   6  -4  -4  120.47   11.60
   6  -4  -3   91.30   10.24
  -6   4   3  174.91   21.34
  -6  -4   3  215.06   22.79
  -6   4   3   85.08   16.38
  -6   4   3   93.43   36.90
  -6  -4   3  124.61   41.28
   6   4  -3   79.72   14.14
   6  -4  -3   78.79   14.54
  -6   4   3   78.80   10.72
   6  -4  -3   82.25   10.32
   6  -4  -2  632.03   23.32
  -6   4   2  638.92   27.48
  -6  -4   2  650.75   27.37
  -6   4   2  627.43   28.35
   6   4  -2  592.33   34.17
   6  -4  -2  652.38   23.60
   6  -4  -2  610.26   34.98
  -6   4   2  445.75   43.05
  -6  -4   2  463.65   42.80
  -6   4   2  621.15   23.38
  -6  -4   2  613.50   21.78
   6  -4  -2  665.10   23.43
   6   4  -2  649.18   23.48
   6  -4  -2  667.62   23.65
   6  -4  -1   77.07    8.74
   6   4  -1   67.58    8.58
  -6   4   1   81.92   12.58
   6  -4  -1   83.65    7.87
  -6   4   1   45.85   12.02
  -6  -4   1   36.04   11.97
   6  -4  -1   64.79   12.34
   6   4   0  385.81   17.04
   6  -4   0  401.73   17.04
  -6   4   0  314.84   32.34
  -6  -4   0  341.38   32.39
   6   4   0  327.36   26.39
   6  -4   0  364.64   26.29
  -6   4   0  420.37   18.44
  -6  -4   0  430.62   18.21
   6  -4   0  413.27   16.03
   6  -4   0  359.28   25.53
  -6   4   0  418.02   15.87
  -6   4  -1  198.82   25.27
  -6  -4  -1  167.30   23.42
  -6  -4  -1  170.00   21.49
   6   4   1  198.38   22.75
   6  -4   1  175.41   21.09
  -6   4  -1  205.04   13.05
  -6  -4  -1  186.59   12.34
   6  -4   1  203.19   22.25
  -6   4  -1  211.33    9.87
  -6   4  -1  199.33    9.99
  -6  -4  -2   80.07    8.09
  -6   4  -2   74.67   18.74
  -6  -4  -2   68.97   17.11
  -6  -4  -2   76.37   16.97
   6   4   2   62.37   17.61
   6  -4   2   70.56   17.64
  -6   4  -2   77.55    6.47
  -6   4  -2   67.67    6.07
  -6   4  -3   56.32    7.69
  -6   4  -3   61.39    5.57
  -6  -4  -3   65.84    6.29
  -6   4  -4    7.55    4.67
  -6  -4  -4    4.49    4.23
  -6   4  -4   11.88    3.47
  -6   4  -5   16.98    2.46
   6  -5  -7    1.01    4.52
   6   5  -6  104.18    9.76
   6   5  -6  102.72    6.19
   6  -5  -6  102.36    6.18
   6  -5  -5   40.52    8.43
   6  -5  -5   33.73    6.42
   6   5  -5   33.81    9.48
   6   5  -5   24.78    9.68
   6   5  -5   37.85    6.07
   6  -5  -5   37.81    5.79
   6  -5  -5   41.63    9.49
  -6   5   4  202.57   22.20
  -6  -5   4  270.13   26.12
   6  -5  -4  192.62   12.63
   6  -5  -4  179.30   11.34
   6   5  -4  122.05   12.74
  -6   5   4  174.45   40.86
   6   5  -4  146.78    9.33
   6  -5  -4  157.39    9.31
   6   5  -4  129.06   16.01
   6  -5  -4  123.04   15.63
  -6   5   4  172.13   16.04
   6  -5  -4  174.50   12.84
   6  -5  -3   98.06   14.83
   6  -5  -3  133.41   11.41
  -6   5   3  180.97   17.25
  -6  -5   3  211.79   18.74
  -6   5   3  121.91   19.82
  -6   5   3  124.44   31.41
  -6  -5   3  107.50   32.88
   6   5  -3   91.18   14.47
  -6   5   3  114.02   11.83
   6  -5  -3  131.53   11.71
   6   5  -2    1.45    9.65
   6  -5  -2    1.51   10.46
   6  -5  -2    1.91    7.89
  -6   5   2    8.67   14.32
   6  -5  -2    6.48    7.18
  -6   5   2   20.30   12.13
  -6  -5   2   -1.48   11.69
   6  -5  -2   -2.78    9.77
  -6   5   2   10.37    7.36
  -6  -5   2   12.90    5.90
   6  -5  -2    7.30    7.90
   6   5  -1   71.51    8.40
   6  -5  -1   64.53    8.37
   6   5  -1   64.91   12.89
  -6   5   1   74.36   12.99
   6  -5  -1   77.44   13.41
   6  -5  -1   71.94    8.16
  -6   5   1   31.07   10.70
  -6  -5   1   69.99   10.73
   6  -5  -1   77.53   13.75
   6   5   0  347.70   15.19
   6  -5   0  350.33   15.25
  -6   5   0  256.67   27.84
  -6  -5   0  303.27   28.13
   6   5   0  315.49   23.77
   6  -5   0  301.74   23.27
   6  -5   0  354.43   14.59
  -6   5   0  345.20   16.42
  -6  -5   0  337.77   15.96
   6  -5   0  331.38   25.60
  -6   5   0  372.50   14.57
   6   5   1   31.11    8.50
  -6   5  -1   28.60    5.28
   6  -5   1   32.88    8.47
  -6   5  -1   27.23   16.42
  -6  -5  -1   34.75   15.60
  -6  -5  -1   26.67   14.58
   6   5   1   14.56   12.23
   6  -5   1   21.43   13.00
   6  -5   1   11.81   15.53
  -6   5  -1   26.34    4.58
  -6   5  -1   22.70    5.80
  -6   5  -2   99.71    6.25
  -6  -5  -2  103.96    9.01
  -6   5  -2  101.30   10.04
  -6   5  -2  110.84    6.99
  -6   5  -3    5.61    6.20
   6   5   3    5.72    6.00
  -6  -5  -3   12.63    7.07
  -6   5  -3    4.80    3.71
  -6  -5  -3   10.35    5.08
  -6  -5  -4    6.58    5.03
  -6   5  -4   11.30    3.20
  -6   5  -5    6.46    1.90
   6   6  -7  210.43    7.96
   6   6  -6    1.98    3.19
   6   6  -6    3.28    7.15
   6   6  -6    0.79    6.95
   6  -6  -5  506.04   18.84
   6  -6  -5  446.24   17.24
   6   6  -5  409.29   19.12
   6   6  -5  340.55   19.61
   6  -6  -5  521.93   19.54
   6  -6  -4    8.62    8.77
   6  -6  -4    8.13    7.32
   6   6  -4   13.73    9.28
   6   6  -4    1.31    4.99
   6  -6  -4    2.20    5.02
   6  -6  -4    7.20    9.48
   6  -6  -3  352.36   16.07
  -6   6   3  316.88   17.22
  -6   6   3  285.97   25.26
   6  -6  -3  354.72   15.51
   6  -6  -3  307.81   21.62
   6   6  -3  281.42   16.58
   6   6  -3  257.22   12.58
  -6   6   3  270.69   15.86
   6  -6  -3  328.83   16.06
   6  -6  -2    8.68    8.23
  -6   6   2    2.91   15.02
   6  -6  -2    6.26    7.73
  -6   6   2  -17.98   10.48
   6  -6  -2    1.78   10.18
  -6  -6   2   12.01    6.11
   6  -6  -2    9.73    8.25
  -6   6   1   83.02   13.48
  -6   6   1   81.31    9.66
   6  -6  -1   82.77    8.81
   6  -6  -1   73.84   14.22
  -6   6   1   73.31    8.11
  -6   6   0   21.92   16.14
   6  -6   0   32.13    6.55
  -6  -6   0   27.74   14.09
  -6   6   0   21.92    8.04
   6  -6   0   21.75   13.74
  -6  -6   0   64.67   11.73
  -6   6   0   30.68    6.47
   6   6   1  369.60   15.77
  -6   6  -1  405.11   15.35
   6  -6   1  423.47   30.62
  -6  -6  -1  406.97   20.16
  -6   6  -1  377.70   14.86
  -6   6  -2   13.30    4.07
   6  -6   2   19.47    7.26
  -6  -6  -2   22.07    6.82
  -6   6  -2   23.10    7.62
  -6   6  -2   15.90    4.20
  -6   6  -3  298.73   13.12
   6   6   3  290.52   13.04
  -6  -6  -3  292.42   13.63
  -6   6  -3  304.46   11.44
  -6  -6  -4   19.43    4.81
  -6   6  -4   15.06    3.01
   6   7  -6   32.20    3.61
   6   7  -5    0.30    3.38
   6  -7  -5    5.20    6.80
   6  -7  -5    3.11    5.15
   6  -7  -5    5.99    7.83
   6  -7  -4  196.64   12.29
   6  -7  -4  192.42   11.30
   6  -7  -4  183.55   12.63
   6  -7  -3   38.00    9.36
  -6   7   3   37.58   18.94
   6  -7  -3   42.79    8.53
   6   7  -3   37.81    9.67
  -6   7   3   22.96    8.93
   6  -7  -3   38.65    9.78
   6  -7  -2   47.50    9.30
  -6   7   2   35.83   15.78
   6  -7  -2   39.17    8.72
   6   7  -2   37.94    9.20
   6  -7  -2   39.05   12.77
  -6  -7   2   47.59    6.85
  -6   7   1   94.10   14.06
   6  -7  -1   94.34    9.28
   6   7  -1   75.55    9.57
   6  -7  -1   83.25   15.27
  -6  -7   1  125.77   13.61
  -6   7   1   90.64    8.68
  -6   7   0   73.37   11.70
   6  -7   0   70.07    7.42
   6  -7   0   72.93   15.82
  -6  -7   0  102.08   12.38
  -6   7   0   71.36    7.44
  -6   7  -1    2.43    4.49
  -6  -7  -1  -11.05   10.48
  -6   7  -1    1.32    5.20
  -6   7  -2   26.96    4.29
  -6  -7  -2   34.24    6.84
  -6   7  -2   34.39    7.42
   6   7   2   33.55    7.05
  -6   7  -2   27.36    4.19
  -6  -7  -3   -1.15    4.59
  -6   7  -3    1.77    5.02
   6   7   3    3.80    4.86
  -6  -7  -3    7.48    5.65
  -6   7  -3    3.78    3.23
  -6  -7  -4    0.20    3.86
  -6   7  -4    2.34    2.40
   6   8  -6   69.83    4.03
   6  -8  -6   79.60    6.15
   6   8  -5   57.95    4.85
   6  -8  -5   91.21    7.87
  -6   8   5   53.42   14.17
   6  -8  -5   72.49    6.31
  -6   8   5   81.45   12.97
   6  -8  -5   85.59    8.38
   6  -8  -4   57.02    8.69
  -6   8   4   35.44   16.71
   6  -8  -4   50.06    7.51
  -6   8   4   55.98   13.20
   6   8  -4   42.27    9.20
   6  -8  -4   48.65    9.07
   6  -8  -3   10.24    8.58
  -6   8   3   18.08   16.68
   6  -8  -3   18.37    7.50
   6   8  -3    8.18    8.60
   6  -8  -3   11.64    8.89
   6  -8  -2  657.24   25.11
  -6   8   2  649.46   30.65
   6  -8  -2  703.04   25.77
   6   8  -2  677.78   26.72
  -6   8   1   54.39   12.87
   6  -8  -1   47.83    8.11
   6   8  -1   32.58    8.26
  -6  -8   1   59.10   11.85
  -6   8   1   39.74    7.47
   6  -8   0  325.81   14.34
  -6  -8   0  345.15   18.26
  -6   8   0  353.30   14.55
  -6   8  -1  237.22   10.56
   6   8   1  237.61   12.31
  -6  -8  -1  238.96   15.13
  -6   8  -2    6.93    3.63
  -6  -8  -2    4.07    5.67
  -6   8  -2    3.83    5.96
   6   8   2    5.39    5.51
  -6   8  -2    2.25    3.18
  -6  -8  -3   71.48    6.07
  -6   8  -3   85.63    6.16
   6   8   3   71.41    5.79
  -6  -8  -3   82.94    6.67
  -6   8  -3   83.70    4.80
   6  -9  -5    3.38    5.35
  -6   9   5    7.22   11.32
   6  -9  -5    2.11    4.07
  -6   9   5   27.80    9.25
   6   9  -5    9.14    5.91
   6  -9  -5    2.18    5.97
   6  -9  -4   33.92    7.56
  -6   9   4   23.93   13.88
   6  -9  -4   20.16    6.17
  -6   9   4   38.05   10.77
   6   9  -4   28.71    7.71
   6  -9  -4   27.67    7.90
   6  -9  -3   46.11    8.54
  -6   9   3   47.74   14.64
   6  -9  -3   54.10    7.83
  -6   9   3   43.01   10.63
   6   9  -3   52.37    8.95
   6  -9  -3   47.42    8.25
   6  -9  -2    2.75    7.59
  -6   9   2  -12.11   12.62
   6  -9  -2    5.65    7.18
  -6   9   2    0.93    6.77
   6   9  -2   -0.47    5.57
   6   9  -2   -0.47    7.42
  -6   9   1   56.27    6.20
  -6   9   1   56.24   11.86
   6  -9  -1   57.58    7.65
  -6   9   1   45.37    8.37
   6   9  -1   47.55    7.39
  -6  -9   1   77.81   11.18
   6  -9   0   25.47    5.74
  -6   9   0   33.26    8.06
  -6  -9   0   41.06    9.94
  -6   9  -1    2.26    3.85
  -6   9  -1    5.27    6.63
   6   9   1    8.60    5.54
  -6  -9  -1   -8.52    8.88
  -6   9  -2   70.53    4.97
  -6  -9  -2   60.44    6.74
   6   9   2   70.14    6.35
  -6   9  -3   44.66    4.59
  -6   9  -3   40.45    3.16
  -6  -9  -3   48.33    4.22
   6 -10  -5    5.13    4.32
   6 -10  -5    0.96    4.85
  -6  10   4   92.55    5.87
   6 -10  -4  118.63    8.20
  -6  10   4   99.94   12.54
   6 -10  -4  120.73    7.47
  -6  10   4   90.31    9.94
   6  10  -4   98.43    8.47
   6 -10  -4  110.31    8.11
  -6  10   3    2.40    4.14
   6 -10  -3    7.99    6.70
  -6  10   3   13.54   11.37
   6 -10  -3    5.82    5.75
  -6  10   3    1.75    8.65
   6  10  -3   -3.39    6.72
   6 -10  -3    4.72    5.95
  -6  10   2  287.03   11.90
   6 -10  -2  264.40   12.25
  -6  10   2  275.10   16.82
   6 -10  -2  287.65   12.88
   6  10  -2  257.49   11.76
   6  10  -2  244.19   13.20
  -6 -10   2  266.73   14.68
  -6  10   1   30.64    4.99
  -6  10   1   29.27   10.09
   6 -10  -1   27.77    5.98
  -6  10   1   24.68    6.66
   6  10  -1   27.32    6.01
  -6 -10   1   35.12    9.03
  -6  10   0  245.42   12.33
  -6 -10   0  235.86   13.55
  -6 -10  -1   24.76    6.75
  -6  10  -1   22.11    3.92
  -6  10  -1   13.06    5.60
   6  10   1   17.15    4.82
  -6  10  -2   15.92    3.21
  -6 -10  -2   11.69    4.51
   6  10   2   14.42    4.03
  -6 -10  -2    9.84    4.45
   6 -11  -4   13.53    5.03
  -6  11   4   13.44    7.89
   6 -11  -4    9.24    4.17
  -6  11   3  250.31   10.01
   6 -11  -3  264.32   11.17
  -6  11   3  250.16   14.33
   6 -11  -3  272.99   11.29
  -6  11   2   11.25    3.81
  -6  11   2   21.91    8.88
   6 -11  -2   12.77    5.08
  -6 -11   2   21.79    7.03
  -6  11   1  265.42   10.69
   6 -11  -1  249.77   10.71
   6  11  -1  268.05   11.41
  -6 -11   1  237.01   12.56
  -6 -11   0    3.45    4.71
  -6  11   0    0.68    4.63
   6  11   0    1.70    4.45
  -6 -11   0  -10.09    6.78
  -6 -11  -1   20.58    5.73
  -6  11  -1   25.50    3.53
  -6 -11  -1   12.70    4.40
  -6  11  -1   15.77    4.64
   6  11   1   11.73    3.90
  -6  12   3   13.64    2.55
  -6  12   3   14.99    6.26
   6 -12  -3   12.23    3.85
  -6  12   2   17.83    3.28
  -6  12   2   26.16    6.76
   6 -12  -2   22.07    4.21
  -6  12   1   26.50    3.44
  -6 -12   1   13.52    4.46
   6  12  -1   19.36    3.96
  -6  12   0   26.78    3.24
  -6 -12   0   17.45    4.11
   6  12   0   18.26    3.83
  -6 -12   0   30.92    3.62
  -6  12  -1  139.75    5.77
  -6 -12  -1  120.94    5.64
  -6  13   1  236.85    8.44
  -6  13   0  100.70    4.44
   7   0  -7   -2.79    1.99
   7   0  -7    2.49    2.45
   7   0  -6   42.38    4.28
  -7   0   6   94.56   26.26
  -7   0   5   84.83   31.26
   7   0  -5    2.67    5.46
  -7   0   4   75.54   25.87
  -7   0   4   47.06   43.98
  -7   0   4   18.20    7.50
  -7   0   3   -1.12   29.09
  -7   0   3   -5.70    6.36
  -7   0   2   56.89   13.69
  -7   0   2   67.33   10.70
  -7   0   2   58.79    6.65
  -7   0   1   26.51    9.84
  -7   0   1   -3.35    6.10
  -7   0   0  295.33   33.19
  -7   0   0  338.33   17.68
  -7   0   0  318.32   17.05
  -7   0  -1   -2.36   18.18
  -7   0  -1   -6.28    9.23
  -7   0  -1   -5.39    6.42
  -7   0  -2    1.63    6.75
  -7   0  -2    1.40    5.49
  -7   0  -3    4.13    5.46
  -7   0  -4    9.81    3.95
  -7   0  -4   19.49    3.17
   7   1  -7  123.01    5.51
   7  -1  -7  132.39    6.03
   7  -1  -6    3.40    2.95
   7   1  -6    8.25    3.22
   7  -1  -5  450.20   17.65
   7  -1  -5  437.00   18.91
   7  -1  -4    9.34    8.19
  -7  -1   4   61.28   24.07
  -7  -1   4   14.59   42.11
   7   1  -4    9.21   10.53
   7  -1  -4    3.39    9.72
  -7   1   4   15.98    7.70
   7   1  -3  295.60   24.33
   7  -1  -3  304.37   24.27
  -7  -1   3  265.97   39.78
  -7   1   3  318.99   14.10
  -7  -1   3  317.26   13.76
   7  -1  -3  331.02   15.25
   7  -1  -2   65.56    8.94
   7   1  -2   53.45   14.00
   7  -1  -2   75.67   14.60
  -7  -1   2   52.77   13.79
  -7   1   2   58.74    6.79
  -7  -1   2   57.76    6.75
   7  -1  -1   25.22    8.20
  -7   1   1   37.86    6.25
  -7  -1   1   29.40    6.60
   7  -1   0   11.96    8.61
  -7  -1   0   21.50   21.51
   7  -1   0    2.42   13.18
  -7  -1   0   23.52   10.51
  -7  -1   0    9.93   10.70
   7  -1   1  293.64   15.14
  -7  -1  -1  225.44   28.24
   7   1   1  244.62   25.57
   7  -1   1  259.38   24.87
  -7  -1  -1  275.61   15.69
  -7   1  -1  311.41   12.91
  -7  -1  -1  298.33   12.97
  -7  -1  -2   11.56    7.24
  -7   1  -2    1.84    5.92
  -7   1  -2    9.42    5.26
  -7  -1  -2   -0.16    5.63
  -7  -1  -3  213.15   11.34
  -7   1  -3  238.56   10.21
   7  -1   4   20.24    5.18
  -7   1  -4   17.85    3.11
   7   2  -7   26.54    2.61
   7   2  -7   27.30    2.90
   7  -2  -7   22.63    2.80
  -7  -2   6  274.50   23.01
  -7   2   6  274.75   24.16
   7  -2  -5   15.26    8.19
   7   2  -5   12.76    8.24
   7   2  -5   12.56    5.79
   7  -2  -5   12.18    5.79
  -7   2   4  303.10   24.77
  -7  -2   4  327.09   25.65
   7   2  -4  214.82   11.57
   7  -2  -4  238.56   11.77
  -7   2   4  227.86   13.31
   7  -2  -4  227.70   13.14
   7  -2  -3    4.84    7.77
   7  -2  -3   -9.87    6.78
  -7   2   3   54.99   16.47
  -7  -2   3   60.10   16.13
  -7   2   3    3.24   27.95
  -7  -2   3   19.94   28.37
   7   2  -3   -1.13   10.18
   7  -2  -3    1.71   10.61
  -7   2   3   -2.59    6.67
  -7  -2   3    6.77    5.97
   7  -2  -2    8.39    7.27
   7   2  -2   -3.50   10.83
   7   2  -2    1.88    7.58
   7  -2  -2    2.34    7.43
   7  -2  -2    7.03   11.25
   7  -2  -2   -4.39    6.18
  -7   2   2    1.87   13.80
  -7  -2   2   -7.22   13.06
  -7   2   2    5.02    5.74
  -7  -2   2   -4.68    6.26
   7   2  -1   23.52    8.29
   7  -2  -1   31.26    8.30
  -7   2   1  -15.97   13.70
  -7  -2   1   -6.36   12.60
  -7  -2   1   50.15   11.38
  -7  -2   1   22.70    6.55
   7   2   0  394.16   17.55
   7  -2   0  377.80   16.94
  -7   2   0  346.59   35.71
  -7  -2   0  324.22   33.87
   7   2   0  311.61   26.97
   7  -2   0  295.23   25.98
  -7   2   0  400.44   19.19
  -7  -2   0  400.81   18.95
  -7  -2   0  368.86   19.65
  -7   2   0  391.32   15.39
   7   2   1   23.93    9.43
   7  -2   1   18.40    8.73
  -7   2  -1    1.89    9.25
  -7  -2  -1    2.86    8.88
  -7   2  -1    8.65    5.83
  -7  -2  -1   17.12    6.18
  -7  -2  -2  140.93   10.58
  -7   2  -2  128.36    7.74
  -7  -2  -2  139.54    8.25
  -7  -2  -3   19.95    6.32
  -7   2  -3   23.22    4.09
  -7   2  -4    1.30    3.60
  -7  -2  -4   -1.35    3.49
   7   2   4    6.68    5.06
   7  -2   4    4.39    4.66
  -7   2  -4    2.56    2.56
   7   3  -7    1.06    1.83
   7   3  -7    0.98    1.96
   7  -3  -7    2.34    2.06
   7   3  -6    4.01    2.97
  -7  -3   6  100.48   16.91
  -7   3   6   77.13   16.47
   7   3  -6    3.28    6.11
   7   3  -6   -0.50    3.38
   7  -3  -5    8.79    8.00
   7   3  -5   12.50    8.08
   7   3  -5   10.09    5.41
   7  -3  -5    4.78    5.27
  -7   3   4  330.27   21.94
   7  -3  -4  283.82   14.07
   7   3  -4  315.77   13.78
   7  -3  -4  308.36   13.71
  -7   3   4  303.03   15.49
   7  -3  -4  300.50   14.98
  -7   3   3  128.51   16.39
  -7  -3   3  125.33   16.51
   7  -3  -3   98.14    8.77
  -7   3   3   82.50   28.76
  -7  -3   3   56.89   28.31
   7   3  -3   65.42   13.97
   7  -3  -3   89.28   14.99
  -7   3   3  109.49    8.80
  -7  -3   3  102.13    8.08
   7  -3  -3   97.51    9.57
  -7   3   2  755.05   31.98
  -7  -3   2  751.56   31.52
   7   3  -2  763.98   40.68
   7  -3  -2  773.28   40.91
   7  -3  -2  760.69   28.01
  -7   3   2  753.26   27.30
  -7  -3   2  851.70   27.55
   7  -3  -2  832.29   27.82
   7   3  -2  860.85   28.65
   7  -3  -2  847.37   28.68
   7   3  -1  189.79   11.76
   7  -3  -1  188.97   11.76
  -7   3   1  184.67   14.92
  -7  -3   1  204.30   14.56
   7  -3  -1  156.51   10.04
  -7  -3   1  190.47   14.91
  -7  -3   1  190.58   10.23
   7   3   0  271.86   14.33
   7  -3   0  269.81   13.96
  -7  -3   0  219.14   29.41
   7   3   0  242.69   23.64
   7  -3   0  242.60   22.79
  -7   3   0  199.50   28.51
  -7   3   0  255.79   15.74
  -7  -3   0  280.57   15.69
  -7  -3   0  273.43   17.13
  -7   3   0  267.34   12.13
  -7  -3   0  260.10   11.98
   7   3   1  172.07   11.72
   7  -3   1  154.04   11.30
  -7   3  -1  118.65   11.39
  -7   3  -1  130.16    7.82
  -7  -3  -1  139.29   13.76
  -7   3  -1  159.12    8.68
   7   3   2   27.28    8.50
  -7   3  -2   12.42    6.81
  -7   3  -2    5.42    4.05
  -7  -3  -2   10.80    5.41
   7   3   3    8.07    6.73
  -7  -3  -3    2.50    5.81
  -7   3  -3    2.75    3.27
   7  -3   4   70.38    5.28
  -7   3  -4   75.74    4.25
  -7  -3  -4   70.64    4.38
   7   4  -7   57.11    3.22
   7   4  -6   79.37    5.24
  -7   4   6  151.92   13.19
  -7  -4   6  176.80   14.49
   7   4  -6   73.29    7.94
   7   4  -6   72.05    5.02
   7  -4  -6   78.55    5.20
   7  -4  -6  105.78    7.65
   7  -4  -5   32.52    8.06
  -7   4   5   74.28   14.55
  -7  -4   5   86.39   15.86
   7   4  -5   22.53    8.40
   7   4  -5   18.40    5.32
   7  -4  -5   18.73    5.37
   7  -4  -4  320.32   15.27
  -7   4   4  351.84   20.29
  -7  -4   4  396.31   21.76
   7  -4  -4  338.98   15.26
   7   4  -4  341.00   14.39
   7  -4  -4  345.66   14.47
  -7   4   4  352.82   16.64
   7  -4  -4  346.49   15.90
   7   4  -3  194.32   18.97
   7  -4  -3  245.41   21.11
   7  -4  -3  239.30   12.21
  -7   4   3  229.13   17.28
  -7  -4   3  239.65   17.90
   7  -4  -3  235.47   12.29
  -7   4   3  249.68   12.40
   7  -4  -3  252.82   12.86
   7   4  -2  161.44   18.10
  -7   4   2  143.28   15.40
  -7  -4   2  141.81   15.59
   7  -4  -2  171.43   18.71
   7  -4  -2  173.50   10.61
  -7   4   2  187.37   10.26
   7   4  -1   99.41    9.61
   7  -4  -1  105.57    9.41
   7   4  -1   88.35   16.00
   7  -4  -1   74.22   15.25
  -7   4   1  128.37   12.66
  -7  -4   1  136.51   12.67
   7  -4  -1   99.07    8.35
  -7  -4   1  106.48   13.40
  -7  -4   1  126.32    8.72
   7   4   0   24.75    8.25
   7  -4   0   25.49    7.85
  -7  -4   0   17.84   18.64
   7   4   0   15.37   12.47
   7  -4   0   13.15   12.23
  -7   4   0   29.20    9.53
  -7  -4   0   20.50    9.16
  -7  -4   0   37.00   11.46
  -7   4   0   26.64    6.04
  -7  -4   0   36.42    6.45
   7   4   1   15.28    8.27
   7  -4   1   12.00    7.95
  -7   4  -1    5.49    3.73
  -7  -4  -1   -7.27   11.13
  -7   4  -1    7.74    5.15
   7   4   2  130.81    9.86
   7  -4   2  117.85    9.25
  -7   4  -2  103.22    9.08
  -7   4  -2  115.07    6.63
  -7  -4  -2  111.69    7.49
   7  -4   3  123.26    7.49
  -7   4  -3  101.05    6.79
  -7  -4  -3  131.46    8.39
  -7   4  -3   81.03    7.07
  -7   4  -3  130.21    6.16
  -7  -4  -3  133.69    6.41
  -7   4  -4   53.13    3.40
  -7  -4  -4   50.66    3.51
   7  -5  -6   24.32    5.60
   7   5  -6   11.78    5.73
   7  -5  -6   19.56    2.85
   7  -5  -5   43.59    7.64
  -7   5   5   55.70   11.32
   7   5  -5   45.06    5.32
   7  -5  -5   43.58    5.27
   7   5  -5   39.08    8.32
   7  -5  -4   34.54    8.53
   7  -5  -4   56.15    8.17
   7  -5  -4   43.31    7.31
  -7   5   4   55.13   12.24
  -7  -5   4   70.60   13.40
   7   5  -4   34.52    8.74
   7   5  -4   37.39    5.85
   7  -5  -4   39.45    5.89
  -7   5   4   31.24    8.70
   7  -5  -3   59.60    8.63
   7  -5  -3   62.09    8.31
  -7   5   3   55.19   11.05
   7  -5  -3   50.77    7.63
  -7   5   3   49.36   12.07
  -7  -5   3   54.47   12.87
  -7   5   3   64.08    8.05
  -7   5   2  105.44   12.07
   7  -5  -2  117.80    8.93
  -7   5   2   55.49   12.26
  -7  -5   2   71.89   12.66
  -7   5   2  115.56    8.26
  -7  -5   2  125.07    8.87
   7   5  -1    1.36    6.73
   7  -5  -1    0.30    6.82
   7  -5  -1    1.26    5.70
  -7   5   1   19.17    9.27
  -7  -5   1   20.01    9.09
  -7  -5   1   13.86    6.43
   7   5   0  150.22   10.15
   7  -5   0  143.02    9.90
  -7   5   0  133.07   10.91
  -7  -5   0  138.17   10.75
  -7   5   0  142.96    8.66
  -7  -5   0  167.95    9.11
   7   5   1    4.25    7.41
   7  -5   1    8.34    7.21
  -7   5  -1    6.36    3.95
  -7   5  -1    9.51    4.99
   7  -5   2   41.28    6.86
  -7   5  -2   45.85    7.10
  -7   5  -2   34.25    4.21
  -7  -5  -2   43.79    5.71
   7  -5   3   37.61    5.27
  -7   5  -3   33.84    4.92
  -7   5  -3   38.65    3.72
  -7  -5  -3   38.87    4.44
   7  -6  -6    3.92    4.69
   7   6  -6    2.97    2.34
   7   6  -6    1.66    4.97
   7  -6  -5    9.85    6.54
   7  -6  -5   15.66    5.94
   7  -6  -5    5.40    4.61
   7  -6  -4    4.21    7.64
   7  -6  -4   10.45    7.04
   7   6  -4    3.85    7.44
   7  -6  -4    3.68    4.46
   7  -6  -3  490.01   18.80
  -7   6   3  475.22   21.96
   7  -6  -3  494.20   18.95
   7   6  -3  451.50   20.42
   7  -6  -3  471.26   17.26
  -7   6   3  502.46   18.93
   7  -6  -3  523.46   18.88
  -7   6   2   21.41   10.74
   7  -6  -2   17.22    6.66
  -7   6   2   27.52    8.90
   7   6  -2   33.57    8.09
  -7  -6   2   21.82    6.74
   7  -6  -1  337.62   14.96
  -7   6   1  317.35   15.98
  -7   6   1  353.29   14.78
   7  -6   0   25.27    6.72
  -7   6   0   23.28    5.75
  -7   6  -1   32.60    4.61
  -7   6  -1   34.54    5.18
  -7  -6  -1   38.87    6.01
  -7   6  -2   12.40    5.78
   7   6   2   12.75    4.97
  -7   6  -2    9.16    3.13
  -7   6  -3   53.18    4.90
  -7  -6  -3   56.48    5.73
  -7   6  -3   50.58    3.64
  -7  -6  -3   57.83    4.43
   7   7  -6   29.64    2.59
   7   7  -5   71.17    4.74
   7  -7  -5   80.74    6.62
   7  -7  -5   65.65    5.71
   7  -7  -5   80.33    7.12
   7  -7  -4    6.90    7.03
   7  -7  -4   13.25    6.43
   7   7  -4   11.08    7.16
   7  -7  -3    3.69    6.65
   7  -7  -3    7.70    6.77
  -7   7   3   20.51   11.07
   7  -7  -3   10.26    6.32
   7   7  -3    3.86    7.23
  -7   7   3    0.95    6.87
  -7   7   2   45.66   11.11
   7  -7  -2   47.22    7.35
   7   7  -2   45.90    8.34
  -7  -7   2   74.02   11.72
  -7  -7   2   44.97    6.87
   7  -7  -1   23.52    6.03
   7   7  -1   17.30    6.99
  -7   7   1   19.22    6.00
  -7  -7   1   24.64    6.27
  -7   7   0    8.93    4.44
  -7  -7   0    9.79   10.37
  -7   7   0    7.15    5.01
  -7  -7   0    9.13    5.59
  -7   7  -1   23.81    4.12
  -7   7  -1   24.22    6.66
  -7  -7  -1   28.45    5.60
  -7  -7  -2   47.13    5.77
  -7   7  -2   55.89    6.16
   7   7   2   51.96    5.34
  -7  -7  -3   15.30    3.28
   7  -8  -5    7.30    5.02
   7  -8  -5    2.96    3.49
   7  -8  -4  265.83   11.59
  -7   8   4  230.86   13.60
   7   8  -4  238.50   12.65
   7  -8  -4  272.33   11.63
   7  -8  -3  111.30    8.23
  -7   8   3  116.00   11.74
   7  -8  -3  109.01    8.10
   7   8  -3  104.90    9.44
  -7   8   2   11.50    9.53
   7  -8  -2   18.20    6.11
   7   8  -2   14.18    6.92
  -7  -8   2   28.18   10.52
   7  -8  -1  199.55   10.21
  -7  -8   1  232.92   14.54
  -7   8   1  204.31   10.21
  -7  -8   1  248.07   10.32
  -7   8   0  210.08    9.58
  -7  -8   0  210.62   14.20
  -7  -8   0  233.06    9.82
  -7   8  -1   33.42    4.12
  -7  -8  -1   39.62    6.43
   7   8   1   38.66    5.18
  -7  -8  -1   38.30    5.22
  -7  -8  -2  215.68   10.01
  -7   8  -2  241.50   10.11
   7   8   2  228.44    9.58
  -7  -8  -2  240.69   10.78
  -7   9   4   22.15    3.55
   7  -9  -4   27.22    5.17
  -7   9   4   25.53    7.13
   7   9  -4   18.98    5.54
  -7   9   3    4.55    3.80
   7  -9  -3    2.13    5.03
  -7   9   3    3.77    8.10
   7  -9  -3    2.99    4.71
   7   9  -3    3.66    5.78
  -7   9   2   85.30    6.06
  -7   9   2   92.37    9.71
   7  -9  -2   90.70    7.00
   7   9  -2   76.85    6.23
   7   9  -2   61.85    7.25
  -7  -9   2  111.04   10.77
   7  -9  -1   56.31    5.53
  -7   9   1   56.61    6.93
   7   9  -1   61.30    6.12
  -7  -9   1   69.36   10.27
  -7  -9   1   77.47    6.17
  -7   9   0   25.19    4.10
  -7   9   0   21.79    5.82
  -7  -9   0   14.11    8.54
  -7  -9   0   29.05    4.75
  -7   9  -1   75.32    4.66
  -7  -9  -1   66.06    6.47
  -7   9  -1   71.10    6.18
   7   9   1   62.91    5.28
  -7  -9  -1   84.39    5.31
  -7  10   4   80.03    4.01
  -7  10   3   51.40    4.16
  -7  10   3   48.55    7.18
   7 -10  -3   42.51    4.86
  -7 -10   3   60.55    7.68
  -7  10   2    3.47    3.23
   7 -10  -2    4.96    3.99
   7 -10  -1   24.92    3.89
   7  10  -1   28.54    4.45
  -7 -10   1   33.76    7.91
  -7 -10   1   33.33    4.31
  -7  10   0  285.69   10.75
  -7 -10   0  309.37   10.55
  -7  10  -1   39.78    3.33
  -7 -10  -1   44.79    3.80
  -7  11   3   74.74    3.85
  -7  11   2    8.91    2.68
  -7  11   1   30.15    3.11
  -7 -11   1   22.73    4.11
  -7  11   0   62.32    3.82
  -7  12   1   52.37    2.87
   8   0  -6    5.00    2.16
  -8   0   6   49.70    9.97
   8   0  -5   -1.37    5.87
   8   0  -5    3.85    4.23
   8   0  -4   66.48    6.39
  -8   0   4   60.39    6.71
  -8   0   3  -13.43   12.49
  -8   0   3   -1.67    5.48
  -8   0   2  -21.89   12.29
  -8   0   2   12.40    5.63
  -8   0   1   24.48    9.81
  -8   0   1    7.50    5.86
  -8   0   0   -9.65    8.89
  -8   0  -1    6.55    5.22
  -8   0  -2  127.97    6.74
  -8   0  -3    3.18    3.57
  -8   0  -3    0.73    2.40
   8  -1  -6    0.76    1.78
   8   1  -6    1.30    2.09
   8   1  -5    0.24    6.13
   8  -1  -5    7.62    4.43
  -8  -1   4   30.50   13.57
   8  -1  -4   16.96    5.25
  -8   1   4   12.98    5.83
  -8  -1   3  291.62   18.06
  -8   1   3  285.83   12.47
  -8  -1   3  314.19   12.77
  -8  -1   2   18.86    8.81
  -8   1   2   10.32    5.48
  -8  -1   2   15.12    5.85
   8  -1  -1  303.45   14.33
  -8  -1   1  292.49   16.12
  -8   1   1  297.86   12.68
  -8  -1   1  312.41   13.01
   8  -1   0    3.14    7.38
  -8  -1   0   -0.15    8.59
   8  -1   1   40.95    7.59
  -8  -1  -1   26.91    6.79
  -8  -1  -1   40.53    5.72
  -8   1  -1   30.75    5.63
  -8   1  -2   50.47    4.51
  -8  -1  -2   55.99    5.11
   8  -1   3   36.89    4.60
  -8   1  -3   29.07    2.95
  -8  -1  -3   30.89    3.13
   8   2  -6    3.00    2.20
  -8   2   6   19.29    8.78
  -8  -2   6   24.50    8.38
   8   2  -6    3.25    2.45
   8  -2  -6    2.62    2.48
  -8   2   5   39.06   11.47
  -8  -2   5   56.56   11.59
   8   2  -5   33.10    6.98
   8   2  -5   41.33    5.04
   8  -2  -5   41.85    5.15
  -8   2   4  123.39   14.09
  -8  -2   4  114.69   14.06
   8   2  -4  121.50    7.67
   8  -2  -4  118.62    7.66
  -8   2   4  108.18    7.82
  -8   2   3   -1.17   11.92
  -8  -2   3    1.31   11.88
  -8  -2   3   35.27    9.76
  -8   2   3   20.34    5.49
  -8  -2   3   16.65    5.85
  -8   2   2  161.69   15.02
  -8  -2   2  174.20   14.79
  -8  -2   2  182.83   13.18
  -8   2   2  205.21    9.97
   8   2  -1   80.21    9.14
   8  -2  -1   70.44    8.66
  -8   2   1   74.01   11.37
  -8  -2   1   79.15   10.94
  -8  -2   1   70.72   11.04
  -8  -2   1   77.15    7.68
   8   2   0    9.28    7.82
   8  -2   0   19.09    7.50
  -8   2   0    2.14    9.01
  -8  -2   0    5.75    8.74
  -8  -2   0    3.16    9.61
  -8   2   0   13.15    5.87
   8   2   1   71.29    8.33
   8  -2   1   71.12    7.98
  -8   2  -1   54.37    4.74
  -8   2  -1   65.19    5.95
  -8  -2  -1   54.08    6.33
   8   2   2   62.62    7.10
   8  -2   2   57.27    6.57
  -8  -2  -2   43.66    6.20
  -8   2  -2   45.44    4.05
  -8  -2  -2   55.20    5.10
   8   2   3   15.96    4.48
   8  -2   3   15.46    4.02
  -8   2  -3   13.78    2.39
  -8  -2  -3   15.95    2.67
   8   3  -6  168.15    6.76
   8  -3  -6  180.74    6.87
  -8   3   5   92.98   11.05
  -8  -3   5   90.35   11.00
   8   3  -5   87.35    8.42
   8   3  -5  101.09    6.31
   8  -3  -5  111.50    6.40
  -8   3   4  194.58   14.43
  -8  -3   4  210.42   15.03
   8   3  -4  226.53   10.24
   8  -3  -4  238.09   10.41
  -8   3   4  214.85   10.39
  -8   3   3   34.42   11.57
  -8  -3   3   37.41   11.92
  -8  -3   3   95.24   11.35
  -8   3   3   79.30    6.58
  -8  -3   3   76.92    7.29
  -8   3   2   33.01   10.30
  -8  -3   2   40.97   10.38
  -8  -3   2   28.20    9.90
  -8   3   2   -0.75    5.28
  -8  -3   2    3.91    6.23
   8   3  -1   31.56    7.69
   8  -3  -1   31.30    7.31
  -8   3   1   29.81    9.95
  -8  -3   1   47.07   10.04
  -8  -3   1   29.22   10.02
  -8  -3   1   25.28    6.62
   8   3   0  146.00   10.16
   8  -3   0  131.13    9.56
  -8   3   0  116.74   10.86
  -8  -3   0  126.48   10.92
  -8  -3   0  110.92   11.97
  -8   3   0  119.91    7.97
  -8  -3   0  127.29    8.27
   8   3   1   23.48    7.28
   8  -3   1   23.46    6.82
  -8   3  -1   16.42    4.93
   8   3   2   93.60    7.22
   8  -3   2   91.25    6.73
  -8   3  -2   65.73    6.21
  -8  -3  -2   84.70    6.99
  -8   3  -2   70.04    4.55
  -8  -3  -2  101.05    5.90
   8  -3   3   24.20    3.67
  -8  -3  -3   28.22    2.75
   8   4  -6   70.60    3.70
   8  -4  -6   64.21    3.46
  -8   4   5   56.33    9.34
  -8  -4   5   66.58    9.64
   8   4  -5   73.67    7.70
   8   4  -5   84.87    5.38
   8  -4  -5   87.41    5.38
  -8   4   4    7.20    9.29
  -8  -4   4    9.27    9.91
   8   4  -4   10.61    4.43
   8  -4  -4   13.65    4.55
  -8   4   4   11.89    5.20
  -8   4   3    4.40    5.00
  -8  -4   3    3.74    5.71
  -8   4   2  121.98   11.60
  -8  -4   2  126.76   11.73
  -8  -4   2  107.84   11.62
  -8   4   2   92.83    7.18
  -8  -4   2  133.36    8.74
  -8   4   1  128.06   11.68
  -8  -4   1  133.45   11.54
  -8  -4   1  121.86   12.19
  -8  -4   1  134.52    8.84
   8   4  -1  145.75    9.61
   8  -4  -1  133.80    9.27
   8   4   0  154.85    9.87
   8  -4   0  157.94    9.49
  -8  -4   0  140.79   12.28
  -8   4   0  139.70    8.09
  -8  -4   0  146.40    8.45
   8   4   1  175.88    9.69
   8  -4   1  169.11    9.45
   8  -4   2   23.10    4.83
  -8   4  -2   23.34    4.80
  -8  -4  -2   27.34    5.43
  -8  -4  -2   26.43    4.41
  -8  -4  -3   18.97    2.23
   8   5  -5    8.95    5.42
   8  -5  -4   46.54    6.73
   8   5  -4   48.00    7.25
   8  -5  -4   52.48    4.74
  -8   5   3   28.98    8.24
  -8  -5   3   31.92    9.00
   8   5  -3   15.30    6.89
   8   5  -3    4.89    4.21
   8  -5  -3    5.76    4.30
  -8  -5   3   46.16   10.41
  -8   5   3    8.50    4.90
  -8   5   2   22.97    8.66
  -8  -5   2   25.80    8.75
  -8  -5   2   44.38   10.04
  -8   5   2   24.80    5.30
  -8  -5   2   35.19    6.93
  -8   5   1   19.44    8.18
  -8  -5   1   25.67    8.04
  -8  -5   1   38.82   10.03
  -8  -5   1   35.01    6.41
   8  -5   0  511.57   18.16
  -8  -5   0  465.61   20.90
  -8   5   0  479.30   17.47
  -8  -5   0  521.75   18.02
   8  -5   1   45.11    5.70
  -8   5  -1   46.61    6.74
  -8  -5  -2   60.57    5.83
  -8  -5  -2   62.99    4.89
   8   6  -5  119.51    5.51
   8   6  -4   19.03    6.04
  -8  -6   4   51.55    9.15
   8   6  -3  108.00    8.83
  -8   6   3   95.34    6.62
   8   6  -2   14.32    6.59
  -8  -6   2   28.55    6.15
  -8  -6   1   21.03    9.08
  -8   6   1   17.15    5.12
  -8  -6   1    7.88    5.58
  -8   6   0    5.41    4.35
  -8  -6   0    5.98    4.89
  -8   6  -1   70.77    6.76
   8   6   1   74.78    5.70
  -8  -6  -2   22.23    3.66
   8   7  -5    3.22    1.66
   8   7  -4    8.36    5.18
   8   7  -3    5.56    5.75
   8   7  -2   40.01    6.67
  -8  -7   2   58.68    5.68
  -8   7   1    3.60    3.87
  -8   7   1   -0.19    4.32
  -8  -7   1   -0.74    5.03
  -8  -7   0  263.92   10.60
  -8   7  -1   33.16    5.00
   8   7   1   37.49    4.19
  -8  -7  -1   46.16    4.54
  -8  -7  -2   11.22    2.61
  -8   8   4   50.02    3.66
  -8   8   3   51.03    4.39
  -8  -8   3   54.73    7.61
   8   8  -2  250.38   10.62
  -8  -8   2  315.72   13.85
  -8   8   1    8.48    3.36
  -8   8   1    8.26    5.17
   8   8  -1    5.28    3.94
  -8  -8   1    0.12    7.42
  -8  -8   1    5.40    4.32
  -8  -8   0  134.30    8.09
  -8   8   0  127.61    7.92
  -8  -8  -1   82.91    4.63
  -8   9   3   57.29    3.77
  -8  -9   2   21.05    6.58
  -8   9   1   12.39    2.89
  -8  -9   1   -0.38    6.37
  -8  -9   0    8.06    3.13
  -8  10   2   99.13    4.36
  -8  10   1   38.59    2.74
  -9   0   3   32.01    8.56
  -9   0   3    2.34    4.80
  -9   0   2  135.35   10.43
  -9   0   2  130.07    7.65
  -9   0   1   -2.91    7.03
  -9   0   1    3.51    4.56
  -9   0  -1   -1.81    3.54
   9  -1  -5   65.75    3.66
   9  -1  -5  146.94    5.33
   9  -1  -4    1.00    3.63
  -9   1   4   -0.68    4.42
  -9  -1   3  103.49    9.99
  -9   1   3   94.45    6.37
  -9  -1   3   92.18    6.61
  -9  -1   2   61.85    8.76
  -9   1   2   55.39    5.75
  -9  -1   2   66.60    6.13
  -9  -1   1    7.58    6.89
  -9   1   1    8.71    4.51
  -9  -1   1   10.99    4.71
   9  -1   0   96.70    7.01
  -9   1   0   83.80    5.93
   9  -1   1   48.29    5.13
  -9  -1  -1   44.96    4.09
   9   2  -5   30.31    3.43
   9  -2  -5   28.69    3.26
  -9   2   4   30.12    7.69
  -9  -2   4   33.05    7.70
   9   2  -4   27.57    4.21
   9  -2  -4   26.03    4.05
  -9   2   4   23.39    4.39
   9   2  -3   13.72    4.39
  -9   2   3   13.74    4.48
  -9  -2   3    9.84    4.95
  -9   2   2   34.64    7.98
  -9  -2   2   34.38    7.96
  -9   2   2   33.96    5.01
  -9  -2   2   39.15    5.65
  -9   2   1   -6.80    6.98
  -9  -2   1   -8.90    6.82
  -9  -2   1   -0.93    4.63
   9   2   0  178.74    8.76
   9  -2   0  173.69    8.48
   9   2   1  103.12    5.93
   9  -2   1   97.92    5.69
  -9  -2  -1   87.59    4.89
  -9   3   4   65.99    7.26
  -9  -3   4   63.21    7.40
   9   3  -4   47.37    4.39
   9  -3  -4   46.66    4.27
  -9   3   3   22.10    7.17
  -9  -3   3   18.98    7.48
   9   3  -3   11.42    4.16
   9  -3  -3   14.73    3.98
  -9   3   3   19.77    4.43
  -9  -3   3    7.82    4.84
  -9   3   2  122.28    9.59
  -9  -3   2  125.42    9.57
  -9   3   2  132.14    7.12
  -9  -3   2  148.89    7.80
  -9   3   1   68.79    7.74
  -9  -3   1   63.98    7.78
  -9   3   0   28.83    4.26
  -9  -3   0   33.62    4.51
  -9  -3  -1   90.64    4.96
   9  -3   1   79.74    5.13
   9   4  -4   56.17    6.07
   9  -4  -4   69.97    4.20
  -9   4   3  143.94    9.12
  -9  -4   3  159.21    9.44
   9   4  -3  151.49    9.20
   9  -4  -3  169.74    7.27
  -9   4   3  164.03    7.43
   9   4  -2   49.70    6.59
  -9   4   2   53.23    7.06
  -9  -4   2   52.06    7.27
  -9   4   2   60.29    5.16
  -9  -4   2   37.41    8.39
  -9  -4   2   72.85    5.83
  -9  -4   1   66.63    5.53
  -9   4   0   18.38    3.83
  -9  -4   0   25.44    4.19
   9   5  -3   37.52    5.79
   9  -5  -3   38.90    3.50
   9  -5  -2   84.03    4.90
  -9  -5   2   98.72    5.76
  -9   5   1   42.95    4.57
  -9  -5   1   53.37    4.82
  -9  -5   0   17.45    3.75
   9   6  -4   -0.98    1.53
  -9   6   2   23.49    3.28
  -9  -6   1   88.45    4.98
  -9  -6   0   95.34    4.77
  -9   7   2   28.34    2.77
 -10   0   2   87.92    4.67
 -10   0   1   -0.21    2.36
  10  -1  -3   52.85    3.31
  10  -1  -2   34.05    3.11
 -10   1   2   41.91    3.47
 -10  -1   2   39.46    3.39
 -10  -1   1   22.05    2.68
 -10   2   2   34.11    3.06
   0   0   0    0.00    0.00


TITL btbt_di_br_04_autored in P2(1)/c
REM P2(1)/c (#14 in standard setting)
CELL 1.54184   8.018813  13.235687   6.909901  90.0000 104.1161  90.0000
ZERR    3.00   0.000413   0.000560   0.000312   0.0000   0.0050   0.0000
LATT  1
SYMM -x, y+1/2,-z+1/2
SFAC C H N O
UNIT 33.00 30.00 3.00 3.00
REM  CrysAlisPro recorded range (K): Min=99.9; max=100.0; aver:100.0
TEMP -173
TREF
HKLF 4
END
_computing_structure_solution     'SHELXT 2018/2 (Sheldrick, 2018)'
;
_shelx_hkl_checksum              43916
_olex2_exptl_crystal_mounting_method 
'mounted on a nylon cryo-loop with mineral oil as a cryoprotectant'
_olex2_submission_special_instructions 'No special instructions were received'
_oxdiff_exptl_absorpt_empirical_details 
;
Empirical correction (ABSPACK) includes:
- Absorption correction using spherical harmonics
- Frame scaling
- Detector area scaling
;
_oxdiff_exptl_absorpt_empirical_full_max 5.565
_oxdiff_exptl_absorpt_empirical_full_min 0.488
