# Supplementary material for: Modulation of Properties in [1]Benzothieno[3,2-b][1]benzothiophene Derivatives through Sulfur Oxidation
Source: Molecules. 2024 Jul 29;29(15):3575. doi: 10.3390/molecules29153575 (PMC11314126; doi:10.3390/molecules29153575)
Supplement: Supplementary file 1 [file molecules-29-03575-s001.zip › 2368892.cif]

####################################################################### 
# 
# This file contains crystal structure data downloaded from the 
# Cambridge Structural Database (CSD) hosted by the Cambridge 
# Crystallographic Data Centre (CCDC).
# 
# Full information about CCDC data access policies and citation 
# guidelines are available at http://www.ccdc.cam.ac.uk/access/V1 
# 
# Audit and citation data items may have been added by the CCDC. 
# Please retain this information to preserve the provenance of 
# this file and to allow appropriate attribution of the data. 
# 
#######################################################################

data_btbtdo_di_br_05_autored
_database_code_depnum_ccdc_archive 'CCDC 2368892'
loop_
_audit_author_name
_audit_author_address
'Rafal Dolot'
;Centre of Molecular and Macromolecular Studies, Polish Academy of Sciences
Poland
;
_audit_update_record             
;
2024-07-08 deposited with the CCDC.	2024-07-09 downloaded from the CCDC.
;
_publ_requested_journal          Molecules
_publ_contact_author_name        'Remigiusz Zurawinski'
_publ_contact_author_address     
;Centre of Molecular and Macromolecular Studies
Polish Academy of Sciences
90-363 Lodz
Poland
;
_publ_contact_author_email       
;remigiusz.zurawinski@cbmm.lodz.pl
;
_publ_contact_author_phone       
;+48426803202
;
loop_
_publ_author_name
_publ_author_address
'Mikina, Maciej'
;Centre of Molecular and Macromolecular Studies
Polish Academy of Sciences
90-363 Lodz
Poland
;
'Rzewnicka, Aneta'
;Centre of Molecular and Macromolecular Studies
Polish Academy of Sciences
90-363 Lodz
Poland
;
'Krysiak, Jerzy'
;Centre of Molecular and Macromolecular Studies
Polish Academy of Sciences
90-363 Lodz
Poland
;
'Dolot, Rafal'
;Centre of Molecular and Macromolecular Studies
Polish Academy of Sciences
90-363 Lodz
Poland
;
'Zurawinski, Remigiusz'
;Centre of Molecular and Macromolecular Studies
Polish Academy of Sciences
90-363 Lodz
Poland
;
_audit_creation_date             2024-07-08
_audit_creation_method           
;
Olex2 1.5
(compiled 2024.02.16 svn.r378c4104 for OlexSys, GUI svn.r6928)
;
_shelx_SHELXL_version_number     2018/3
_audit_contact_author_address    ?
_audit_contact_author_email      ?
_audit_contact_author_phone      ?
_publ_contact_author_id_orcid    ?
_publ_section_references         
;
Dolomanov, O.V., Bourhis, L.J., Gildea, R.J, Howard, J.A.K. & Puschmann, H.
 (2009), J. Appl. Cryst. 42, 339-341.

Sheldrick, G.M. (2015). Acta Cryst. A71, 3-8.

Sheldrick, G.M. (2015). Acta Cryst. C71, 3-8.
;
_chemical_name_systematic        
'2,7-Dibromo[1]benzothieno[3,2-b][1]benzothiophene 5,5-dioxide'
_chemical_name_common            2,7-diBr-BTBTDO
_chemical_formula_moiety         'C14 H6 Br2 O2 S2'
_chemical_formula_sum            'C14 H6 Br2 O2 S2'
_chemical_compound_source        synthetic
_chemical_formula_weight         430.13
_exptl_crystal_recrystallization_method 
're-crystallized from dichloroethane after heating and slow cooling'
_chemical_melting_point          ?
_exptl_crystal_description       needle
_exptl_crystal_colour            'clear yellow'
_diffrn_ambient_temperature      100.00(10)
_chemical_oxdiff_formula         'C H O S Br'
loop_
_atom_type_symbol
_atom_type_description
_atom_type_scat_dispersion_real
_atom_type_scat_dispersion_imag
_atom_type_scat_source
C C 0.0181 0.0091 'International Tables Vol C Tables 4.2.6.8 and 6.1.1.4'
H H 0.0000 0.0000 'International Tables Vol C Tables 4.2.6.8 and 6.1.1.4'
Br Br -0.6763 1.2805 'International Tables Vol C Tables 4.2.6.8 and 6.1.1.4'
O O 0.0492 0.0322 'International Tables Vol C Tables 4.2.6.8 and 6.1.1.4'
S S 0.3331 0.5567 'International Tables Vol C Tables 4.2.6.8 and 6.1.1.4'

_shelx_space_group_comment       
;
The symmetry employed for this shelxl refinement is uniquely defined
by the following loop, which should always be used as a source of
symmetry information in preference to the above space-group names.
They are only intended as comments.
;
_space_group_crystal_system      triclinic
_space_group_IT_number           2
_space_group_name_H-M_alt        'P -1'
_space_group_name_Hall           '-P 1'
_chemical_absolute_configuration .
loop_
_space_group_symop_operation_xyz
'x, y, z'
'-x, -y, -z'

_cell_length_a                   7.92800(10)
_cell_length_b                   8.26170(10)
_cell_length_c                   10.9830(2)
_cell_angle_alpha                110.1170(10)
_cell_angle_beta                 94.1940(10)
_cell_angle_gamma                93.2470(10)
_cell_volume                     671.102(17)
_cell_formula_units_Z            2
_cell_measurement_reflns_used    15987
_cell_measurement_temperature    100.00(10)
_cell_measurement_theta_max      76.6800
_cell_measurement_theta_min      4.3060
_shelx_estimated_absorpt_T_max   0.742
_shelx_estimated_absorpt_T_min   0.227
_exptl_absorpt_coefficient_mu    10.553
_exptl_absorpt_correction_T_max  1.00000
_exptl_absorpt_correction_T_min  0.04993
_exptl_absorpt_correction_type   multi-scan
_exptl_absorpt_process_details   
;
CrysAlisPro 1.171.43.122a (Rigaku Oxford Diffraction, 2024)
Empirical absorption correction using spherical harmonics,
implemented in SCALE3 ABSPACK scaling algorithm.
;
_exptl_absorpt_special_details   ?
_exptl_crystal_colour_lustre     clear
_exptl_crystal_colour_modifier   .
_exptl_crystal_colour_primary    yellow
_exptl_crystal_density_diffrn    2.129
_exptl_crystal_density_meas      ?
_exptl_crystal_density_method    ?
_exptl_crystal_F_000             416
_exptl_crystal_preparation       ?
_exptl_crystal_size_max          0.2
_exptl_crystal_size_mid          0.03
_exptl_crystal_size_min          0.03
_exptl_transmission_factor_max   ?
_exptl_transmission_factor_min   ?
_diffrn_reflns_av_R_equivalents  0.0586
_diffrn_reflns_av_unetI/netI     0.0245
_diffrn_reflns_Laue_measured_fraction_full 0.999
_diffrn_reflns_Laue_measured_fraction_max 0.937
_diffrn_reflns_limit_h_max       9
_diffrn_reflns_limit_h_min       -10
_diffrn_reflns_limit_k_max       9
_diffrn_reflns_limit_k_min       -10
_diffrn_reflns_limit_l_max       13
_diffrn_reflns_limit_l_min       -13
_diffrn_reflns_number            24525
_diffrn_reflns_point_group_measured_fraction_full 0.999
_diffrn_reflns_point_group_measured_fraction_max 0.937
_diffrn_reflns_theta_full        67.684
_diffrn_reflns_theta_max         77.021
_diffrn_reflns_theta_min         4.308
_diffrn_ambient_environment      N~2~
_diffrn_detector                 'Hybrid Pixel Array Detector'
_diffrn_detector_area_resol_mean 10.0000
_diffrn_detector_type            HyPix
_diffrn_measured_fraction_theta_full 0.999
_diffrn_measured_fraction_theta_max 0.937
_diffrn_measurement_details      
;
List of Runs (angles in degrees, time in seconds):

  # Type    Start    End  Width  t~exp~   \w     \q     \k     \f   Frames
#--------------------------------------------------------------------------
  1  \w     32.00 126.00   0.50    0.05    --   54.00  75.00 151.73  188
  2  \w     47.00  76.00   0.50    0.05    --   70.00  77.00 -35.54   58
  3  \w     35.00 131.00   0.50    0.05    --   58.00  77.00 -55.40  192
  4  \w     84.00 174.00   0.50    0.06    --  106.60  77.00-180.00  180
  5  \w     47.00  81.00   0.50    0.05    --   70.00  77.00-151.47   68
  6  \w     43.00  69.00   0.50    0.05    --   62.00  71.00-165.87   52
  7  \w     36.00 131.00   0.50    0.05    --   58.00  75.00   5.61  190
  8  \w    103.00 129.00   0.50    0.05    --   58.00  75.00   5.61   52
  9  \w     33.00 126.00   0.50    0.05    --   54.00  74.00 112.65  186
 10  \w     37.00 131.00   0.50    0.05    --   58.00  74.00  86.40  188
 11  \w     27.00 122.00   0.50    0.05    --   50.00  77.00  17.43  190
 12  \w     33.00 119.00   0.50    0.05    --   47.34  57.00 -90.00  172
 13  \w     29.00 122.00   0.50    0.05    --   50.00  74.00 -11.21  186
 14  \w     29.00 122.00   0.50    0.05    --   50.00  74.00 -11.21  186
 15  \w     35.00 120.00   0.50    0.05    --   47.34  38.00  90.00  170
 16  \w     35.00 120.00   0.50    0.05    --   47.34  38.00  90.00  170
 17  \w     35.00 120.00   0.50    0.05    --   47.34  38.00   0.00  170
 18  \w     35.00 122.00   0.50    0.05    --   47.34  19.00   0.00  174
 19  \w     35.00 120.00   0.50    0.05    --   47.34  38.00-180.00  170
 20  \w     39.00 105.00   0.50    0.06    --  106.60 -95.00-120.00  132
 21  \w     46.00 107.00   0.50    0.06    --   86.00-103.00 -60.42  122
 22  \w     37.00  65.00   0.50    0.06    --  106.60-125.00-120.00   56
 23  \w     82.00 110.00   0.50    0.06    --  106.60-125.00-120.00   56
 24  \w     42.00  86.00   0.50    0.06    --  106.60-125.00  60.00   88
 25  \w     36.00 106.00   0.50    0.06    --  106.60-100.00  71.00  140
 26  \w     36.00 106.00   0.50    0.06    --  106.60-100.00  71.00  140
 27  \w      0.00  80.00   0.50    0.05    --   47.34-100.00  71.00  160
 28  \w      0.00  80.00   0.50    0.05    --   47.34-100.00  71.00  160
 29  \w     70.00 105.00   0.50    0.06    --  106.60 -95.00 -30.00   70
 30  \w     79.00 105.00   0.50    0.06    --  106.60 -95.00-180.00   52
 31  \w     34.00  59.00   0.50    0.06    --  106.60 -95.00-180.00   50
 32  \w     40.00  66.00   0.50    0.06    --  106.60 -61.00 -60.00   52
 33  \w     71.00  98.00   0.50    0.06    --  106.60 -77.00 -60.00   54
 34  \w     35.00  70.00   0.50    0.06    --  106.60 -61.00 -90.00   70
 35  \w     34.00  70.00   0.50    0.06    --  106.60 -61.00 -30.00   72
 36  \w     39.00 105.00   0.50    0.06    --  106.60 -77.00  60.00  132
 37  \w     37.00 101.00   0.50    0.06    --  106.60 -77.00 120.00  128
 38  \w     34.00  59.00   0.50    0.06    --  106.60 -61.00  90.00   50
 39  \w     17.00  43.00   0.50    0.05    --   46.00  90.00-110.99   52
 40  \w     -5.00  31.00   0.50    0.05    --   26.00  95.00-174.29   72
 41  \w    -24.00   7.00   0.50    0.05    --   10.00 103.00-145.27   62
 42  \w     12.00  41.00   0.50    0.05    --   42.00  92.00  58.16   58
 43  \w    107.00 177.00   0.50    0.06    --  106.60 100.00 176.00  140
 44  \w    -80.00  22.00   0.50    0.05    --  -47.34 100.00 176.00  204
 45  \w    -75.00 -50.00   0.50    0.06    --  -91.75 100.00 176.00   50
 46  \w    -80.00  22.00   0.50    0.05    --  -47.34 100.00 176.00  204
 47  \w    -62.00  25.00   0.50    0.05    --  -47.34  57.00 150.00  174
 48  \w    -62.00  25.00   0.50    0.05    --  -47.34  57.00 150.00  174
 49  \w    -50.00 -21.00   0.50    0.06    --  -91.75  45.00 -90.00   58
 50  \w   -119.00 -32.00   0.50    0.05    --  -47.34 -57.00 -30.00  174
 51  \w   -119.00 -25.00   0.50    0.05    --  -47.34 -77.00 150.00  188
 52  \w   -119.00 -25.00   0.50    0.05    --  -47.34 -77.00 150.00  188
 53  \w   -162.00 -85.00   0.50    0.06    --  -91.75-100.00  71.00  154
 54  \w   -121.00 -96.00   0.50    0.05    --  -66.00 -77.00 -96.04   50
 55  \w    -71.00 -44.00   0.50    0.05    --  -66.00 -77.00 -96.04   54
 56  \w   -104.00 -70.00   0.50    0.06    --  -91.75 -77.00  60.00   68
 57  \w    -99.00 -72.00   0.50    0.06    --  -91.75 -77.00 120.00   54
 58  \w   -116.00 -70.00   0.50    0.06    --  -91.75 -77.00 150.00   92
 59  \w   -151.00-126.00   0.50    0.06    --  -91.75 -77.00 120.00   50
 60  \w   -162.00-135.00   0.50    0.06    --  -91.75 -77.00  60.00   54
 61  \w   -118.00 -73.00   0.50    0.06    --  -91.75 -77.00  90.00   90
 62  \w    -96.00 -70.00   0.50    0.06    --  -91.75 -77.00 -90.00   52
 63  \w    -74.00 -39.00   0.50    0.05    --  -62.00 -76.00-138.28   70
 64  \w   -113.00 -72.00   0.50    0.06    --  -91.75 -77.00-120.00   82
 65  \w   -161.00-135.00   0.50    0.06    --  -91.75 -77.00 -90.00   52
 66  \w   -134.00-104.00   0.50    0.05    --  -62.00 -76.00-138.28   60
 67  \w    -81.00 -56.00   0.50    0.06    --  -78.00 -74.00-127.28   50
 68  \w   -154.00-112.00   0.50    0.06    --  -91.75 -74.00 -15.08   84
 69  \w   -103.00 -71.00   0.50    0.06    --  -91.75 -74.00 -15.08   64
 70  \w    -93.00 -64.00   0.50    0.06    --  -86.00 -74.00 -34.02   58
 71  \w   -152.00-126.00   0.50    0.06    --  -91.75 -72.00 -87.36   52
 72  \w    -79.00 -53.00   0.50    0.05    --  -74.00 -74.00  10.54   52
 73  \w    -86.00 -60.00   0.50    0.06    --  -82.00 -74.00  57.18   52
 74  \w    -83.00 -57.00   0.50    0.06    --  -78.00 -73.00  72.69   52
 75  \w    -80.00 -53.00   0.50    0.05    --  -70.00 -72.00 160.82   54
 76  \w    -83.00 -57.00   0.50    0.06    --  -78.00 -75.00 122.43   52
 77  \w   -163.00-104.00   0.50    0.06    --  -91.75 -71.00 127.59  118
 78  \w   -139.00 -72.00   0.50    0.06    --  -91.75 -72.00  62.03  134
 79  \w    -91.00 -66.00   0.50    0.06    --  -86.00 -71.00  16.98   50
 80  \w    -76.00 -50.00   0.50    0.05    --  -70.00 -71.00 -61.95   52
 81  \w   -101.00 -71.00   0.50    0.06    --  -91.75 -72.00 -87.36   60
 82  \w   -101.00 -72.00   0.50    0.06    --  -91.75 -71.00 -51.83   58
 83  \w   -156.00-115.00   0.50    0.06    --  -91.75 -71.00 -51.83   82
 84  \w   -160.00 -73.00   0.50    0.06    --  -91.75 -70.00  -0.03  174
 85  \w    -85.00 -56.00   0.50    0.05    --  -74.00 -68.00  75.80   58
 86  \w   -100.00 -72.00   0.50    0.06    --  -91.75 -71.00 127.59   56
 87  \w    -83.00 -49.00   0.50    0.05    --  -66.00 -66.00 127.28   68
 88  \w   -140.00 -77.00   0.50    0.06    --  -91.75 -69.00  94.33  126
 89  \w    -90.00 -64.00   0.50    0.06    --  -82.00 -66.00  99.52   52
 90  \w   -133.00-107.00   0.50    0.06    --  -86.00 -71.00  16.98   52
 91  \w    -93.00 -64.00   0.50    0.06    --  -82.00 -65.00 -26.48   58
 92  \w   -108.00 -73.00   0.50    0.06    --  -91.75 -66.00 -71.45   70
 93  \w   -117.00 -74.00   0.50    0.06    --  -91.75 -68.00-150.89   86
 94  \w   -152.00-122.00   0.50    0.06    --  -91.75 -68.00-150.89   60
 95  \w   -163.00-116.00   0.50    0.06    --  -91.75 -66.00 -71.45   94
 96  \w    -80.00 -54.00   0.50    0.05    --  -70.00 -64.00 -27.03   52
 97  \w   -100.00 -74.00   0.50    0.06    --  -91.75 -64.00-123.53   52
 98  \w    -90.00 -64.00   0.50    0.06    --  -82.00 -64.00-103.31   52
 99  \w    -95.00 -66.00   0.50    0.06    --  -82.00 -62.00-119.57   58
100  \w    -78.00 -52.00   0.50    0.05    --  -70.00 -65.00  19.32   52
101  \w    -97.00 -68.00   0.50    0.06    --  -86.00 -65.00 162.06   58
102  \w   -153.00-127.00   0.50    0.06    --  -86.00 -65.00 162.06   52
103  \w   -161.00-119.00   0.50    0.06    --  -91.75 -61.00 150.00   84
104  \w   -102.00 -76.00   0.50    0.06    --  -91.75 -61.00 150.00   52
105  \w   -141.00 -75.00   0.50    0.06    --  -91.75 -63.00  21.22  132
106  \w   -106.00 -80.00   0.50    0.06    --  -91.75 -61.00-180.00   52
107  \w   -162.00-121.00   0.50    0.06    --  -91.75 -61.00-180.00   82
;
_diffrn_measurement_device       'four-circle diffractometer'
_diffrn_measurement_device_type  'XtaLAB Synergy, Dualflex, HyPix'
_diffrn_measurement_method       '\w scans'
_diffrn_orient_matrix_type       
'CrysAlisPro convention (1999,Acta A55,543-557)'
_diffrn_orient_matrix_UB_11      -0.1539635000
_diffrn_orient_matrix_UB_12      0.0427127000
_diffrn_orient_matrix_UB_13      0.0797042000
_diffrn_orient_matrix_UB_21      -0.1175801000
_diffrn_orient_matrix_UB_22      -0.1200094000
_diffrn_orient_matrix_UB_23      -0.1183621000
_diffrn_orient_matrix_UB_31      0.0269254000
_diffrn_orient_matrix_UB_32      -0.1533407000
_diffrn_orient_matrix_UB_33      0.0466118000
_diffrn_radiation_monochromator  mirror
_diffrn_radiation_probe          x-ray
_diffrn_radiation_type           'Cu K\a'
_diffrn_radiation_wavelength     1.54184
_diffrn_source                   'micro-focus sealed X-ray tube'
_diffrn_source_type              'PhotonJet (Cu) X-ray Source'
_reflns_Friedel_coverage         0.000
_reflns_Friedel_fraction_full    .
_reflns_Friedel_fraction_max     .
_reflns_number_gt                2464
_reflns_number_total             2656
_reflns_special_details          
;
 Reflections were merged by SHELXL according to the crystal
 class for the calculation of statistics and refinement.
 
 _reflns_Friedel_fraction is defined as the number of unique
 Friedel pairs measured divided by the number that would be
 possible theoretically, ignoring centric projections and
 systematic absences.
;
_reflns_threshold_expression     'I > 2\s(I)'
_computing_cell_refinement       'CrysAlisPro 1.171.43.122a (Rigaku OD, 2024)'
_computing_data_collection       
'CrysAlisPro system (CCD 43.122a 64-bit (release 15-05-2024))'
_computing_data_reduction        'CrysAlisPro 1.171.43.122a (Rigaku OD, 2024)'
_computing_molecular_graphics    'Olex2 1.5 (Dolomanov et al., 2009)'
_computing_publication_material  'Olex2 1.5 (Dolomanov et al., 2009)'
_computing_structure_refinement  'SHELXL 2018/3 (Sheldrick, 2015)'
_computing_structure_solution    'SHELXT 2018/2 (Sheldrick, 2018)'
_refine_diff_density_max         0.616
_refine_diff_density_min         -0.565
_refine_diff_density_rms         0.103
_refine_ls_extinction_coef       0.00071(16)
_refine_ls_extinction_expression Fc^*^=kFc[1+0.001xFc^2^\l^3^/sin(2\q)]^-1/4^
_refine_ls_extinction_method     'SHELXL-2018/3 (Sheldrick 2018)'
_refine_ls_goodness_of_fit_ref   1.052
_refine_ls_hydrogen_treatment    constr
_refine_ls_matrix_type           full
_refine_ls_number_parameters     182
_refine_ls_number_reflns         2656
_refine_ls_number_restraints     0
_refine_ls_R_factor_all          0.0272
_refine_ls_R_factor_gt           0.0253
_refine_ls_restrained_S_all      1.052
_refine_ls_shift/su_max          0.001
_refine_ls_shift/su_mean         0.000
_refine_ls_structure_factor_coef Fsqd
_refine_ls_weighting_details     
'w=1/[\s^2^(Fo^2^)+(0.0425P)^2^+0.4498P] where P=(Fo^2^+2Fc^2^)/3'
_refine_ls_weighting_scheme      calc
_refine_ls_wR_factor_gt          0.0691
_refine_ls_wR_factor_ref         0.0705
_refine_special_details          ?
_olex2_refinement_description    
;
1. Fixed Uiso
 At 1.2 times of:
  All C(H) groups
2.a Aromatic/amide H refined with riding coordinates:
 C3(H3), C1(H1), C8(H8), C4(H4), C9(H9), C6(H6)
;
_atom_sites_solution_hydrogens   geom
_atom_sites_solution_primary     dual
_atom_sites_solution_secondary   ?
loop_
_atom_site_label
_atom_site_type_symbol
_atom_site_fract_x
_atom_site_fract_y
_atom_site_fract_z
_atom_site_U_iso_or_equiv
_atom_site_adp_type
_atom_site_occupancy
_atom_site_site_symmetry_order
_atom_site_calc_flag
_atom_site_refinement_flags_posn
_atom_site_refinement_flags_adp
_atom_site_refinement_flags_occupancy
_atom_site_disorder_assembly
_atom_site_disorder_group
Br1 Br 0.76567(3) 0.09841(3) 1.04581(2) 0.01717(10) Uani 1 1 d . . . . .
Br2 Br 0.17389(3) 0.40329(3) 0.05538(2) 0.01773(10) Uani 1 1 d . . . . .
S10 S 0.30335(7) 0.26058(7) 0.69597(6) 0.01447(14) Uani 1 1 d . . . . .
S5 S 0.62442(7) 0.24092(7) 0.40765(5) 0.01442(14) Uani 1 1 d . . . . .
O12 O 0.17754(19) 0.1176(2) 0.67259(17) 0.0216(4) Uani 1 1 d . . . . .
O11 O 0.2620(2) 0.4301(2) 0.77390(16) 0.0202(4) Uani 1 1 d . . . . .
C3 C 0.8250(3) 0.1209(3) 0.7996(2) 0.0161(5) Uani 1 1 d . . . . .
H3 H 0.935314 0.090148 0.817559 0.019 Uiso 1 1 calc R U . . .
C1 C 0.5421(3) 0.1848(3) 0.8674(2) 0.0152(5) Uani 1 1 d . . . . .
H1 H 0.461658 0.197114 0.929262 0.018 Uiso 1 1 calc R U . . .
C8 C 0.1007(3) 0.3663(3) 0.2956(2) 0.0167(5) Uani 1 1 d . . . . .
H8 H -0.010640 0.391317 0.273896 0.020 Uiso 1 1 calc R U . . .
C13 C 0.3038(3) 0.2990(3) 0.4409(2) 0.0142(5) Uani 1 1 d . . . . .
C4 C 0.7818(3) 0.1486(3) 0.6831(2) 0.0152(5) Uani 1 1 d . . . . .
H4 H 0.861875 0.135398 0.620856 0.018 Uiso 1 1 calc R U . . .
C11 C 0.5438(3) 0.2300(3) 0.5466(2) 0.0139(5) Uani 1 1 d . . . . .
C15 C 0.5038(3) 0.2115(3) 0.7523(2) 0.0138(5) Uani 1 1 d . . . . .
C9 C 0.1389(3) 0.3352(3) 0.4099(2) 0.0166(5) Uani 1 1 d . . . . .
H9 H 0.053959 0.338424 0.467139 0.020 Uiso 1 1 calc R U . . .
C6 C 0.3919(3) 0.3242(3) 0.2382(2) 0.0155(5) Uani 1 1 d . . . . .
H6 H 0.476036 0.320888 0.180282 0.019 Uiso 1 1 calc R U . . .
C12 C 0.4283(3) 0.2926(3) 0.3535(2) 0.0143(5) Uani 1 1 d . . . . .
C14 C 0.3774(3) 0.2634(3) 0.5503(2) 0.0145(5) Uani 1 1 d . . . . .
C10 C 0.6212(3) 0.1956(3) 0.6593(2) 0.0139(5) Uani 1 1 d . . . . .
C7 C 0.2279(3) 0.3605(3) 0.2115(2) 0.0153(5) Uani 1 1 d . . . . .
C2 C 0.7060(3) 0.1384(3) 0.8892(2) 0.0148(5) Uani 1 1 d . . . . .

loop_
_atom_site_aniso_label
_atom_site_aniso_U_11
_atom_site_aniso_U_22
_atom_site_aniso_U_33
_atom_site_aniso_U_23
_atom_site_aniso_U_13
_atom_site_aniso_U_12
Br1 0.01722(15) 0.01973(16) 0.01628(16) 0.00850(11) 0.00034(10) 0.00308(10)
Br2 0.02122(16) 0.01702(15) 0.01551(16) 0.00668(11) -0.00126(10) 0.00377(10)
S10 0.0109(3) 0.0185(3) 0.0158(3) 0.0073(2) 0.0030(2) 0.0046(2)
S5 0.0119(3) 0.0175(3) 0.0144(3) 0.0055(2) 0.0026(2) 0.0039(2)
O12 0.0126(8) 0.0250(9) 0.0290(10) 0.0115(8) 0.0030(7) 0.0018(7)
O11 0.0206(8) 0.0234(9) 0.0187(9) 0.0078(7) 0.0065(7) 0.0105(7)
C3 0.0150(11) 0.0136(11) 0.0194(12) 0.0057(10) -0.0012(9) 0.0019(9)
C1 0.0165(11) 0.0139(11) 0.0160(12) 0.0061(10) 0.0018(9) 0.0024(9)
C8 0.0153(11) 0.0151(11) 0.0173(12) 0.0031(9) -0.0020(9) 0.0036(9)
C13 0.0152(11) 0.0130(11) 0.0125(11) 0.0020(9) 0.0011(9) 0.0019(8)
C4 0.0133(11) 0.0150(11) 0.0170(12) 0.0049(9) 0.0034(9) 0.0020(8)
C11 0.0143(11) 0.0124(10) 0.0147(11) 0.0043(9) 0.0018(9) 0.0014(8)
C15 0.0110(10) 0.0136(11) 0.0175(12) 0.0060(9) 0.0020(9) 0.0035(8)
C9 0.0142(11) 0.0181(11) 0.0168(12) 0.0047(9) 0.0022(9) 0.0027(9)
C6 0.0188(12) 0.0132(11) 0.0148(12) 0.0048(9) 0.0023(9) 0.0037(9)
C12 0.0133(11) 0.0134(11) 0.0152(11) 0.0036(9) 0.0014(9) 0.0031(8)
C14 0.0138(11) 0.0137(11) 0.0153(11) 0.0037(9) 0.0022(9) 0.0021(8)
C10 0.0142(11) 0.0133(11) 0.0128(11) 0.0029(9) 0.0009(9) 0.0003(8)
C7 0.0203(12) 0.0107(10) 0.0129(11) 0.0016(9) -0.0003(9) 0.0029(9)
C2 0.0157(11) 0.0118(10) 0.0157(11) 0.0037(9) -0.0001(9) 0.0011(8)

_geom_special_details            
;
 All esds (except the esd in the dihedral angle between two l.s. planes)
 are estimated using the full covariance matrix.  The cell esds are taken
 into account individually in the estimation of esds in distances, angles
 and torsion angles; correlations between esds in cell parameters are only
 used when they are defined by crystal symmetry.  An approximate (isotropic)
 treatment of cell esds is used for estimating esds involving l.s. planes.
;
loop_
_geom_bond_atom_site_label_1
_geom_bond_atom_site_label_2
_geom_bond_distance
_geom_bond_site_symmetry_2
_geom_bond_publ_flag
Br1 C2 1.892(2) . ?
Br2 C7 1.891(2) . ?
S10 O12 1.4412(17) . ?
S10 O11 1.4386(17) . ?
S10 C15 1.782(2) . ?
S10 C14 1.751(2) . ?
S5 C11 1.725(2) . ?
S5 C12 1.751(2) . ?
C3 H3 0.9500 . ?
C3 C4 1.398(3) . ?
C3 C2 1.390(3) . ?
C1 H1 0.9500 . ?
C1 C15 1.372(3) . ?
C1 C2 1.402(3) . ?
C8 H8 0.9500 . ?
C8 C9 1.381(3) . ?
C8 C7 1.409(3) . ?
C13 C9 1.401(3) . ?
C13 C12 1.418(3) . ?
C13 C14 1.425(3) . ?
C4 H4 0.9500 . ?
C4 C10 1.384(3) . ?
C11 C14 1.364(3) . ?
C11 C10 1.463(3) . ?
C15 C10 1.410(3) . ?
C9 H9 0.9500 . ?
C6 H6 0.9500 . ?
C6 C12 1.392(3) . ?
C6 C7 1.384(3) . ?

loop_
_geom_angle_atom_site_label_1
_geom_angle_atom_site_label_2
_geom_angle_atom_site_label_3
_geom_angle
_geom_angle_site_symmetry_1
_geom_angle_site_symmetry_3
_geom_angle_publ_flag
O12 S10 C15 110.29(10) . . ?
O12 S10 C14 111.25(11) . . ?
O11 S10 O12 117.67(10) . . ?
O11 S10 C15 111.89(11) . . ?
O11 S10 C14 110.61(11) . . ?
C14 S10 C15 92.29(11) . . ?
C11 S5 C12 90.80(11) . . ?
C4 C3 H3 120.1 . . ?
C2 C3 H3 120.1 . . ?
C2 C3 C4 119.8(2) . . ?
C15 C1 H1 121.6 . . ?
C15 C1 C2 116.7(2) . . ?
C2 C1 H1 121.6 . . ?
C9 C8 H8 120.2 . . ?
C9 C8 C7 119.5(2) . . ?
C7 C8 H8 120.2 . . ?
C9 C13 C12 119.4(2) . . ?
C9 C13 C14 131.4(2) . . ?
C12 C13 C14 109.2(2) . . ?
C3 C4 H4 120.3 . . ?
C10 C4 C3 119.4(2) . . ?
C10 C4 H4 120.3 . . ?
C14 C11 S5 112.2(2) . . ?
C14 C11 C10 115.7(2) . . ?
C10 C11 S5 132.10(17) . . ?
C1 C15 S10 126.24(17) . . ?
C1 C15 C10 122.8(2) . . ?
C10 C15 S10 110.89(18) . . ?
C8 C9 C13 119.6(2) . . ?
C8 C9 H9 120.2 . . ?
C13 C9 H9 120.2 . . ?
C12 C6 H6 121.4 . . ?
C7 C6 H6 121.4 . . ?
C7 C6 C12 117.2(2) . . ?
C13 C12 S5 112.55(18) . . ?
C6 C12 S5 125.81(17) . . ?
C6 C12 C13 121.6(2) . . ?
C13 C14 S10 133.97(17) . . ?
C11 C14 S10 110.71(19) . . ?
C11 C14 C13 115.3(2) . . ?
C4 C10 C11 130.4(2) . . ?
C4 C10 C15 119.2(2) . . ?
C15 C10 C11 110.4(2) . . ?
C8 C7 Br2 119.12(18) . . ?
C6 C7 Br2 118.27(17) . . ?
C6 C7 C8 122.6(2) . . ?
C3 C2 Br1 119.29(18) . . ?
C3 C2 C1 122.1(2) . . ?
C1 C2 Br1 118.62(17) . . ?

loop_
_geom_torsion_atom_site_label_1
_geom_torsion_atom_site_label_2
_geom_torsion_atom_site_label_3
_geom_torsion_atom_site_label_4
_geom_torsion
_geom_torsion_site_symmetry_1
_geom_torsion_site_symmetry_2
_geom_torsion_site_symmetry_3
_geom_torsion_site_symmetry_4
_geom_torsion_publ_flag
S10 C15 C10 C4 -176.65(17) . . . . ?
S10 C15 C10 C11 1.9(2) . . . . ?
S5 C11 C14 S10 -177.34(10) . . . . ?
S5 C11 C14 C13 0.3(3) . . . . ?
S5 C11 C10 C4 -5.3(4) . . . . ?
S5 C11 C10 C15 176.36(19) . . . . ?
O12 S10 C15 C1 -64.8(2) . . . . ?
O12 S10 C15 C10 112.75(17) . . . . ?
O12 S10 C14 C13 69.8(3) . . . . ?
O12 S10 C14 C11 -113.18(18) . . . . ?
O11 S10 C15 C1 68.2(2) . . . . ?
O11 S10 C15 C10 -114.24(17) . . . . ?
O11 S10 C14 C13 -63.0(3) . . . . ?
O11 S10 C14 C11 114.08(19) . . . . ?
C3 C4 C10 C11 -179.3(2) . . . . ?
C3 C4 C10 C15 -1.1(3) . . . . ?
C1 C15 C10 C4 1.0(3) . . . . ?
C1 C15 C10 C11 179.5(2) . . . . ?
C4 C3 C2 Br1 179.46(17) . . . . ?
C4 C3 C2 C1 -0.5(3) . . . . ?
C11 S5 C12 C13 -0.65(18) . . . . ?
C11 S5 C12 C6 179.6(2) . . . . ?
C15 S10 C14 C13 -177.4(2) . . . . ?
C15 S10 C14 C11 -0.4(2) . . . . ?
C15 C1 C2 Br1 -179.61(16) . . . . ?
C15 C1 C2 C3 0.4(3) . . . . ?
C9 C8 C7 Br2 -179.99(17) . . . . ?
C9 C8 C7 C6 0.2(4) . . . . ?
C9 C13 C12 S5 -178.67(17) . . . . ?
C9 C13 C12 C6 1.1(3) . . . . ?
C9 C13 C14 S10 -4.3(4) . . . . ?
C9 C13 C14 C11 178.7(2) . . . . ?
C12 S5 C11 C14 0.2(2) . . . . ?
C12 S5 C11 C10 -178.5(2) . . . . ?
C12 C13 C9 C8 -0.8(3) . . . . ?
C12 C13 C14 S10 176.16(19) . . . . ?
C12 C13 C14 C11 -0.8(3) . . . . ?
C12 C6 C7 Br2 -179.79(16) . . . . ?
C12 C6 C7 C8 0.0(3) . . . . ?
C14 S10 C15 C1 -178.4(2) . . . . ?
C14 S10 C15 C10 -0.93(18) . . . . ?
C14 C13 C9 C8 179.7(2) . . . . ?
C14 C13 C12 S5 0.9(2) . . . . ?
C14 C13 C12 C6 -179.4(2) . . . . ?
C14 C11 C10 C4 176.0(2) . . . . ?
C14 C11 C10 C15 -2.3(3) . . . . ?
C10 C11 C14 S10 1.6(3) . . . . ?
C10 C11 C14 C13 179.20(18) . . . . ?
C7 C8 C9 C13 0.2(3) . . . . ?
C7 C6 C12 S5 179.04(17) . . . . ?
C7 C6 C12 C13 -0.6(3) . . . . ?
C2 C3 C4 C10 0.9(3) . . . . ?
C2 C1 C15 S10 176.64(17) . . . . ?
C2 C1 C15 C10 -0.6(3) . . . . ?

_shelx_res_file                  
;
TITL btbtdo_di_br_05_autored_a.res in P-1
    btbtdo_di_br_05_autored.res
    created by SHELXL-2018/3 at 13:02:31 on 08-Jul-2024
REM Old TITL btbtdo_di_br_05_autored in P1
REM SHELXT solution in P-1: R1 0.052, Rweak 0.002, Alpha 0.049
REM <I/s> 0.000 for 0 systematic absences, Orientation as input
REM Formula found by SHELXT: C2 O11 S5 Br2
CELL 1.54184 7.928 8.2617 10.983 110.117 94.194 93.247
ZERR 2 0.0001 0.0001 0.0002 0.001 0.001 0.001
LATT 1
SFAC C H Br O S
UNIT 28 12 4 4 4

L.S. 4
PLAN  5
SIZE 0.2 0.03 0.03
TEMP -173
CONF
BOND
MORE -1
BOND $H
fmap 2
acta
REM <olex2.extras>
REM <HklSrc "%.\\btbtdo_di_br_05_autored.hkl">
REM </olex2.extras>

WGHT    0.042500    0.449800
EXTI    0.000709
FVAR       0.41781
BR1   3    0.765665    0.098414    1.045806    11.00000    0.01722    0.01973 =
         0.01628    0.00850    0.00034    0.00308
BR2   3    0.173892    0.403287    0.055381    11.00000    0.02122    0.01702 =
         0.01551    0.00668   -0.00126    0.00377
S10   5    0.303348    0.260576    0.695966    11.00000    0.01089    0.01848 =
         0.01576    0.00731    0.00301    0.00457
S5    5    0.624418    0.240922    0.407652    11.00000    0.01189    0.01749 =
         0.01438    0.00555    0.00264    0.00390
O12   4    0.177543    0.117567    0.672589    11.00000    0.01261    0.02500 =
         0.02895    0.01145    0.00301    0.00183
O11   4    0.262041    0.430090    0.773904    11.00000    0.02059    0.02337 =
         0.01867    0.00780    0.00653    0.01045
C3    1    0.824985    0.120861    0.799641    11.00000    0.01497    0.01359 =
         0.01935    0.00569   -0.00119    0.00194
AFIX  43
H3    2    0.935314    0.090148    0.817559    11.00000   -1.20000
AFIX   0
C1    1    0.542147    0.184763    0.867389    11.00000    0.01645    0.01392 =
         0.01601    0.00607    0.00179    0.00239
AFIX  43
H1    2    0.461658    0.197114    0.929262    11.00000   -1.20000
AFIX   0
C8    1    0.100681    0.366269    0.295618    11.00000    0.01529    0.01511 =
         0.01727    0.00313   -0.00202    0.00363
AFIX  43
H8    2   -0.010640    0.391317    0.273896    11.00000   -1.20000
AFIX   0
C13   1    0.303751    0.299012    0.440905    11.00000    0.01523    0.01301 =
         0.01253    0.00198    0.00112    0.00186
C4    1    0.781790    0.148620    0.683109    11.00000    0.01335    0.01500 =
         0.01699    0.00487    0.00336    0.00203
AFIX  43
H4    2    0.861875    0.135398    0.620856    11.00000   -1.20000
AFIX   0
C11   1    0.543814    0.230016    0.546627    11.00000    0.01429    0.01238 =
         0.01471    0.00434    0.00175    0.00143
C15   1    0.503772    0.211469    0.752326    11.00000    0.01100    0.01365 =
         0.01750    0.00597    0.00199    0.00350
C9    1    0.138940    0.335230    0.409891    11.00000    0.01419    0.01806 =
         0.01683    0.00473    0.00219    0.00267
AFIX  43
H9    2    0.053959    0.338424    0.467139    11.00000   -1.20000
AFIX   0
C6    1    0.391907    0.324155    0.238199    11.00000    0.01880    0.01319 =
         0.01477    0.00476    0.00234    0.00366
AFIX  43
H6    2    0.476036    0.320888    0.180282    11.00000   -1.20000
AFIX   0
C12   1    0.428350    0.292574    0.353509    11.00000    0.01330    0.01342 =
         0.01525    0.00357    0.00140    0.00314
C14   1    0.377351    0.263350    0.550285    11.00000    0.01379    0.01367 =
         0.01532    0.00372    0.00220    0.00208
C10   1    0.621229    0.195552    0.659299    11.00000    0.01422    0.01330 =
         0.01283    0.00294    0.00088    0.00026
C7    1    0.227888    0.360524    0.211500    11.00000    0.02027    0.01065 =
         0.01293    0.00164   -0.00031    0.00291
C2    1    0.705952    0.138352    0.889207    11.00000    0.01567    0.01182 =
         0.01565    0.00367   -0.00009    0.00112
HKLF 4


REM  btbtdo_di_br_05_autored_a.res in P-1
REM wR2 = 0.0705, GooF = S = 1.052, Restrained GooF = 1.052 for all data
REM R1 = 0.0253 for 2464 Fo > 4sig(Fo) and 0.0272 for all 2656 data
REM 182 parameters refined using 0 restraints

END

WGHT      0.0425      0.4498

REM Highest difference peak  0.616,  deepest hole -0.565,  1-sigma level  0.103
Q1    1   0.2847  0.3828 -0.0016  11.00000  0.05    0.62
Q2    1   0.6605  0.1168  1.1008  11.00000  0.05    0.57
Q3    1   0.8950  0.0805  0.9990  11.00000  0.05    0.52
Q4    1   0.0575  0.4148  0.1078  11.00000  0.05    0.48
Q5    1   0.3700  0.2892  0.4009  11.00000  0.05    0.44
;
_shelx_res_checksum              32300
_shelx_hkl_file                  
;
 -10   0   1   36.25    2.57
 -10   1   1   68.77    4.06
  -9  -4   3   44.86    2.92
  -9  -4   3   42.28    2.81
  -9  -4   3   39.65    2.73
  -9  -4   3   38.53    2.71
  -9  -3   0    3.02    0.75
  -9  -3   1   73.45    4.71
  -9  -3   1   69.17    4.50
  -9  -3   2    9.46    1.52
  -9  -3   2    7.65    1.32
  -9  -3   3    8.61    1.42
  -9  -3   4    2.47    0.97
  -9  -3   5    9.04    1.24
  -9  -3   5   10.86    1.40
  -9  -2  -1    3.90    0.94
  -9  -2   0   26.32    2.76
  -9  -2   0   28.15    2.65
  -9  -2   1    0.97    0.88
  -9  -2   1    2.69    1.04
  -9  -2   2   57.29    4.55
  -9  -2   2   63.12    4.59
  -9  -2   3  257.47   13.11
  -9  -2   4   14.59    1.99
  -9  -2   4   10.99    1.52
  -9  -2   5  231.20   11.39
  -9  -2   5  243.17   11.59
  -9  -2   5  216.21   11.33
  -9  -2   6   83.44    4.94
  -9  -1  -2  104.81    5.95
  -9  -1  -1   63.46    4.57
  -9  -1  -1   60.01    4.20
  -9  -1   0  479.59   23.37
  -9  -1   0  506.88   23.23
  -9  -1   1  139.98    8.53
  -9  -1   1  145.57    8.40
  -9  -1   2  106.12    7.06
  -9  -1   2  112.96    6.95
  -9  -1   3   52.97    4.24
  -9  -1   3   40.98    3.72
  -9  -1   4   33.94    3.10
  -9  -1   4   28.17    2.93
  -9  -1   4   39.38    3.31
  -9  -1   5   32.33    2.85
  -9  -1   7    0.27    0.35
  -9   0  -2   32.18    2.93
  -9   0  -1   10.37    1.64
  -9   0  -1    9.85    1.75
  -9   0   0   35.91    3.40
  -9   0   0   42.32    3.82
  -9   0   1    1.21    1.08
  -9   0   1    0.61    0.66
  -9   0   2   17.93    2.39
  -9   0   2   18.51    2.38
  -9   0   3  118.96    7.30
  -9   0   3  119.79    7.44
  -9   0   4    1.36    0.86
  -9   0   4    1.79    0.88
  -9   0   4    1.17    0.76
  -9   0   5  162.29    8.77
  -9   0   5  151.49    8.24
  -9   1  -3   22.89    2.16
  -9   1  -2  125.54    8.00
  -9   1  -2  107.61    7.03
  -9   1  -1  152.48    8.79
  -9   1  -1  181.00   10.23
  -9   1  -1  162.84    9.54
  -9   1   0   14.82    2.08
  -9   1   0   14.75    2.33
  -9   1   1  116.56    7.31
  -9   1   1  117.87    7.56
  -9   1   2   43.50    3.74
  -9   1   2   34.94    3.64
  -9   1   3   -0.40    0.84
  -9   1   4    0.33    0.64
  -9   1   5    5.47    1.01
  -9   1   5    5.94    1.23
  -9   2  -3   46.19    4.30
  -9   2  -3   49.41    4.18
  -9   2  -2   97.09    6.81
  -9   2  -2   92.34    6.62
  -9   2  -1    9.18    1.51
  -9   2  -1   10.04    2.03
  -9   2  -1   13.43    2.33
  -9   2   0    0.48    0.93
  -9   2   0    2.04    0.87
  -9   2   1  165.82    9.10
  -9   2   1  149.54    8.68
  -9   2   2  166.93    9.60
  -9   2   2  161.09    9.22
  -9   2   3   31.10    2.76
  -9   2   4  440.22   20.89
  -9   2   4  456.23   20.72
  -9   2   5  117.07    5.97
  -9   3  -3    5.29    1.49
  -9   3  -2  308.43   14.98
  -9   3  -2  287.92   14.91
  -9   3  -1  185.41    9.66
  -9   3  -1  190.24   10.33
  -9   3   0   -0.18    0.74
  -9   3   0    0.33    0.64
  -9   3   0    0.60    0.85
  -9   3   1  285.06   14.80
  -9   3   1  326.85   15.12
  -9   3   1  297.18   14.99
  -9   3   2  109.01    6.64
  -9   3   2  107.23    6.65
  -9   3   4    0.47    0.38
  -9   4  -1    0.15    0.63
  -9   4  -1   -0.11    0.45
  -9   4   0   30.33    2.58
  -9   4   1   24.13    2.27
  -9   4   2    7.32    1.15
  -8  -5   1  157.21    7.87
  -8  -5   1  146.57    7.66
  -8  -5   1  137.05    7.56
  -8  -5   1  138.66    7.72
  -8  -5   2  256.53   12.49
  -8  -5   2  238.41   12.22
  -8  -5   2  228.04   12.15
  -8  -5   2  255.67   12.55
  -8  -5   3    2.22    0.92
  -8  -5   3    2.81    0.99
  -8  -5   3    3.46    1.02
  -8  -5   3    2.52    0.95
  -8  -5   5    3.56    1.03
  -8  -5   5    4.18    1.07
  -8  -5   5    2.70    0.84
  -8  -5   5    2.14    0.79
  -8  -5   6   -0.11    0.38
  -8  -5   6    0.68    0.49
  -8  -5   6    0.10    0.45
  -8  -4  -1    8.26    1.72
  -8  -4   0    0.40    0.67
  -8  -4   0    1.64    1.07
  -8  -4   0    0.95    1.14
  -8  -4   0    0.86    0.98
  -8  -4   1    0.74    0.99
  -8  -4   1    1.51    1.12
  -8  -4   1    0.26    0.87
  -8  -4   2    1.03    1.04
  -8  -4   2    2.27    1.30
  -8  -4   2    0.27    0.86
  -8  -4   3  145.85    8.97
  -8  -4   3  149.44    8.96
  -8  -4   3  135.91    8.90
  -8  -4   5    2.71    1.05
  -8  -4   5    3.14    1.01
  -8  -4   5    2.68    1.13
  -8  -4   6   12.56    1.79
  -8  -4   6   10.43    1.66
  -8  -4   6   12.44    1.79
  -8  -4   7    6.61    1.26
  -8  -4   8    0.23    0.49
  -8  -3  -3   76.54    5.55
  -8  -3  -2  167.89   10.23
  -8  -3  -1   83.47    6.09
  -8  -3  -1   95.97    7.05
  -8  -3  -1   87.49    6.43
  -8  -3   0  100.46    7.42
  -8  -3   0  104.78    7.75
  -8  -3   0  112.63    8.01
  -8  -3   0  105.56    7.66
  -8  -3   1  243.28   13.63
  -8  -3   1  239.24   13.63
  -8  -3   1  234.91   13.48
  -8  -3   1  218.17   13.32
  -8  -3   2  114.88    8.32
  -8  -3   2  135.79    8.73
  -8  -3   2  125.79    8.65
  -8  -3   3  127.70    8.37
  -8  -3   3  158.70    9.40
  -8  -3   3  143.41    9.02
  -8  -3   4   26.46    3.08
  -8  -3   4   27.99    3.52
  -8  -3   5   10.31    1.95
  -8  -3   5   14.08    2.35
  -8  -3   6   23.39    2.66
  -8  -3   6   20.99    2.55
  -8  -3   6   18.39    2.61
  -8  -3   7  135.34    8.14
  -8  -3   8    5.06    1.17
  -8  -2  -4  156.32    9.38
  -8  -2  -3  216.09   12.56
  -8  -2  -2  133.45    8.92
  -8  -2  -2  171.79   10.33
  -8  -2  -1   37.69    4.14
  -8  -2  -1   43.31    4.72
  -8  -2  -1   29.73    3.69
  -8  -2   0    8.82    2.15
  -8  -2   0    6.83    1.99
  -8  -2   0    5.99    1.75
  -8  -2   1  101.21    7.48
  -8  -2   1   82.71    6.94
  -8  -2   1   93.00    7.32
  -8  -2   1  100.26    7.42
  -8  -2   2   30.22    3.86
  -8  -2   2   36.93    4.00
  -8  -2   2   31.12    3.80
  -8  -2   2   32.28    3.81
  -8  -2   3  194.71   11.17
  -8  -2   3  186.21   11.36
  -8  -2   4  299.32   16.42
  -8  -2   4  274.09   15.23
  -8  -2   4  319.11   16.40
  -8  -2   4  328.80   16.25
  -8  -2   5   64.08    5.24
  -8  -2   5   58.16    5.11
  -8  -2   5   59.43    5.00
  -8  -2   6  194.89   10.72
  -8  -2   6  167.24    9.90
  -8  -2   7  186.62   10.45
  -8  -2   9   16.09    1.57
  -8  -1  -5   -0.22    1.02
  -8  -1  -4    0.28    1.24
  -8  -1  -3    0.59    1.22
  -8  -1  -3    0.64    1.33
  -8  -1  -3    0.43    0.77
  -8  -1  -2   77.97    6.17
  -8  -1  -2   63.45    5.42
  -8  -1  -2   80.60    7.60
  -8  -1  -2   76.22    6.54
  -8  -1  -2   75.57    6.65
  -8  -1  -1    1.96    1.31
  -8  -1  -1    1.99    1.47
  -8  -1  -1    0.38    1.59
  -8  -1  -1    2.99    1.32
  -8  -1   0   19.02    2.98
  -8  -1   0   11.91    2.56
  -8  -1   0   11.04    2.86
  -8  -1   0   14.22    2.85
  -8  -1   0   15.72    2.49
  -8  -1   1  180.86   11.23
  -8  -1   1  186.85   12.18
  -8  -1   1  176.69   11.10
  -8  -1   1  172.05   10.83
  -8  -1   1  189.71   11.17
  -8  -1   2   15.55    2.68
  -8  -1   2   11.23    2.36
  -8  -1   2   10.40    2.11
  -8  -1   2   12.61    2.75
  -8  -1   3    5.05    1.67
  -8  -1   3    5.44    1.92
  -8  -1   4    0.90    1.02
  -8  -1   4    0.58    1.02
  -8  -1   4    0.75    0.98
  -8  -1   5   10.80    2.28
  -8  -1   5   11.24    2.13
  -8  -1   5   12.26    2.24
  -8  -1   6    1.01    0.84
  -8  -1   6    0.53    0.86
  -8  -1   7    7.26    1.66
  -8  -1   8   80.58    5.36
  -8   0  -5   -0.24    1.07
  -8   0  -4   52.97    5.21
  -8   0  -3  200.85   11.90
  -8   0  -3  222.30   13.42
  -8   0  -2   29.64    4.56
  -8   0  -2   33.22    4.06
  -8   0  -2   40.30    5.03
  -8   0  -2   41.19    4.45
  -8   0  -2   39.15    3.96
  -8   0  -1    6.01    2.37
  -8   0  -1    8.12    2.01
  -8   0  -1    7.94    2.09
  -8   0  -1    6.67    2.17
  -8   0   0   -0.31    1.00
  -8   0   0    3.09    2.11
  -8   0   0    1.72    1.48
  -8   0   1   10.23    2.21
  -8   0   1   10.58    2.62
  -8   0   1    6.86    2.21
  -8   0   2  194.80   11.84
  -8   0   2  209.16   12.41
  -8   0   2  186.19   12.79
  -8   0   3  154.43    9.76
  -8   0   3  132.23    8.46
  -8   0   4  108.23    7.34
  -8   0   4   88.22    7.06
  -8   0   4   90.88    7.56
  -8   0   5  588.89   29.22
  -8   0   5  684.26   30.00
  -8   0   6   51.42    4.10
  -8   0   7   20.08    2.61
  -8   1  -6   55.65    4.63
  -8   1  -5   27.08    3.64
  -8   1  -4   30.41    3.76
  -8   1  -4   29.33    4.10
  -8   1  -3  290.22   16.40
  -8   1  -2   87.02    7.91
  -8   1  -2   99.04    6.94
  -8   1  -2  101.31    8.01
  -8   1  -2   87.16    7.79
  -8   1  -1  477.85   23.30
  -8   1  -1  456.19   24.19
  -8   1  -1  449.92   24.26
  -8   1   0  546.89   25.88
  -8   1   0  486.43   26.39
  -8   1   0  523.93   26.71
  -8   1   1   89.92    6.88
  -8   1   1   86.52    7.22
  -8   1   1   90.34    7.38
  -8   1   1   87.63    6.77
  -8   1   2  596.04   28.14
  -8   1   2  556.55   28.35
  -8   1   2  569.95   27.66
  -8   1   3  113.55    8.78
  -8   1   3  122.85    8.00
  -8   1   4   18.64    2.78
  -8   1   4   15.00    2.65
  -8   1   4   19.47    2.68
  -8   1   5    0.89    0.92
  -8   1   6   -0.23    0.85
  -8   1   6    0.95    0.70
  -8   1   7   15.28    2.09
  -8   2  -6  483.45   23.63
  -8   2  -5    2.53    1.51
  -8   2  -5    0.93    1.53
  -8   2  -4  117.79    9.01
  -8   2  -4  119.76    8.94
  -8   2  -4  133.56    9.26
  -8   2  -3  242.16   14.87
  -8   2  -3  248.72   14.99
  -8   2  -2    9.33    1.91
  -8   2  -2    8.37    2.47
  -8   2  -2    5.37    2.20
  -8   2  -1   37.04    3.95
  -8   2  -1   34.41    4.62
  -8   2  -1   36.55    4.57
  -8   2   0    0.68    1.55
  -8   2   0    0.29    0.97
  -8   2   1    2.03    1.24
  -8   2   1    3.61    1.71
  -8   2   1    5.09    1.96
  -8   2   1    1.17    0.91
  -8   2   1    1.87    1.50
  -8   2   2  129.26    8.48
  -8   2   2  121.18    8.61
  -8   2   2  120.06    8.34
  -8   2   3   18.90    2.85
  -8   2   3   16.71    2.65
  -8   2   4    0.24    0.76
  -8   2   4   -0.76    1.05
  -8   2   4    0.48    0.90
  -8   2   5  253.86   13.04
  -8   2   6    1.27    0.76
  -8   3  -6   -0.24    1.14
  -8   3  -6    0.23    1.00
  -8   3  -5   -1.49    2.07
  -8   3  -5    0.91    1.38
  -8   3  -5    0.82    1.09
  -8   3  -4    5.36    2.04
  -8   3  -4    3.69    1.87
  -8   3  -3    3.43    1.85
  -8   3  -2  212.58   11.32
  -8   3  -2  187.22   12.37
  -8   3  -2  184.25   11.97
  -8   3  -1   42.03    4.03
  -8   3  -1   35.63    4.61
  -8   3  -1   36.31    4.25
  -8   3   0   19.75    2.86
  -8   3   0   28.73    3.98
  -8   3   0   20.79    2.97
  -8   3   0   27.39    3.70
  -8   3   1  285.06   15.43
  -8   3   1  270.60   14.39
  -8   3   1  262.09   14.67
  -8   3   1  252.46   14.54
  -8   3   1  239.70   13.86
  -8   3   2    8.65    1.86
  -8   3   2    5.36    1.62
  -8   3   2    5.77    1.46
  -8   3   2    8.80    1.93
  -8   3   3   26.17    3.09
  -8   3   3   21.79    2.60
  -8   3   3   28.93    3.26
  -8   3   4    2.57    1.06
  -8   3   4    1.52    0.96
  -8   3   4    0.50    0.64
  -8   3   5    6.89    1.36
  -8   3   5   10.11    1.50
  -8   4  -6   80.36    5.77
  -8   4  -6   81.29    5.67
  -8   4  -5  650.21   30.47
  -8   4  -4  176.88   11.01
  -8   4  -4  182.54   10.73
  -8   4  -3   98.59    7.35
  -8   4  -3   88.29    6.69
  -8   4  -2  286.61   15.42
  -8   4  -2  266.00   13.70
  -8   4  -2  268.31   14.89
  -8   4  -2  246.33   13.92
  -8   4  -1   47.29    4.99
  -8   4  -1   37.53    3.74
  -8   4  -1   37.14    4.14
  -8   4   0    9.14    1.86
  -8   4   0    5.15    1.94
  -8   4   0    7.81    1.88
  -8   4   1  130.02    8.30
  -8   4   1  141.26    8.61
  -8   4   1  138.18    8.42
  -8   4   2   26.35    2.94
  -8   4   2   34.15    3.40
  -8   4   2   38.68    3.58
  -8   4   2   31.22    3.13
  -8   4   3  118.22    6.89
  -8   4   3   96.35    6.31
  -8   4   3   98.45    6.25
  -8   4   3  110.90    6.69
  -8   4   4  402.38   18.79
  -8   5  -5    1.00    0.91
  -8   5  -4    7.66    1.74
  -8   5  -3    1.39    1.11
  -8   5  -2  390.57   18.58
  -8   5  -2  398.09   19.42
  -8   5  -1   91.32    6.32
  -8   5  -1   97.69    6.03
  -8   5  -1   88.16    6.07
  -8   5   0    4.32    1.22
  -8   5   0    2.95    1.11
  -8   5   0    4.16    1.26
  -8   5   0    4.34    1.18
  -8   5   1  247.87   12.78
  -8   5   1  253.52   12.80
  -8   5   1  230.63   12.18
  -8   5   2   70.77    4.55
  -8   5   2   65.06    4.52
  -8   5   3   32.96    2.66
  -8   6  -2   -0.47    0.44
  -8   6  -1   -0.11    0.50
  -8   6   0    6.55    1.13
  -8   6   1   26.21    2.18
  -7  -7   4   14.94    1.58
  -7  -7   4   16.35    1.58
  -7  -7   4   16.70    1.61
  -7  -6   0   11.39    1.48
  -7  -6   1    6.63    1.39
  -7  -6   1    7.60    1.50
  -7  -6   1    6.17    1.32
  -7  -6   1    5.68    1.25
  -7  -6   1    9.60    1.64
  -7  -6   2   26.16    3.09
  -7  -6   2   24.89    2.98
  -7  -6   2   31.57    3.30
  -7  -6   2   27.54    3.01
  -7  -6   2   23.88    2.87
  -7  -6   3   81.19    6.16
  -7  -6   3   90.41    6.30
  -7  -6   3   87.01    6.11
  -7  -6   3   78.58    5.93
  -7  -6   4    0.72    0.96
  -7  -6   4    0.22    0.78
  -7  -6   4   -0.22    0.78
  -7  -6   5   62.27    4.79
  -7  -6   5   61.16    4.63
  -7  -6   5   53.00    4.39
  -7  -6   5   58.19    4.54
  -7  -6   6  158.71    8.49
  -7  -6   6  146.66    8.20
  -7  -6   6  139.48    7.89
  -7  -6   6  153.94    8.28
  -7  -6   6  159.08    8.29
  -7  -6   7    0.38    0.49
  -7  -6   8    4.80    0.88
  -7  -5  -2    2.91    1.24
  -7  -5  -1   83.30    6.14
  -7  -5  -1   75.68    5.82
  -7  -5  -1   67.87    5.61
  -7  -5  -1   59.41    4.57
  -7  -5   0   13.88    2.45
  -7  -5   0   21.17    3.23
  -7  -5   0   19.79    3.04
  -7  -5   0   14.74    2.42
  -7  -5   0   11.62    2.12
  -7  -5   0   13.62    2.31
  -7  -5   1   64.33    6.04
  -7  -5   1   60.73    5.77
  -7  -5   2  262.28   15.84
  -7  -5   2  269.46   15.73
  -7  -5   3    0.39    1.10
  -7  -5   3    0.74    1.49
  -7  -5   3    0.32    1.37
  -7  -5   4   25.81    3.08
  -7  -5   4   38.32    4.14
  -7  -5   5    1.24    1.15
  -7  -5   5    0.30    1.05
  -7  -5   5    0.26    0.88
  -7  -5   6    2.71    1.12
  -7  -5   6    2.54    1.22
  -7  -5   6    2.26    1.17
  -7  -5   6    3.38    1.30
  -7  -5   6    1.15    0.93
  -7  -5   7   87.71    6.23
  -7  -5   8   66.05    4.81
  -7  -5   9   -0.14    0.50
  -7  -4  -3  104.05    7.02
  -7  -4  -3   93.87    7.30
  -7  -4  -2  158.13   10.08
  -7  -4  -1   58.38    5.56
  -7  -4  -1   76.83    6.87
  -7  -4  -1   71.28    6.19
  -7  -4  -1   66.51    5.56
  -7  -4   0    9.15    2.63
  -7  -4   0   10.46    2.97
  -7  -4   0    9.78    2.52
  -7  -4   0   10.35    2.51
  -7  -4   1   -0.93    1.57
  -7  -4   1    2.48    1.88
  -7  -4   1   -1.27    1.76
  -7  -4   1    2.49    1.75
  -7  -4   1    1.72    1.52
  -7  -4   2  288.67   17.86
  -7  -4   2  308.26   17.61
  -7  -4   2  316.92   17.76
  -7  -4   2  285.44   17.65
  -7  -4   3    8.07    2.51
  -7  -4   3    8.31    2.49
  -7  -4   3    8.06    2.10
  -7  -4   3    8.75    2.47
  -7  -4   4  437.46   23.23
  -7  -4   4  474.29   22.96
  -7  -4   4  382.43   22.19
  -7  -4   4  451.16   23.25
  -7  -4   5  330.74   18.36
  -7  -4   5  351.99   18.11
  -7  -4   5  328.22   18.36
  -7  -4   5  327.58   18.16
  -7  -4   6   95.06    7.17
  -7  -4   6   97.07    7.52
  -7  -4   6  101.40    7.01
  -7  -4   6  102.12    7.22
  -7  -4   7  404.77   21.53
  -7  -4   7  446.87   21.05
  -7  -4   8  204.95   11.55
  -7  -4   8  201.17   10.92
  -7  -4   9   47.79    3.56
  -7  -4  10    0.97    0.53
  -7  -3  -5   56.11    4.98
  -7  -3  -4   22.62    2.97
  -7  -3  -3    5.21    2.08
  -7  -3  -3    3.81    1.70
  -7  -3  -2   30.93    3.89
  -7  -3  -2   49.14    5.57
  -7  -3  -2   42.00    4.06
  -7  -3  -2   47.89    4.84
  -7  -3  -1  246.67   15.82
  -7  -3  -1  300.05   17.13
  -7  -3  -1  270.09   15.59
  -7  -3  -1  278.70   15.69
  -7  -3   0   22.77    3.87
  -7  -3   0   18.81    3.74
  -7  -3   0   17.25    3.20
  -7  -3   0   24.07    3.61
  -7  -3   1  491.02   26.54
  -7  -3   1  560.87   27.17
  -7  -3   1  484.46   26.34
  -7  -3   1  474.22   25.23
  -7  -3   2  642.18   33.14
  -7  -3   2  688.91   33.37
  -7  -3   2  686.31   33.41
  -7  -3   2  629.48   32.94
  -7  -3   3    1.53    1.59
  -7  -3   3   -0.76    1.57
  -7  -3   3    0.75    1.06
  -7  -3   4   29.75    4.05
  -7  -3   4   33.33    4.22
  -7  -3   4   28.07    4.06
  -7  -3   4   26.15    3.93
  -7  -3   4   29.48    3.55
  -7  -3   4   29.72    3.56
  -7  -3   5    9.84    2.21
  -7  -3   5   12.76    2.72
  -7  -3   5   15.80    2.78
  -7  -3   5   10.66    2.45
  -7  -3   5   17.43    2.81
  -7  -3   5   13.76    2.39
  -7  -3   6   16.93    2.71
  -7  -3   6   22.57    3.18
  -7  -3   6   18.65    2.72
  -7  -3   6   17.86    2.72
  -7  -3   7  101.24    7.16
  -7  -3   7   94.81    6.68
  -7  -3   7   91.67    6.38
  -7  -3   8   43.70    4.33
  -7  -3   8   46.91    4.00
  -7  -3   9    2.40    1.08
  -7  -3   9    2.67    0.96
  -7  -3  10  169.34    8.23
  -7  -3  10  147.28    7.66
  -7  -2  -5   47.75    4.31
  -7  -2  -4  123.85    8.39
  -7  -2  -3   52.60    5.12
  -7  -2  -3   51.57    5.41
  -7  -2  -2   14.12    2.45
  -7  -2  -2   15.10    3.22
  -7  -2  -2   10.94    2.52
  -7  -2  -2   11.68    3.35
  -7  -2  -2    9.26    2.30
  -7  -2  -1    2.55    1.42
  -7  -2  -1    5.13    2.30
  -7  -2  -1    4.74    1.96
  -7  -2  -1    3.88    1.87
  -7  -2  -1    5.78    2.91
  -7  -2   0    8.61    3.44
  -7  -2   0    8.95    2.37
  -7  -2   0    9.17    2.61
  -7  -2   0    7.53    2.60
  -7  -2   0    4.43    1.99
  -7  -2   0    9.18    2.29
  -7  -2   0   12.41    3.13
  -7  -2   0    9.38    2.80
  -7  -2   0    8.47    2.15
  -7  -2   1   15.68    3.08
  -7  -2   1   15.02    2.56
  -7  -2   1   10.01    2.39
  -7  -2   1   15.02    3.46
  -7  -2   1    9.80    2.48
  -7  -2   1   14.80    3.22
  -7  -2   1   16.40    3.43
  -7  -2   1   15.42    3.26
  -7  -2   2   21.56    3.51
  -7  -2   2   18.78    3.60
  -7  -2   2   18.73    3.62
  -7  -2   2   23.42    3.20
  -7  -2   2   17.52    3.34
  -7  -2   2   18.08    3.42
  -7  -2   3  582.17   31.27
  -7  -2   3  588.58   31.31
  -7  -2   3  589.85   30.32
  -7  -2   3  655.00   29.84
  -7  -2   3  601.57   30.03
  -7  -2   3  615.70   30.09
  -7  -2   3  599.39   30.78
  -7  -2   4   19.35    3.28
  -7  -2   4   17.73    3.33
  -7  -2   4   22.68    3.72
  -7  -2   4   18.97    3.42
  -7  -2   4   20.15    3.13
  -7  -2   4   20.01    3.21
  -7  -2   5    1.31    1.17
  -7  -2   5    1.27    1.28
  -7  -2   5    2.73    1.37
  -7  -2   5    0.95    1.18
  -7  -2   6  105.54    7.38
  -7  -2   6  100.50    7.12
  -7  -2   6  105.46    7.41
  -7  -2   6   93.02    8.23
  -7  -2   6  116.21    8.25
  -7  -2   7    2.24    1.42
  -7  -2   7    1.71    0.92
  -7  -2   7    1.20    1.06
  -7  -2   8   13.28    2.07
  -7  -2   8   17.33    2.72
  -7  -2   9   28.04    2.71
  -7  -2   9   31.42    3.26
  -7  -2   9   31.79    3.24
  -7  -1  -6   28.76    3.02
  -7  -1  -5   10.36    2.17
  -7  -1  -4   16.18    3.57
  -7  -1  -4   18.01    3.29
  -7  -1  -4   16.55    3.33
  -7  -1  -4   20.48    3.06
  -7  -1  -3  238.93   15.60
  -7  -1  -3  230.48   14.53
  -7  -1  -3  195.55   12.95
  -7  -1  -3  234.02   14.69
  -7  -1  -3  253.64   13.48
  -7  -1  -2  173.18   12.95
  -7  -1  -2  195.40   12.98
  -7  -1  -2  180.27   10.89
  -7  -1  -2  164.78   10.98
  -7  -1  -2  170.56   10.86
  -7  -1  -1   39.33    5.77
  -7  -1  -1   46.78    5.86
  -7  -1  -1   40.47    4.36
  -7  -1  -1   41.77    4.86
  -7  -1  -1   40.95    4.79
  -7  -1   0  593.61   32.94
  -7  -1   0  635.40   31.82
  -7  -1   0  617.62   31.54
  -7  -1   0  665.73   33.29
  -7  -1   0  674.51   31.87
  -7  -1   1  258.75   14.90
  -7  -1   1  215.08   14.09
  -7  -1   1  256.16   14.84
  -7  -1   2  273.55   15.52
  -7  -1   2  284.94   15.85
  -7  -1   2  244.24   14.98
  -7  -1   2  259.64   16.08
  -7  -1   3  787.56   36.40
  -7  -1   3  767.80   37.45
  -7  -1   3  710.28   35.31
  -7  -1   4   52.03    5.33
  -7  -1   4   59.51    5.82
  -7  -1   4   58.46    4.96
  -7  -1   4   67.16    6.60
  -7  -1   5    8.86    2.09
  -7  -1   6    5.50    1.54
  -7  -1   6    7.38    1.80
  -7  -1   6    9.26    2.46
  -7  -1   6    5.12    2.04
  -7  -1   7   10.27    2.46
  -7  -1   8  155.60    8.86
  -7  -1   9  448.29   21.57
  -7   0  -7   21.18    2.89
  -7   0  -6  189.76   11.99
  -7   0  -6  208.63   12.09
  -7   0  -5  822.99   39.19
  -7   0  -5  743.87   37.88
  -7   0  -5  826.25   38.19
  -7   0  -4   61.33    5.76
  -7   0  -4   71.47    7.14
  -7   0  -4   62.79    6.41
  -7   0  -4   67.91    6.48
  -7   0  -3  662.35   34.40
  -7   0  -3  790.68   36.57
  -7   0  -3  717.80   35.75
  -7   0  -2  425.89   23.12
  -7   0  -2  382.53   21.80
  -7   0  -2  422.11   22.21
  -7   0  -2  405.40   21.31
  -7   0  -2  414.85   22.93
  -7   0  -1   51.83    5.47
  -7   0  -1   61.12    6.64
  -7   0  -1   64.48    6.03
  -7   0  -1   69.23    6.71
  -7   0   0   14.85    2.94
  -7   0   0   16.65    3.59
  -7   0   0   22.98    3.97
  -7   0   0   19.93    3.90
  -7   0   0   18.73    3.10
  -7   0   1    0.42    1.69
  -7   0   1    0.86    1.78
  -7   0   1   -0.71    1.13
  -7   0   2   80.45    6.61
  -7   0   2   85.82    7.54
  -7   0   2   76.59    7.19
  -7   0   2   77.65    6.64
  -7   0   2   79.15    6.92
  -7   0   3  538.15   27.10
  -7   0   3  578.14   28.43
  -7   0   3  550.39   28.05
  -7   0   4    1.77    1.35
  -7   0   4    4.03    1.65
  -7   0   4    3.91    1.68
  -7   0   4    1.26    1.42
  -7   0   5  260.71   14.56
  -7   0   5  258.41   15.61
  -7   0   5  288.58   15.12
  -7   0   5  239.30   15.45
  -7   0   6  491.05   23.52
  -7   0   6  456.79   24.63
  -7   0   7   84.35    6.73
  -7   0   8   94.47    6.58
  -7   0   8   86.95    6.49
  -7   0   9   82.60    5.55
  -7   1  -7    0.54    1.16
  -7   1  -7    1.32    1.17
  -7   1  -6   -0.33    1.31
  -7   1  -6    3.24    1.63
  -7   1  -5   17.72    3.41
  -7   1  -5   19.83    3.48
  -7   1  -5   17.21    3.14
  -7   1  -4   13.85    3.08
  -7   1  -4   14.96    3.22
  -7   1  -4   16.17    3.16
  -7   1  -4   18.98    3.40
  -7   1  -3   55.91    5.77
  -7   1  -3   64.43    6.51
  -7   1  -3   47.48    5.72
  -7   1  -2   13.36    2.64
  -7   1  -2    4.76    1.94
  -7   1  -2    9.54    2.54
  -7   1  -2    6.99    2.39
  -7   1  -2    6.80    2.48
  -7   1  -1   12.92    3.06
  -7   1  -1   20.95    3.27
  -7   1  -1   15.70    3.05
  -7   1  -1   12.12    2.87
  -7   1  -1   12.75    3.17
  -7   1  -1   12.50    3.05
  -7   1   0   22.03    3.84
  -7   1   0   33.61    4.09
  -7   1   0   30.25    4.52
  -7   1   0   25.66    4.13
  -7   1   0   25.85    3.73
  -7   1   1   10.79    2.35
  -7   1   1   15.41    3.44
  -7   1   1   12.42    2.99
  -7   1   1   12.37    2.47
  -7   1   2   28.73    4.17
  -7   1   2   31.96    3.88
  -7   1   2   24.65    3.60
  -7   1   3   78.15    6.11
  -7   1   3   81.28    6.89
  -7   1   3   95.35    7.53
  -7   1   3   81.60    7.11
  -7   1   4   17.05    2.84
  -7   1   4   14.25    2.86
  -7   1   4   18.62    3.21
  -7   1   4   15.05    2.81
  -7   1   4   15.46    2.39
  -7   1   4   17.29    3.29
  -7   1   4   17.05    3.61
  -7   1   5    0.61    1.14
  -7   1   5   -0.45    0.81
  -7   1   5   -0.32    1.35
  -7   1   5    2.34    1.25
  -7   1   5    3.15    1.63
  -7   1   5    0.37    1.26
  -7   1   6    0.48    0.99
  -7   1   6    0.34    0.96
  -7   1   7    6.33    1.74
  -7   1   8   12.69    2.05
  -7   1   8   17.18    2.42
  -7   2  -8   -0.21    0.88
  -7   2  -8   -0.22    1.20
  -7   2  -7   86.96    6.67
  -7   2  -7  100.31    7.13
  -7   2  -6  242.59   13.39
  -7   2  -6  216.36   13.06
  -7   2  -6  226.95   13.44
  -7   2  -6  201.89   12.94
  -7   2  -5   14.15    2.91
  -7   2  -5   14.85    2.91
  -7   2  -5   13.27    2.90
  -7   2  -5   10.76    2.68
  -7   2  -4  390.62   23.19
  -7   2  -4  444.69   23.09
  -7   2  -4  440.50   22.78
  -7   2  -4  448.08   22.83
  -7   2  -3   67.26    5.94
  -7   2  -3   65.69    7.15
  -7   2  -3   89.90    7.17
  -7   2  -3   76.33    6.94
  -7   2  -3   77.34    6.87
  -7   2  -3   77.14    6.93
  -7   2  -3   77.81    7.44
  -7   2  -2  233.11   14.43
  -7   2  -2  219.09   12.82
  -7   2  -2  187.24   13.64
  -7   2  -2  224.13   13.37
  -7   2  -2  193.40   12.90
  -7   2  -2  215.81   13.37
  -7   2  -1  138.13    9.74
  -7   2  -1  110.92    9.48
  -7   2  -1  138.18    9.13
  -7   2  -1  143.53    9.96
  -7   2   0    0.39    1.19
  -7   2   0    0.38    1.59
  -7   2   0    0.32    1.07
  -7   2   0    0.44    1.49
  -7   2   0    1.23    1.76
  -7   2   1    0.35    1.18
  -7   2   1    0.37    1.48
  -7   2   1    1.28    1.32
  -7   2   1   -0.42    1.26
  -7   2   1    0.82    1.91
  -7   2   2   59.06    5.87
  -7   2   2   52.87    5.17
  -7   2   2   53.04    5.43
  -7   2   2   62.67    6.15
  -7   2   2   48.27    5.98
  -7   2   2   44.17    4.88
  -7   2   2   52.42    5.27
  -7   2   3   69.87    6.64
  -7   2   3   71.52    6.20
  -7   2   3   64.67    6.08
  -7   2   3   72.83    6.56
  -7   2   3   87.48    6.44
  -7   2   3   70.86    6.52
  -7   2   3   85.86    8.12
  -7   2   3   75.63    6.16
  -7   2   4  490.90   24.04
  -7   2   4  522.24   25.07
  -7   2   4  498.13   24.84
  -7   2   4  460.34   24.98
  -7   2   4  531.40   25.90
  -7   2   4  450.59   24.16
  -7   2   5  350.31   18.34
  -7   2   5  342.33   17.35
  -7   2   5  351.44   17.68
  -7   2   5  328.69   18.40
  -7   2   5  347.34   17.75
  -7   2   6   84.43    5.75
  -7   2   6   83.37    6.44
  -7   2   7  105.73    6.96
  -7   2   8  136.16    8.08
  -7   3  -8   60.85    4.93
  -7   3  -8   61.96    4.69
  -7   3  -7  310.04   16.79
  -7   3  -7  327.93   16.66
  -7   3  -7  320.34   16.62
  -7   3  -6  132.76    9.23
  -7   3  -6  145.58    9.31
  -7   3  -6  133.32    9.02
  -7   3  -5   38.17    4.96
  -7   3  -5   32.38    4.33
  -7   3  -5   36.96    4.43
  -7   3  -5   36.42    4.28
  -7   3  -5   41.92    4.52
  -7   3  -4    4.34    2.05
  -7   3  -4    3.58    1.76
  -7   3  -4    3.97    1.78
  -7   3  -4    1.91    1.49
  -7   3  -3  100.50    7.61
  -7   3  -3   94.45    8.40
  -7   3  -3   99.18    7.17
  -7   3  -3   89.68    7.62
  -7   3  -3   87.46    7.54
  -7   3  -3  103.09    8.58
  -7   3  -2  216.74   13.41
  -7   3  -2  223.10   14.96
  -7   3  -2  243.51   15.02
  -7   3  -2  231.92   13.28
  -7   3  -2  236.19   13.97
  -7   3  -1  476.55   26.56
  -7   3  -1  521.54   26.49
  -7   3  -1  488.45   25.04
  -7   3  -1  538.47   26.01
  -7   3   0  290.11   16.95
  -7   3   0  295.24   17.58
  -7   3   0  269.85   15.91
  -7   3   1  194.21   12.95
  -7   3   1  184.19   12.38
  -7   3   1  202.42   13.36
  -7   3   1  200.28   12.70
  -7   3   1  185.75   11.61
  -7   3   2  718.92   33.02
  -7   3   2  677.38   32.70
  -7   3   2  648.91   32.74
  -7   3   2  628.10   32.73
  -7   3   3  267.60   14.88
  -7   3   3  284.27   15.26
  -7   3   3  270.60   15.03
  -7   3   3  254.03   15.27
  -7   3   3  285.40   16.14
  -7   3   3  253.49   14.71
  -7   3   3  247.71   14.71
  -7   3   4   88.78    6.46
  -7   3   4   84.46    6.45
  -7   3   4   81.80    6.46
  -7   3   4   85.48    6.37
  -7   3   5    2.88    1.32
  -7   3   5    3.59    1.27
  -7   3   5    0.53    1.03
  -7   3   5    4.26    1.34
  -7   3   6    8.10    1.62
  -7   3   7   20.92    2.54
  -7   4  -8    1.37    0.90
  -7   4  -8    1.68    1.02
  -7   4  -7   73.88    5.52
  -7   4  -7   79.17    5.67
  -7   4  -7   84.75    6.01
  -7   4  -7   76.20    5.85
  -7   4  -6  300.94   15.96
  -7   4  -6  290.92   15.73
  -7   4  -6  301.67   16.27
  -7   4  -6  328.56   16.57
  -7   4  -5    0.82    1.05
  -7   4  -5   -0.31    1.09
  -7   4  -5    1.23    1.28
  -7   4  -5    0.76    1.42
  -7   4  -4  259.48   15.05
  -7   4  -4  282.60   16.88
  -7   4  -4  292.56   15.86
  -7   4  -4  265.81   16.39
  -7   4  -4  310.78   16.03
  -7   4  -3  109.30    7.89
  -7   4  -3  111.16    7.74
  -7   4  -3  123.24    9.52
  -7   4  -3  129.31    8.58
  -7   4  -2   32.25    4.41
  -7   4  -2   38.67    5.04
  -7   4  -2   43.32    4.28
  -7   4  -2   38.00    4.29
  -7   4  -1   33.61    4.34
  -7   4  -1   28.41    3.61
  -7   4   0   16.59    3.14
  -7   4   0   10.19    2.85
  -7   4   0   13.51    3.02
  -7   4   1    4.61    1.85
  -7   4   1    5.86    2.02
  -7   4   1    8.52    2.64
  -7   4   2  143.44    9.46
  -7   4   2  148.74    9.58
  -7   4   2  136.39    9.03
  -7   4   2  131.97    9.52
  -7   4   2  135.20    9.90
  -7   4   3    0.84    0.99
  -7   4   3   -0.85    1.00
  -7   4   3    2.43    1.34
  -7   4   3    0.72    1.12
  -7   4   4    4.44    1.41
  -7   4   4    7.23    1.70
  -7   4   4    4.52    1.41
  -7   4   4    6.83    1.67
  -7   4   5   86.79    5.76
  -7   4   5   97.45    6.38
  -7   4   5  103.90    6.39
  -7   5  -7   -0.39    0.99
  -7   5  -6    3.84    1.26
  -7   5  -6    1.84    1.11
  -7   5  -6    1.81    1.33
  -7   5  -5    2.44    1.28
  -7   5  -4    6.00    2.06
  -7   5  -4    5.45    1.63
  -7   5  -3    7.82    2.13
  -7   5  -3    8.29    2.44
  -7   5  -3    4.74    1.35
  -7   5  -3    5.75    1.60
  -7   5  -2  159.63   10.92
  -7   5  -2  134.34    9.49
  -7   5  -1    3.92    1.78
  -7   5  -1    6.02    2.39
  -7   5  -1    3.58    1.91
  -7   5   0  113.87    7.78
  -7   5   0  105.81    8.54
  -7   5   0  120.88    9.59
  -7   5   1  276.36   15.43
  -7   5   1  290.78   14.98
  -7   5   1  294.69   17.13
  -7   5   1  296.77   16.38
  -7   5   2    0.48    0.97
  -7   5   2   -0.29    0.98
  -7   5   3   64.45    4.97
  -7   5   3   68.21    5.17
  -7   5   4   33.60    3.10
  -7   5   4   33.59    3.10
  -7   5   4   24.71    2.57
  -7   6  -6   88.92    6.04
  -7   6  -5  849.25   38.76
  -7   6  -4   73.72    5.74
  -7   6  -3  129.08    8.22
  -7   6  -3  125.88    7.46
  -7   6  -2  368.38   18.58
  -7   6  -2  387.40   20.22
  -7   6  -1   91.94    6.50
  -7   6   0    6.06    1.45
  -7   6   0    3.85    1.30
  -7   6   1   13.98    1.98
  -7   6   1   17.17    2.25
  -7   6   2    0.29    0.62
  -7   6   2    0.50    0.74
  -7   6   2    0.29    0.69
  -7   6   3  178.79    9.09
  -7   7  -3   11.81    1.39
  -7   7  -2  196.31    9.90
  -7   7   0   78.95    4.98
  -7   7   1  130.28    6.86
  -6  -7   0   -0.12    0.55
  -6  -7   1   45.45    3.71
  -6  -7   1   47.35    3.67
  -6  -7   1   46.88    3.67
  -6  -7   1   51.94    4.02
  -6  -7   2    2.29    1.25
  -6  -7   2    1.84    1.08
  -6  -7   2    3.56    1.32
  -6  -7   2    0.71    0.85
  -6  -7   3    0.62    1.00
  -6  -7   3    0.30    1.05
  -6  -7   3    0.58    1.12
  -6  -7   3    0.29    1.07
  -6  -7   4   22.93    3.31
  -6  -7   4   20.48    2.73
  -6  -7   4   24.07    3.26
  -6  -7   4   25.29    3.28
  -6  -7   4   26.74    3.53
  -6  -7   5    0.25    0.86
  -6  -7   5   -0.72    0.79
  -6  -7   6    1.07    0.76
  -6  -7   6    1.57    0.87
  -6  -7   6    2.06    0.86
  -6  -7   6    0.98    0.89
  -6  -7   6    3.42    1.19
  -6  -7   7    1.17    0.74
  -6  -7   7    1.97    0.80
  -6  -7   8    2.21    0.88
  -6  -6  -2   -0.25    1.01
  -6  -6  -1   39.28    3.33
  -6  -6   0   38.61    3.89
  -6  -6   0   37.65    3.93
  -6  -6   0   52.55    5.29
  -6  -6   0   40.33    3.86
  -6  -6   0   47.04    4.07
  -6  -6   1    0.37    1.11
  -6  -6   1   -0.34    1.10
  -6  -6   1    1.12    1.60
  -6  -6   1    1.02    1.09
  -6  -6   1    0.34    1.03
  -6  -6   2    3.42    1.89
  -6  -6   2    3.03    1.61
  -6  -6   2    1.51    1.52
  -6  -6   2    2.71    1.75
  -6  -6   2    3.17    1.75
  -6  -6   3  104.60    9.51
  -6  -6   3   95.72    8.82
  -6  -6   3   96.45    8.94
  -6  -6   3   91.59    8.72
  -6  -6   3  112.76    8.43
  -6  -6   4    6.23    2.50
  -6  -6   5  238.11   14.44
  -6  -6   5  242.68   14.38
  -6  -6   5  213.27   13.60
  -6  -6   5  233.63   13.98
  -6  -6   6  216.44   12.47
  -6  -6   6  200.80   11.97
  -6  -6   6  207.27   11.97
  -6  -6   6  192.60   11.76
  -6  -6   7  111.50    8.37
  -6  -6   7  121.28    7.57
  -6  -6   7  130.50    7.72
  -6  -6   7  122.33    7.80
  -6  -6   8  155.77    9.52
  -6  -6   9   45.49    3.81
  -6  -5  -3   17.34    2.80
  -6  -5  -3   21.87    3.57
  -6  -5  -2   15.27    2.05
  -6  -5  -2   22.61    3.91
  -6  -5  -2   21.95    3.81
  -6  -5  -2   24.87    3.51
  -6  -5  -1  144.66    9.13
  -6  -5  -1  133.16    8.95
  -6  -5  -1  146.23    9.36
  -6  -5  -1  158.54    9.50
  -6  -5  -1  158.67   11.43
  -6  -5  -1  174.98   11.78
  -6  -5  -1  163.26   10.87
  -6  -5   0  448.59   24.37
  -6  -5   0  447.10   23.77
  -6  -5   0  452.79   25.21
  -6  -5   0  483.20   25.49
  -6  -5   0  482.06   24.90
  -6  -5   1  348.06   21.56
  -6  -5   1  369.33   20.95
  -6  -5   1  382.50   21.21
  -6  -5   1  355.96   21.01
  -6  -5   1  363.04   20.73
  -6  -5   2  299.33   20.51
  -6  -5   2  317.32   19.73
  -6  -5   2  321.47   18.70
  -6  -5   3  376.03   23.91
  -6  -5   4   74.13    8.33
  -6  -5   4   71.56    6.75
  -6  -5   4   61.31    6.66
  -6  -5   5  104.12    9.14
  -6  -5   5   93.50    7.75
  -6  -5   5   88.35    8.57
  -6  -5   5   89.80    7.51
  -6  -5   5   78.61    7.99
  -6  -5   6    5.67    2.09
  -6  -5   6    6.12    2.05
  -6  -5   6    5.61    2.11
  -6  -5   6    3.87    2.09
  -6  -5   7    0.86    1.11
  -6  -5   7   -0.32    1.03
  -6  -5   7    0.26    0.85
  -6  -5   7   -1.68    1.49
  -6  -5   7    1.05    1.05
  -6  -5   7    0.27    1.05
  -6  -5   8   92.31    6.94
  -6  -5   8   97.06    7.52
  -6  -5   9  130.34    8.17
  -6  -5  10   58.61    4.29
  -6  -5  10   53.14    4.17
  -6  -5  11  350.43   16.04
  -6  -4  -5   61.86    5.92
  -6  -4  -5   63.94    5.22
  -6  -4  -4    8.18    2.56
  -6  -4  -4   14.96    2.65
  -6  -4  -3  200.80   11.58
  -6  -4  -3  190.62   13.31
  -6  -4  -3  209.88   12.59
  -6  -4  -2   29.63    3.32
  -6  -4  -2   34.25    5.19
  -6  -4  -2   34.38    4.50
  -6  -4  -2   28.45    3.39
  -6  -4  -1   94.57    8.01
  -6  -4  -1  104.26    7.83
  -6  -4  -1  116.05    8.89
  -6  -4   0   56.53    6.49
  -6  -4   0   53.78    6.80
  -6  -4   0   41.75    6.16
  -6  -4   0   57.64    5.88
  -6  -4   0   49.37    5.78
  -6  -4   1   -0.49    1.58
  -6  -4   1   -0.74    1.95
  -6  -4   1    0.75    1.96
  -6  -4   1   -1.23    1.86
  -6  -4   1    2.02    2.16
  -6  -4   1    0.43    1.60
  -6  -4   2    4.51    2.18
  -6  -4   2    1.33    1.90
  -6  -4   2    2.42    2.29
  -6  -4   2    4.82    2.72
  -6  -4   2    7.27    2.98
  -6  -4   2    3.76    2.47
  -6  -4   2    3.88    2.12
  -6  -4   3   67.92    8.27
  -6  -4   3   79.77    7.44
  -6  -4   3   86.80    7.80
  -6  -4   3   60.31    6.82
  -6  -4   4   34.98    5.42
  -6  -4   4   26.03    5.19
  -6  -4   4   23.99    4.98
  -6  -4   4   30.12    4.27
  -6  -4   4   29.47    4.25
  -6  -4   4   22.61    4.26
  -6  -4   4   28.87    4.89
  -6  -4   5  241.47   15.63
  -6  -4   5  242.83   14.70
  -6  -4   5  242.10   16.66
  -6  -4   5  228.30   16.39
  -6  -4   5  229.40   14.37
  -6  -4   5  248.21   15.79
  -6  -4   6  202.13   13.09
  -6  -4   6  195.53   12.80
  -6  -4   6  199.41   12.81
  -6  -4   6  222.88   13.48
  -6  -4   7    7.96    1.99
  -6  -4   7    7.59    1.99
  -6  -4   7    5.45    1.95
  -6  -4   7    6.01    1.87
  -6  -4   7    3.10    1.59
  -6  -4   8   20.83    3.12
  -6  -4   8   12.57    2.46
  -6  -4   8   17.10    3.18
  -6  -4   9   31.51    3.59
  -6  -4   9   32.53    3.88
  -6  -4  10    8.41    1.64
  -6  -4  10    5.27    1.35
  -6  -4  11    1.44    0.72
  -6  -3  -6    0.93    1.06
  -6  -3  -5   18.12    2.41
  -6  -3  -5   15.14    2.67
  -6  -3  -4    3.01    1.42
  -6  -3  -4    1.76    2.09
  -6  -3  -4    0.99    1.22
  -6  -3  -3    8.41    2.02
  -6  -3  -3    7.14    2.22
  -6  -3  -3    7.26    3.06
  -6  -3  -2   31.65    5.53
  -6  -3  -2   32.77    3.74
  -6  -3  -2   36.12    3.90
  -6  -3  -2   31.98    3.99
  -6  -3  -2   30.60    4.20
  -6  -3  -2   33.45    4.75
  -6  -3  -1   50.01    6.92
  -6  -3  -1   62.45    5.59
  -6  -3  -1   44.99    5.91
  -6  -3  -1   51.90    6.23
  -6  -3  -1   34.18    4.96
  -6  -3  -1   51.55    6.05
  -6  -3  -1   55.74    5.66
  -6  -3   0    5.25    2.18
  -6  -3   0   10.66    3.09
  -6  -3   0   11.33    3.24
  -6  -3   0    8.34    2.63
  -6  -3   0    4.41    2.58
  -6  -3   0    9.68    2.62
  -6  -3   1  268.79   17.63
  -6  -3   1  279.19   19.72
  -6  -3   1  300.76   20.14
  -6  -3   1  296.22   18.99
  -6  -3   1  347.10   18.95
  -6  -3   1  306.90   17.28
  -6  -3   2  405.95   23.26
  -6  -3   2  432.61   25.52
  -6  -3   2  413.08   25.24
  -6  -3   2  392.07   22.48
  -6  -3   2  446.54   23.44
  -6  -3   2  415.71   22.22
  -6  -3   2  395.65   23.81
  -6  -3   3    0.44    1.34
  -6  -3   3    1.70    2.14
  -6  -3   3    1.68    1.74
  -6  -3   3    2.25    1.50
  -6  -3   4  137.66   10.91
  -6  -3   4  156.07   12.21
  -6  -3   4  150.13   10.43
  -6  -3   4  148.75   11.99
  -6  -3   4  149.11   10.51
  -6  -3   4  151.41   11.22
  -6  -3   4  154.37   11.40
  -6  -3   5   37.10    4.75
  -6  -3   5   39.15    5.25
  -6  -3   5   31.85    4.33
  -6  -3   5   35.80    5.07
  -6  -3   5   38.78    4.79
  -6  -3   5   35.75    5.11
  -6  -3   5   38.07    4.60
  -6  -3   5   45.93    5.09
  -6  -3   6    1.04    1.11
  -6  -3   6    0.36    1.20
  -6  -3   6   -0.43    1.12
  -6  -3   6    0.43    1.02
  -6  -3   6    1.41    1.31
  -6  -3   6   -0.48    1.26
  -6  -3   6    1.94    1.61
  -6  -3   7   86.24    6.80
  -6  -3   7   93.48    6.91
  -6  -3   7   94.70    7.47
  -6  -3   7  109.99    8.27
  -6  -3   8   16.49    2.82
  -6  -3   8   15.39    2.91
  -6  -3   9   26.24    3.40
  -6  -3   9   17.74    2.77
  -6  -3   9   23.09    3.19
  -6  -3  10  255.29   13.51
  -6  -3  10  258.08   13.57
  -6  -3  11    8.12    1.33
  -6  -2  -7   47.38    4.14
  -6  -2  -6  203.92   11.85
  -6  -2  -5  288.69   18.91
  -6  -2  -5  301.12   15.85
  -6  -2  -5  327.51   17.04
  -6  -2  -4  921.04   43.87
  -6  -2  -4  829.15   42.74
  -6  -2  -4  875.46   44.88
  -6  -2  -4  938.00   41.56
  -6  -2  -4  948.34   42.65
  -6  -2  -3  122.34    9.83
  -6  -2  -3  113.43   10.40
  -6  -2  -3  112.65    9.23
  -6  -2  -3  130.78    9.01
  -6  -2  -3  126.21    8.15
  -6  -2  -2  585.58   29.53
  -6  -2  -2  621.84   28.17
  -6  -2  -2  555.70   27.18
  -6  -2  -2  576.50   29.21
  -6  -2  -2  514.97   27.91
  -6  -2  -2  602.19   26.95
  -6  -2  -2  498.81   28.59
  -6  -2  -2  517.94   28.77
  -6  -2  -1  360.39   19.94
  -6  -2  -1  359.86   20.98
  -6  -2  -1  361.10   18.32
  -6  -2  -1  311.12   19.98
  -6  -2  -1  335.28   18.26
  -6  -2   0   23.07    4.74
  -6  -2   0   27.22    4.50
  -6  -2   0   32.34    3.90
  -6  -2   0   31.02    3.83
  -6  -2   0   23.67    3.70
  -6  -2   1    1.60    2.43
  -6  -2   1    0.94    1.26
  -6  -2   1    2.25    1.42
  -6  -2   1    0.44    2.00
  -6  -2   1    1.65    1.92
  -6  -2   1    2.17    1.47
  -6  -2   2   50.30    4.96
  -6  -2   2   42.55    4.72
  -6  -2   2   33.87    4.79
  -6  -2   2   47.41    5.54
  -6  -2   2   43.59    5.32
  -6  -2   3    2.59    1.51
  -6  -2   3    0.37    1.55
  -6  -2   3    1.68    1.49
  -6  -2   3    1.12    1.55
  -6  -2   4  899.40   43.04
  -6  -2   4  938.51   44.05
  -6  -2   4  925.48   43.31
  -6  -2   4  930.62   43.38
  -6  -2   4  931.94   44.38
  -6  -2   5  176.58   11.39
  -6  -2   5  180.84   11.50
  -6  -2   5  167.09   11.80
  -6  -2   5  170.84   11.88
  -6  -2   5  173.92   11.12
  -6  -2   5  173.04   12.08
  -6  -2   5  181.29   11.12
  -6  -2   6  356.87   18.37
  -6  -2   6  330.10   18.09
  -6  -2   6  396.60   19.83
  -6  -2   6  344.75   18.59
  -6  -2   6  317.74   18.64
  -6  -2   6  325.94   18.73
  -6  -2   7 1075.77   46.59
  -6  -2   7 1140.92   48.25
  -6  -2   7  946.91   45.59
  -6  -2   7  940.15   46.59
  -6  -2   8  159.56   10.41
  -6  -2   8  169.77   11.16
  -6  -2   9  116.03    7.90
  -6  -2  10   75.25    5.36
  -6  -2  10   70.12    5.16
  -6  -2  11    3.25    0.83
  -6  -1  -8   52.04    4.17
  -6  -1  -7  253.57   13.73
  -6  -1  -6  126.04    9.28
  -6  -1  -6  142.38    9.53
  -6  -1  -6  147.83    9.36
  -6  -1  -6  139.47   10.77
  -6  -1  -5   95.86    7.75
  -6  -1  -5   95.45    7.70
  -6  -1  -5   97.88    8.17
  -6  -1  -5   98.77    7.46
  -6  -1  -5   88.47    8.48
  -6  -1  -4   17.40    3.32
  -6  -1  -4   13.29    2.96
  -6  -1  -4   14.48    3.16
  -6  -1  -4   12.54    2.68
  -6  -1  -4   11.58    2.80
  -6  -1  -3    5.18    2.53
  -6  -1  -3    2.48    2.08
  -6  -1  -3    3.08    1.81
  -6  -1  -3    5.07    2.22
  -6  -1  -3    7.36    2.03
  -6  -1  -3    3.86    1.85
  -6  -1  -2  263.23   16.16
  -6  -1  -2  242.62   13.91
  -6  -1  -2  271.10   15.94
  -6  -1  -2  270.25   15.51
  -6  -1  -2  248.38   14.58
  -6  -1  -2  266.61   14.14
  -6  -1  -2  210.34   14.61
  -6  -1  -1  218.05   14.01
  -6  -1  -1  211.97   12.61
  -6  -1  -1  220.31   13.84
  -6  -1  -1  215.68   13.39
  -6  -1  -1  180.95   12.29
  -6  -1  -1  209.35   11.74
  -6  -1  -1  165.31   11.94
  -6  -1   0    2.30    2.16
  -6  -1   0    7.13    2.83
  -6  -1   0    4.29    1.73
  -6  -1   0    5.56    2.15
  -6  -1   0    5.80    1.73
  -6  -1   0    4.00    1.52
  -6  -1   1 1269.26   58.29
  -6  -1   1 1266.39   59.19
  -6  -1   1 1225.15   56.58
  -6  -1   1 1326.42   58.21
  -6  -1   1 1245.66   57.58
  -6  -1   2  689.64   33.80
  -6  -1   2  715.60   35.30
  -6  -1   2  799.41   35.67
  -6  -1   2  739.14   35.80
  -6  -1   2  717.65   34.94
  -6  -1   3    3.55    1.45
  -6  -1   3    2.86    1.58
  -6  -1   3    2.06    1.72
  -6  -1   3    4.90    2.19
  -6  -1   3    0.74    1.64
  -6  -1   3    3.79    1.73
  -6  -1   3    7.32    2.13
  -6  -1   4  278.70   15.36
  -6  -1   4  307.12   17.29
  -6  -1   4  299.19   16.41
  -6  -1   4  289.42   16.46
  -6  -1   4  282.74   15.64
  -6  -1   5   13.94    2.94
  -6  -1   5   12.53    2.88
  -6  -1   5   14.70    2.75
  -6  -1   5   10.33    2.16
  -6  -1   5   14.44    2.61
  -6  -1   5   16.00    3.19
  -6  -1   6    4.83    1.54
  -6  -1   6    6.30    2.17
  -6  -1   6    5.80    1.72
  -6  -1   6    7.99    2.26
  -6  -1   7   24.43    3.91
  -6  -1   7   27.32    3.12
  -6  -1   7   27.15    4.12
  -6  -1   8    2.09    1.45
  -6  -1   8   -0.97    1.20
  -6  -1   9   13.91    2.54
  -6  -1   9   16.56    2.59
  -6  -1  10  213.39   11.01
  -6  -1  10  187.62   10.58
  -6  -1  11   10.11    1.28
  -6   0  -8    2.06    1.24
  -6   0  -8    1.24    1.09
  -6   0  -8    2.78    1.17
  -6   0  -7   18.46    3.08
  -6   0  -7   15.76    2.76
  -6   0  -7   23.09    3.31
  -6   0  -7   16.62    2.62
  -6   0  -6    2.08    1.62
  -6   0  -6    1.17    1.30
  -6   0  -6    2.62    1.79
  -6   0  -6    1.02    1.27
  -6   0  -6    0.95    1.47
  -6   0  -6    0.69    1.39
  -6   0  -5    4.35    1.83
  -6   0  -5    3.25    1.82
  -6   0  -5    6.44    2.27
  -6   0  -5    6.29    1.99
  -6   0  -5    5.06    2.02
  -6   0  -5    2.45    1.68
  -6   0  -5    5.51    1.93
  -6   0  -5    2.11    1.46
  -6   0  -5    2.51    1.76
  -6   0  -4  124.51    9.09
  -6   0  -4  104.00    9.09
  -6   0  -4  128.08    9.11
  -6   0  -4  129.63    9.35
  -6   0  -4  115.08    9.01
  -6   0  -4  124.71    9.03
  -6   0  -4  138.23    8.66
  -6   0  -3  395.42   19.91
  -6   0  -3  360.13   21.39
  -6   0  -3  393.69   21.12
  -6   0  -3  406.14   21.54
  -6   0  -3  426.62   21.63
  -6   0  -2    1.87    1.21
  -6   0  -2    6.55    2.11
  -6   0  -2    5.46    1.53
  -6   0  -2    2.88    1.81
  -6   0  -2    4.17    2.04
  -6   0  -2    0.98    1.45
  -6   0  -1    1.68    1.53
  -6   0  -1    4.63    1.85
  -6   0  -1    0.35    1.08
  -6   0  -1    4.56    2.27
  -6   0   0    6.51    2.31
  -6   0   0   10.14    2.42
  -6   0   0    6.98    2.07
  -6   0   0    5.61    2.29
  -6   0   0   10.66    2.60
  -6   0   0    7.59    2.46
  -6   0   1    1.95    1.34
  -6   0   1   -0.35    1.32
  -6   0   1    0.31    0.86
  -6   0   1    1.96    1.73
  -6   0   1   -0.39    1.57
  -6   0   1    0.39    1.81
  -6   0   1   -0.30    1.30
  -6   0   2    3.11    1.82
  -6   0   2    3.40    1.35
  -6   0   2    3.41    2.11
  -6   0   2    2.24    1.45
  -6   0   2    3.07    1.40
  -6   0   3  407.10   21.16
  -6   0   3  383.49   20.16
  -6   0   3  407.63   20.31
  -6   0   3  356.98   18.91
  -6   0   3  386.86   20.90
  -6   0   3  418.83   22.76
  -6   0   3  371.63   20.50
  -6   0   4   37.59    4.66
  -6   0   4   39.99    4.32
  -6   0   4   35.05    3.53
  -6   0   4   36.59    4.16
  -6   0   4   38.78    5.43
  -6   0   4   30.52    4.47
  -6   0   5  166.97   10.49
  -6   0   5  175.74   11.73
  -6   0   5  158.21    9.62
  -6   0   5  167.38   10.59
  -6   0   5  183.70   12.96
  -6   0   5  162.60   11.33
  -6   0   5  155.60   10.73
  -6   0   6   36.64    3.89
  -6   0   6   33.56    4.57
  -6   0   6   31.27    4.96
  -6   0   6   30.03    4.30
  -6   0   7   10.20    2.50
  -6   0   7   13.26    2.73
  -6   0   7   11.71    2.71
  -6   0   7   12.01    2.03
  -6   0   8  196.74   12.69
  -6   0   8  240.31   13.52
  -6   0   9   40.78    4.21
  -6   0   9   43.73    4.37
  -6   0  10    2.15    0.94
  -6   1  -9  417.97   20.31
  -6   1  -8  420.52   21.09
  -6   1  -8  418.60   21.08
  -6   1  -8  417.19   20.08
  -6   1  -8  411.99   21.11
  -6   1  -8  419.16   20.94
  -6   1  -8  416.39   21.04
  -6   1  -7   18.71    3.10
  -6   1  -7   20.26    3.19
  -6   1  -7   22.36    2.92
  -6   1  -7   18.72    3.11
  -6   1  -7   19.70    2.99
  -6   1  -7   16.54    2.93
  -6   1  -7   17.24    3.04
  -6   1  -6  221.34   12.96
  -6   1  -6  205.51   12.66
  -6   1  -6  227.33   12.22
  -6   1  -6  175.04   12.20
  -6   1  -6  214.76   12.61
  -6   1  -6  198.11   12.58
  -6   1  -6  202.14   12.69
  -6   1  -5   94.06    7.56
  -6   1  -5   81.42    7.65
  -6   1  -5  106.09    7.90
  -6   1  -5   86.91    7.37
  -6   1  -5   96.08    7.67
  -6   1  -5  100.95    7.92
  -6   1  -5  103.72    7.88
  -6   1  -4   14.38    2.77
  -6   1  -4   13.08    2.85
  -6   1  -4   14.62    3.14
  -6   1  -4   12.57    2.69
  -6   1  -4   13.12    2.73
  -6   1  -4    9.88    2.70
  -6   1  -4   16.37    2.96
  -6   1  -4   11.16    2.50
  -6   1  -3  110.03    9.53
  -6   1  -3  133.11    9.06
  -6   1  -3  138.30    9.23
  -6   1  -3  145.44    9.18
  -6   1  -3  139.34    9.76
  -6   1  -2   71.08    5.82
  -6   1  -2   51.52    5.22
  -6   1  -2   55.80    6.06
  -6   1  -2   66.82    6.25
  -6   1  -2   51.54    5.33
  -6   1  -2   80.17    7.40
  -6   1  -2   60.52    5.64
  -6   1  -1  221.49   12.98
  -6   1  -1  187.84   13.18
  -6   1  -1  219.57   12.80
  -6   1  -1  219.42   12.96
  -6   1  -1  197.72   13.24
  -6   1  -1  216.73   12.81
  -6   1  -1  236.69   13.26
  -6   1   0  782.42   36.59
  -6   1   0  703.55   35.87
  -6   1   0  840.51   38.00
  -6   1   0  816.52   36.46
  -6   1   0  686.28   36.56
  -6   1   0  769.66   36.99
  -6   1   0  755.49   36.57
  -6   1   0  796.63   36.66
  -6   1   1  105.15    7.92
  -6   1   1   88.45    7.78
  -6   1   1   93.52    7.16
  -6   1   1  100.03    7.61
  -6   1   1  117.90    9.49
  -6   1   1   92.89    7.70
  -6   1   2  980.27   46.11
  -6   1   2 1001.15   46.16
  -6   1   2  964.80   46.34
  -6   1   2 1041.83   48.17
  -6   1   2  984.28   46.08
  -6   1   2  959.33   45.39
  -6   1   3 1333.59   61.38
  -6   1   3 1329.42   60.63
  -6   1   3 1185.43   60.01
  -6   1   3 1365.90   60.98
  -6   1   3 1402.92   60.26
  -6   1   3 1370.64   61.32
  -6   1   3 1418.68   63.19
  -6   1   3 1372.88   60.69
  -6   1   3 1333.92   60.12
  -6   1   4   19.89    3.47
  -6   1   4   17.92    2.91
  -6   1   4   16.96    2.72
  -6   1   4   13.13    2.38
  -6   1   4   19.19    3.11
  -6   1   4   12.18    2.79
  -6   1   4   20.05    3.91
  -6   1   4    9.58    2.65
  -6   1   4   17.11    2.76
  -6   1   5  104.19    7.98
  -6   1   5  101.85    8.26
  -6   1   5  104.62    7.64
  -6   1   5  101.51    8.66
  -6   1   5  108.74    7.34
  -6   1   5  111.80    7.64
  -6   1   5  106.65    8.00
  -6   1   6    3.45    1.39
  -6   1   6    1.23    0.99
  -6   1   6    2.36    1.40
  -6   1   6    1.66    1.11
  -6   1   6    3.82    1.94
  -6   1   6    1.48    1.32
  -6   1   7    0.33    1.23
  -6   1   7   -0.35    1.18
  -6   1   7    0.45    0.76
  -6   1   7   -0.42    1.09
  -6   1   8  259.61   14.42
  -6   1   9  256.46   14.08
  -6   1   9  304.14   15.09
  -6   2  -9    3.34    1.48
  -6   2  -9    2.53    1.38
  -6   2  -9    3.99    1.33
  -6   2  -9    4.34    1.44
  -6   2  -8    7.87    1.99
  -6   2  -8    8.19    1.92
  -6   2  -8    9.81    2.12
  -6   2  -8   13.27    2.40
  -6   2  -8   11.49    2.21
  -6   2  -7    6.36    1.91
  -6   2  -7    3.75    1.85
  -6   2  -7    6.76    1.99
  -6   2  -7    7.45    2.29
  -6   2  -7    4.93    1.73
  -6   2  -6  423.70   21.90
  -6   2  -6  439.37   21.98
  -6   2  -6  422.60   21.84
  -6   2  -6  453.71   22.39
  -6   2  -6  362.83   21.77
  -6   2  -6  421.39   21.98
  -6   2  -5  882.28   41.74
  -6   2  -5  876.92   42.57
  -6   2  -5  908.49   41.70
  -6   2  -5  893.70   42.06
  -6   2  -5  894.47   42.05
  -6   2  -4  179.72   10.85
  -6   2  -4  192.64   12.15
  -6   2  -4  167.80   11.10
  -6   2  -4  184.78   11.08
  -6   2  -4  151.46   11.85
  -6   2  -4  178.68   11.26
  -6   2  -4  181.06   11.31
  -6   2  -4  190.68   13.06
  -6   2  -3 1408.34   61.14
  -6   2  -3 1400.30   60.45
  -6   2  -3 1184.03   62.22
  -6   2  -3 1253.07   60.52
  -6   2  -3 1368.82   63.46
  -6   2  -3 1434.04   61.11
  -6   2  -3 1410.76   61.06
  -6   2  -2  217.58   13.28
  -6   2  -2  250.17   15.39
  -6   2  -2  243.19   13.36
  -6   2  -2  226.18   13.20
  -6   2  -2  199.24   14.25
  -6   2  -2  244.86   13.45
  -6   2  -2  239.18   13.49
  -6   2  -1  320.04   16.81
  -6   2  -1  351.66   17.25
  -6   2  -1  303.72   16.88
  -6   2  -1  329.51   17.72
  -6   2  -1  319.84   17.01
  -6   2   0  104.28    7.89
  -6   2   0   96.82    7.69
  -6   2   0  120.38    8.23
  -6   2   0  104.28    8.14
  -6   2   0  106.18    7.82
  -6   2   0  105.00    8.92
  -6   2   0  112.33    8.11
  -6   2   0  105.86    9.19
  -6   2   1    6.14    1.86
  -6   2   1    7.37    2.14
  -6   2   1    0.48    1.37
  -6   2   1    0.38    1.54
  -6   2   1   -0.43    1.68
  -6   2   1    1.05    1.30
  -6   2   1   -0.34    1.55
  -6   2   2   37.01    4.40
  -6   2   2   42.68    4.98
  -6   2   2   34.44    4.03
  -6   2   2   39.87    4.26
  -6   2   2   38.55    4.85
  -6   2   2   36.57    5.08
  -6   2   2   29.12    4.23
  -6   2   2   36.46    4.89
  -6   2   3  511.37   26.84
  -6   2   3  459.48   25.59
  -6   2   3  503.14   26.15
  -6   2   3  550.79   26.36
  -6   2   3  513.36   27.79
  -6   2   3  520.07   26.00
  -6   2   4   37.48    4.25
  -6   2   4   49.09    5.71
  -6   2   4   48.01    4.80
  -6   2   4   42.20    4.72
  -6   2   4   39.59    5.69
  -6   2   4   46.34    4.93
  -6   2   4   41.87    4.95
  -6   2   5  392.88   20.88
  -6   2   5  423.74   22.97
  -6   2   5  442.72   21.32
  -6   2   5  428.79   21.32
  -6   2   5  435.85   21.69
  -6   2   5  415.12   23.98
  -6   2   5  361.87   21.25
  -6   2   6  432.27   21.84
  -6   2   6  436.33   21.55
  -6   2   6  442.08   21.38
  -6   2   6  386.69   20.57
  -6   2   7   77.52    6.13
  -6   2   7   74.12    5.69
  -6   2   8  202.75   11.55
  -6   2   8  236.64   12.77
  -6   2   9   67.94    4.99
  -6   3  -9  100.86    6.98
  -6   3  -9  115.16    7.05
  -6   3  -9  115.76    7.21
  -6   3  -9  111.81    7.18
  -6   3  -9  117.69    7.47
  -6   3  -8  108.61    7.45
  -6   3  -8  104.25    7.19
  -6   3  -8  115.47    7.62
  -6   3  -8  113.01    7.56
  -6   3  -8   98.85    7.35
  -6   3  -7    3.48    1.74
  -6   3  -7    4.33    1.59
  -6   3  -7    1.96    1.25
  -6   3  -7    4.98    1.83
  -6   3  -7    5.08    1.87
  -6   3  -6   41.48    4.52
  -6   3  -6   36.31    4.42
  -6   3  -6   39.89    4.90
  -6   3  -6   40.49    4.28
  -6   3  -6   39.29    4.31
  -6   3  -6   38.13    4.46
  -6   3  -5    5.15    1.73
  -6   3  -5    5.09    1.89
  -6   3  -5    4.91    1.78
  -6   3  -5    6.10    2.09
  -6   3  -5    2.95    1.73
  -6   3  -5    7.41    2.11
  -6   3  -5   -0.47    1.44
  -6   3  -4   29.59    3.50
  -6   3  -4   31.30    4.75
  -6   3  -4   29.35    3.81
  -6   3  -4   27.19    4.08
  -6   3  -4   29.34    3.73
  -6   3  -4   29.16    3.66
  -6   3  -3   29.77    4.42
  -6   3  -3   34.61    5.09
  -6   3  -3   27.35    3.65
  -6   3  -3   32.76    4.01
  -6   3  -3   37.75    4.60
  -6   3  -3   32.20    3.81
  -6   3  -3   36.67    3.93
  -6   3  -2    2.53    1.69
  -6   3  -2    2.80    1.77
  -6   3  -2    3.52    2.09
  -6   3  -2    2.35    1.41
  -6   3  -2    2.65    1.41
  -6   3  -2    0.56    1.08
  -6   3  -2    4.84    1.66
  -6   3  -1    1.50    1.61
  -6   3  -1    5.15    1.97
  -6   3  -1    2.63    1.63
  -6   3  -1    3.28    1.60
  -6   3   0   51.99    5.40
  -6   3   0   60.47    6.25
  -6   3   0   71.88    6.63
  -6   3   0   66.34    6.06
  -6   3   0   72.27    7.56
  -6   3   0   64.61    6.29
  -6   3   0   70.23    6.95
  -6   3   1   28.56    4.19
  -6   3   1   35.51    4.58
  -6   3   1   30.23    4.57
  -6   3   1   28.90    4.98
  -6   3   1   30.70    4.39
  -6   3   1   32.16    4.61
  -6   3   1   32.75    4.05
  -6   3   2   71.23    7.00
  -6   3   2   67.24    6.31
  -6   3   2   59.69    6.12
  -6   3   2   67.03    7.67
  -6   3   2   74.75    7.32
  -6   3   2   65.06    6.99
  -6   3   2   75.71    6.69
  -6   3   2   75.47    7.52
  -6   3   3   91.64    7.86
  -6   3   3   91.23    7.28
  -6   3   3   89.37    7.26
  -6   3   3   89.62    7.90
  -6   3   3   95.69    8.64
  -6   3   3  108.63    8.10
  -6   3   3   92.96    7.53
  -6   3   3   97.94    7.63
  -6   3   3   92.83    9.01
  -6   3   4   67.57    7.29
  -6   3   4   77.11    6.46
  -6   3   4   77.68    6.84
  -6   3   4   77.55    6.61
  -6   3   4   90.24    7.00
  -6   3   4   71.98    6.08
  -6   3   4   77.46    6.38
  -6   3   4   75.98    8.25
  -6   3   5    1.41    0.98
  -6   3   5    2.17    1.61
  -6   3   5    1.28    1.19
  -6   3   5    1.56    1.25
  -6   3   5    1.82    1.30
  -6   3   6    4.08    1.65
  -6   3   6    2.85    1.34
  -6   3   6    4.33    1.46
  -6   3   6    4.96    1.32
  -6   3   7   29.06    3.20
  -6   3   8    7.97    1.62
  -6   4  -9    3.56    1.11
  -6   4  -9    4.03    1.23
  -6   4  -8    0.48    0.95
  -6   4  -8   -0.23    0.83
  -6   4  -8   -0.74    1.02
  -6   4  -7  147.04    9.19
  -6   4  -7  160.20    9.65
  -6   4  -7  158.31    9.70
  -6   4  -7  142.84    9.58
  -6   4  -6   62.82    5.26
  -6   4  -6   58.21    5.67
  -6   4  -6   59.51    6.00
  -6   4  -6   66.14    5.56
  -6   4  -6   64.17    5.56
  -6   4  -5   52.95    6.32
  -6   4  -5   57.84    5.18
  -6   4  -5   59.38    5.13
  -6   4  -5   45.49    5.61
  -6   4  -5   62.82    6.04
  -6   4  -5   60.50    5.49
  -6   4  -4  650.87   33.16
  -6   4  -4  624.32   29.67
  -6   4  -4  657.02   29.99
  -6   4  -4  587.76   32.32
  -6   4  -4  652.94   30.51
  -6   4  -4  671.78   31.42
  -6   4  -3   23.24    3.24
  -6   4  -3   22.26    3.13
  -6   4  -3   20.78    4.14
  -6   4  -3   20.93    3.38
  -6   4  -3   16.57    3.59
  -6   4  -3   16.88    3.58
  -6   4  -3   14.80    2.46
  -6   4  -3   19.97    2.83
  -6   4  -2  530.72   27.33
  -6   4  -2  478.27   25.60
  -6   4  -2  482.42   24.51
  -6   4  -2  452.51   23.27
  -6   4  -2  458.61   23.44
  -6   4  -2  464.60   23.12
  -6   4  -1  239.22   15.28
  -6   4  -1  243.68   13.81
  -6   4  -1  269.47   17.25
  -6   4  -1  241.38   15.30
  -6   4  -1  245.95   15.43
  -6   4   0   37.16    5.13
  -6   4   0   33.30    4.76
  -6   4   0   33.63    4.53
  -6   4   0   29.31    4.37
  -6   4   0   24.06    5.11
  -6   4   0   45.42    6.35
  -6   4   1    5.58    2.30
  -6   4   1    5.65    2.25
  -6   4   1    6.13    2.32
  -6   4   1   11.16    2.95
  -6   4   1    6.00    2.10
  -6   4   1    7.12    2.74
  -6   4   1    8.84    3.39
  -6   4   2    5.63    2.40
  -6   4   2    3.17    1.71
  -6   4   2    3.15    1.94
  -6   4   2    3.84    2.57
  -6   4   2    8.18    2.87
  -6   4   2    7.88    3.15
  -6   4   2    2.64    1.74
  -6   4   2    7.47    2.34
  -6   4   2   11.67    3.16
  -6   4   3    8.42    2.66
  -6   4   3    7.27    2.82
  -6   4   3    5.07    2.23
  -6   4   3    5.63    1.97
  -6   4   3    6.18    1.75
  -6   4   3    6.11    2.04
  -6   4   3    7.23    2.29
  -6   4   4  916.11   42.98
  -6   4   4  892.34   44.16
  -6   4   4  921.41   42.30
  -6   4   4  932.03   42.60
  -6   4   4  864.30   41.95
  -6   4   4  927.56   41.78
  -6   4   5   75.99    5.74
  -6   4   5   77.00    6.20
  -6   4   5   81.77    6.28
  -6   4   6  114.12    7.50
  -6   4   7  260.88   13.48
  -6   5  -9  317.24   15.74
  -6   5  -9  340.36   16.14
  -6   5  -8  188.08   10.69
  -6   5  -8  209.59   10.99
  -6   5  -8  212.55   11.31
  -6   5  -7  524.47   24.67
  -6   5  -7  495.27   24.37
  -6   5  -7  538.32   25.14
  -6   5  -6  140.85    8.73
  -6   5  -6  123.28    9.71
  -6   5  -6  146.66    9.83
  -6   5  -6  156.15    9.33
  -6   5  -5   51.19    4.54
  -6   5  -5   47.53    5.96
  -6   5  -5   60.29    5.13
  -6   5  -5   59.90    5.71
  -6   5  -4    6.92    2.75
  -6   5  -4    7.43    1.88
  -6   5  -4    6.28    1.77
  -6   5  -4    5.45    1.84
  -6   5  -3    2.19    1.82
  -6   5  -3    0.44    1.40
  -6   5  -3    3.05    1.67
  -6   5  -3    4.53    2.43
  -6   5  -3    1.47    1.18
  -6   5  -3    3.33    1.43
  -6   5  -2  352.68   21.96
  -6   5  -2  382.89   22.96
  -6   5  -2  356.42   20.84
  -6   5  -2  360.14   21.30
  -6   5  -2  396.47   21.37
  -6   5  -1  448.25   23.72
  -6   5  -1  412.75   23.31
  -6   5  -1  387.16   21.69
  -6   5  -1  463.29   25.81
  -6   5   0   77.84    6.75
  -6   5   0   87.71    9.53
  -6   5   0   96.71   10.03
  -6   5   1  402.26   21.49
  -6   5   1  399.13   20.74
  -6   5   1  416.78   23.98
  -6   5   1  455.46   25.84
  -6   5   2  417.34   21.96
  -6   5   2  429.63   22.30
  -6   5   2  452.99   23.43
  -6   5   2  442.19   25.97
  -6   5   2  425.70   24.63
  -6   5   3  289.70   15.01
  -6   5   3  268.09   14.58
  -6   5   3  263.48   14.99
  -6   5   3  267.31   15.51
  -6   5   3  254.56   16.80
  -6   5   3  246.31   15.45
  -6   5   4  278.77   14.54
  -6   5   4  270.13   14.68
  -6   5   5    9.50    1.69
  -6   6  -8    0.82    0.79
  -6   6  -7   86.93    5.87
  -6   6  -6   16.03    2.31
  -6   6  -6   16.32    2.33
  -6   6  -5   22.18    3.75
  -6   6  -5   21.87    2.77
  -6   6  -5   18.65    2.52
  -6   6  -4  420.45   22.76
  -6   6  -4  375.56   20.26
  -6   6  -3    4.19    2.25
  -6   6  -3    1.76    1.34
  -6   6  -2  109.34    9.49
  -6   6  -2  115.36   10.03
  -6   6  -2   86.53    6.95
  -6   6  -1   46.39    6.32
  -6   6  -1   44.93    5.38
  -6   6   0    4.76    1.60
  -6   6   0    5.07    1.92
  -6   6   0    4.90    2.79
  -6   6   0    3.03    2.25
  -6   6   1    0.28    0.85
  -6   6   1    0.24    0.86
  -6   6   1    0.68    1.14
  -6   6   1    0.53    1.70
  -6   6   1    1.72    1.33
  -6   6   2    5.93    1.76
  -6   6   2    6.06    1.48
  -6   6   2    8.09    1.78
  -6   6   3    8.60    1.71
  -6   6   3    7.38    1.62
  -6   6   3    5.66    1.45
  -6   6   4   83.05    5.35
  -6   6   4   76.72    5.31
  -6   7  -6   15.99    2.04
  -6   7  -3   20.91    3.70
  -6   7  -2    6.14    2.06
  -6   7  -2    9.00    2.66
  -6   7  -2    9.17    1.80
  -6   7  -1   38.53    3.49
  -6   7  -1   43.54    4.01
  -6   7   0  177.25    9.99
  -6   7   1   55.41    4.23
  -6   7   1   55.98    4.33
  -6   7   2   21.09    2.35
  -6   7   2   24.63    2.47
  -5  -8   1    4.08    1.06
  -5  -8   2    1.29    0.98
  -5  -8   2    0.38    0.74
  -5  -8   2    1.73    0.90
  -5  -8   2    1.03    0.86
  -5  -8   3    8.71    2.03
  -5  -8   3   13.34    2.34
  -5  -8   3   10.81    2.24
  -5  -8   4    1.79    1.16
  -5  -8   4    1.26    1.26
  -5  -8   4   -0.31    1.17
  -5  -8   4   -0.34    1.15
  -5  -8   5   10.50    1.77
  -5  -8   6   65.15    5.07
  -5  -8   6   58.84    4.92
  -5  -8   6   62.01    5.21
  -5  -8   7    5.27    1.15
  -5  -8   7    3.84    1.00
  -5  -8   7    3.92    1.06
  -5  -7  -1   11.91    1.58
  -5  -7   0   82.18    5.54
  -5  -7   0   99.37    6.22
  -5  -7   0   90.81    5.68
  -5  -7   0   84.08    5.72
  -5  -7   1  264.27   14.51
  -5  -7   1  264.43   14.33
  -5  -7   1  263.63   14.32
  -5  -7   1  259.07   14.51
  -5  -7   2  148.01   10.50
  -5  -7   2  137.29    9.97
  -5  -7   2  153.04   10.39
  -5  -7   2  154.44   10.44
  -5  -7   2  140.81   10.44
  -5  -7   3  266.58   17.11
  -5  -7   3  275.64   17.25
  -5  -7   3  280.95   17.82
  -5  -7   4  102.80    9.64
  -5  -7   4   98.39    9.31
  -5  -7   4  100.98    9.54
  -5  -7   4  108.01   10.17
  -5  -7   5   65.89    7.23
  -5  -7   5   57.77    5.85
  -5  -7   5   49.91    6.42
  -5  -7   5   45.03    5.09
  -5  -7   5   62.42    7.02
  -5  -7   6   37.02    4.66
  -5  -7   6   32.69    3.58
  -5  -7   6   33.92    4.50
  -5  -7   6   35.84    4.55
  -5  -7   6   24.22    3.91
  -5  -7   6   43.65    5.18
  -5  -7   7    6.64    1.84
  -5  -7   7    6.07    2.00
  -5  -7   7    6.39    1.68
  -5  -7   7    5.22    1.66
  -5  -7   8    7.37    2.08
  -5  -7   9  136.71    8.57
  -5  -6  -3  107.08    8.28
  -5  -6  -2  656.32   30.04
  -5  -6  -2  552.16   26.20
  -5  -6  -1   82.62    5.67
  -5  -6  -1   78.15    5.57
  -5  -6  -1   89.80    6.21
  -5  -6  -1   98.81    8.25
  -5  -6  -1   85.15    5.86
  -5  -6  -1   86.45    8.94
  -5  -6  -1   84.16    5.94
  -5  -6   0   96.83    7.14
  -5  -6   0   86.70    8.15
  -5  -6   0   89.97    7.00
  -5  -6   0   94.94    9.72
  -5  -6   0  107.20   10.45
  -5  -6   0   84.58    6.68
  -5  -6   0   88.69    6.75
  -5  -6   1   15.06    3.02
  -5  -6   1   16.39    3.69
  -5  -6   1   18.68    3.44
  -5  -6   1   25.13    5.08
  -5  -6   1   22.72    4.81
  -5  -6   1   16.53    3.23
  -5  -6   1   17.71    3.34
  -5  -6   2    1.21    2.05
  -5  -6   2    3.49    2.00
  -5  -6   2    2.80    2.08
  -5  -6   2    2.23    1.89
  -5  -6   2    1.77    2.19
  -5  -6   3    7.76    3.33
  -5  -6   3    2.86    2.66
  -5  -6   3    8.59    3.52
  -5  -6   3    5.38    2.77
  -5  -6   4  156.08   13.69
  -5  -6   4  161.20   11.74
  -5  -6   4  134.88   10.35
  -5  -6   5   88.45    9.38
  -5  -6   5   52.99    6.81
  -5  -6   5   67.72    8.46
  -5  -6   5   75.01    8.87
  -5  -6   5   93.05   10.02
  -5  -6   6  557.45   29.02
  -5  -6   6  517.54   28.29
  -5  -6   6  563.23   28.74
  -5  -6   6  513.35   25.03
  -5  -6   6  523.26   27.69
  -5  -6   6  587.45   29.65
  -5  -6   7  218.44   12.81
  -5  -6   7  215.57   13.17
  -5  -6   7  185.67   14.48
  -5  -6   7  200.20   12.55
  -5  -6   7  195.64   12.52
  -5  -6   7  187.90   11.04
  -5  -6   7  220.19   13.48
  -5  -6   8   85.24    8.02
  -5  -6   8   86.25    5.78
  -5  -6   8   83.00    7.06
  -5  -6   8   91.29    7.01
  -5  -6   9  204.79   12.88
  -5  -6   9  218.07   12.16
  -5  -6  10   47.39    4.29
  -5  -6  11    7.85    1.27
  -5  -6  11    7.97    1.35
  -5  -5  -5   36.75    3.53
  -5  -5  -5   37.77    4.24
  -5  -5  -4    0.25    0.89
  -5  -5  -4    0.35    1.36
  -5  -5  -3    2.66    1.43
  -5  -5  -3    5.46    2.26
  -5  -5  -3    5.02    3.16
  -5  -5  -3    3.99    1.05
  -5  -5  -2   97.40    6.86
  -5  -5  -2  110.78    8.12
  -5  -5  -1   14.10    2.37
  -5  -5  -1    9.93    2.10
  -5  -5  -1   16.70    2.65
  -5  -5  -1   17.01    2.71
  -5  -5  -1   20.53    3.38
  -5  -5  -1   15.30    4.14
  -5  -5   0    0.70    1.13
  -5  -5   0    0.81    1.15
  -5  -5   0   -0.61    2.17
  -5  -5   0   -0.49    1.06
  -5  -5   0   -0.49    1.28
  -5  -5   1  132.47   10.07
  -5  -5   1  136.89   10.50
  -5  -5   1  140.07   11.13
  -5  -5   1  126.81   11.19
  -5  -5   1  123.52   11.28
  -5  -5   1  111.26   11.01
  -5  -5   1  140.95   12.03
  -5  -5   2    1.08    1.93
  -5  -5   2   -0.72    2.04
  -5  -5   2    1.88    2.20
  -5  -5   2    5.61    2.82
  -5  -5   2    1.09    2.18
  -5  -5   2    0.86    1.84
  -5  -5   2    0.87    2.08
  -5  -5   3    6.54    2.74
  -5  -5   3    0.86    2.60
  -5  -5   3    3.63    1.73
  -5  -5   3    1.03    2.20
  -5  -5   3    3.09    2.71
  -5  -5   4   10.37    3.85
  -5  -5   4   10.90    2.95
  -5  -5   4   13.05    4.96
  -5  -5   4    8.41    2.79
  -5  -5   5    0.70    1.69
  -5  -5   5    3.89    3.01
  -5  -5   5    2.27    2.14
  -5  -5   5   -0.86    1.73
  -5  -5   5    2.79    2.44
  -5  -5   5    1.94    1.80
  -5  -5   5    2.15    1.78
  -5  -5   5    1.87    2.65
  -5  -5   6    1.21    1.83
  -5  -5   6   -0.72    1.74
  -5  -5   6    1.46    2.07
  -5  -5   6   -0.40    1.36
  -5  -5   6   -0.47    1.52
  -5  -5   6    0.75    2.41
  -5  -5   6   -0.60    1.83
  -5  -5   7   11.59    2.76
  -5  -5   7    8.54    2.36
  -5  -5   7    7.89    2.23
  -5  -5   7    9.55    2.57
  -5  -5   7    9.01    2.40
  -5  -5   7    6.64    2.12
  -5  -5   7   12.22    3.73
  -5  -5   8   30.17    3.94
  -5  -5   8   29.08    4.08
  -5  -5   8   22.52    4.40
  -5  -5   9   51.32    4.87
  -5  -5   9   45.54    4.90
  -5  -5  10   13.70    2.23
  -5  -5  10   16.53    2.62
  -5  -5  10   20.35    2.90
  -5  -5  11  126.17    6.97
  -5  -5  11  136.05    7.54
  -5  -4  -6  169.59   10.23
  -5  -4  -6  147.01    8.98
  -5  -4  -5    2.35    1.31
  -5  -4  -4  212.50   12.58
  -5  -4  -3  317.53   17.90
  -5  -4  -3  309.90   22.76
  -5  -4  -3  310.85   17.15
  -5  -4  -2    1.84    1.09
  -5  -4  -2    2.00    2.01
  -5  -4  -2    1.35    1.09
  -5  -4  -2    5.05    3.37
  -5  -4  -2    1.66    1.47
  -5  -4  -1  387.46   24.31
  -5  -4  -1  354.78   18.59
  -5  -4  -1  397.53   20.32
  -5  -4  -1  343.09   18.90
  -5  -4  -1  334.56   19.51
  -5  -4  -1  320.74   19.38
  -5  -4  -1  349.18   18.84
  -5  -4   0  130.12    9.00
  -5  -4   0  123.32    9.03
  -5  -4   0  133.77    9.85
  -5  -4   0  124.30    9.72
  -5  -4   0  121.78   10.61
  -5  -4   0  119.91   10.30
  -5  -4   0  137.89   10.77
  -5  -4   1   37.19    5.44
  -5  -4   1   29.10    4.33
  -5  -4   1   29.78    4.27
  -5  -4   1   25.50    5.03
  -5  -4   1   29.62    5.30
  -5  -4   2    9.05    2.26
  -5  -4   2    8.56    2.82
  -5  -4   2    8.30    2.87
  -5  -4   2    9.44    3.05
  -5  -4   2    6.61    3.08
  -5  -4   2    6.58    3.65
  -5  -4   2    6.21    2.88
  -5  -4   3   23.07    3.90
  -5  -4   3   25.59    4.35
  -5  -4   3   14.28    3.88
  -5  -4   3   22.71    4.10
  -5  -4   3   27.46    4.08
  -5  -4   4   26.44    5.35
  -5  -4   4   30.94    5.73
  -5  -4   4   34.07    4.74
  -5  -4   4   26.28    5.12
  -5  -4   4   26.26    4.38
  -5  -4   4   36.09    4.80
  -5  -4   4   32.39    6.36
  -5  -4   4   38.95    4.83
  -5  -4   4   30.73    6.24
  -5  -4   5  695.23   36.21
  -5  -4   5  626.86   34.47
  -5  -4   5  720.93   36.57
  -5  -4   5  631.18   32.92
  -5  -4   5  640.09   33.69
  -5  -4   5  682.79   37.42
  -5  -4   5  693.61   37.64
  -5  -4   5  692.15   33.21
  -5  -4   6   89.18    8.54
  -5  -4   6   78.16    8.32
  -5  -4   6  100.86    8.98
  -5  -4   6   88.10    7.66
  -5  -4   6   78.29    8.78
  -5  -4   6   86.38    7.98
  -5  -4   6   90.41    7.55
  -5  -4   6   96.02    9.39
  -5  -4   7  340.14   19.07
  -5  -4   7  343.87   20.40
  -5  -4   7  329.12   18.63
  -5  -4   7  316.67   19.04
  -5  -4   7  358.01   19.28
  -5  -4   8  550.99   28.38
  -5  -4   8  552.73   27.10
  -5  -4   8  501.63   27.22
  -5  -4   9   66.25    5.78
  -5  -4   9   67.60    6.13
  -5  -4   9   63.45    6.59
  -5  -4  10   64.04    5.23
  -5  -4  10   77.27    6.15
  -5  -4  10   81.37    6.44
  -5  -4  11   16.46    2.40
  -5  -4  12    5.68    1.11
  -5  -3  -7  352.42   17.64
  -5  -3  -7  365.32   18.54
  -5  -3  -6  566.14   27.00
  -5  -3  -6  556.57   27.70
  -5  -3  -5  114.83    7.97
  -5  -3  -5  107.04   10.81
  -5  -3  -5  103.90    8.19
  -5  -3  -4   35.78    6.14
  -5  -3  -4   43.73    6.16
  -5  -3  -4   47.98    4.85
  -5  -3  -4   47.38    5.18
  -5  -3  -3    0.62    2.58
  -5  -3  -3    0.37    1.52
  -5  -3  -3    0.59    1.90
  -5  -3  -3    3.72    1.69
  -5  -3  -2    1.19    2.30
  -5  -3  -2    0.59    2.20
  -5  -3  -2    1.29    0.99
  -5  -3  -2    0.29    1.08
  -5  -3  -2    0.28    0.80
  -5  -3  -2    1.36    1.03
  -5  -3  -2    0.34    0.89
  -5  -3  -2   -1.79    1.76
  -5  -3  -1  761.57   38.16
  -5  -3  -1  670.75   33.92
  -5  -3  -1  740.81   34.13
  -5  -3  -1  691.75   34.90
  -5  -3  -1  715.18   35.79
  -5  -3  -1  695.48   35.62
  -5  -3  -1  763.66   35.26
  -5  -3   0  415.26   22.31
  -5  -3   0  330.65   21.62
  -5  -3   0  350.96   19.33
  -5  -3   0  356.12   18.68
  -5  -3   0  382.34   21.07
  -5  -3   0  376.95   21.87
  -5  -3   0  379.38   21.83
  -5  -3   0  378.31   19.79
  -5  -3   1  290.15   16.51
  -5  -3   1  283.62   16.81
  -5  -3   1  256.24   17.25
  -5  -3   1  310.06   17.91
  -5  -3   1  250.64   17.75
  -5  -3   1  291.36   19.22
  -5  -3   1  277.31   19.17
  -5  -3   1  293.40   16.08
  -5  -3   2 1487.27   68.22
  -5  -3   2 1563.59   68.84
  -5  -3   2 1467.25   67.46
  -5  -3   2 1385.06   69.65
  -5  -3   2 1394.61   71.06
  -5  -3   2 1523.39   66.65
  -5  -3   2 1345.29   70.90
  -5  -3   2 1537.70   66.88
  -5  -3   3  627.30   32.31
  -5  -3   3  606.06   30.44
  -5  -3   3  574.38   31.22
  -5  -3   3  581.74   32.69
  -5  -3   3  607.26   30.03
  -5  -3   3  633.41   30.42
  -5  -3   3  575.49   29.75
  -5  -3   4  107.88    9.63
  -5  -3   4  102.72    8.22
  -5  -3   4  106.62    8.25
  -5  -3   4  108.76    9.41
  -5  -3   4   86.58    7.52
  -5  -3   4  104.73    8.36
  -5  -3   4  116.46   10.66
  -5  -3   4  112.81   10.56
  -5  -3   4   91.77    9.06
  -5  -3   5  397.33   22.14
  -5  -3   5  379.11   22.32
  -5  -3   5  324.44   19.79
  -5  -3   5  393.65   21.87
  -5  -3   5  372.37   20.82
  -5  -3   5  371.83   20.00
  -5  -3   5  389.49   22.64
  -5  -3   5  391.32   22.74
  -5  -3   5  425.57   22.02
  -5  -3   6   86.80    7.70
  -5  -3   6  103.05    9.34
  -5  -3   6   89.95    7.75
  -5  -3   6   87.58    7.61
  -5  -3   6   83.56    7.09
  -5  -3   6   83.11    8.09
  -5  -3   6   78.97    7.99
  -5  -3   6  101.73    8.72
  -5  -3   7    1.34    1.52
  -5  -3   7    3.94    1.84
  -5  -3   7    1.03    1.33
  -5  -3   7    6.51    2.37
  -5  -3   7    1.47    1.66
  -5  -3   7    1.31    1.36
  -5  -3   8   81.09    6.79
  -5  -3   8   68.81    7.00
  -5  -3   9   26.50    4.15
  -5  -3   9   27.40    4.12
  -5  -3  10  303.64   16.72
  -5  -3  10  312.64   17.01
  -5  -3  10  318.57   17.24
  -5  -3  11  349.59   17.76
  -5  -3  12    1.02    0.70
  -5  -2  -8   21.69    2.96
  -5  -2  -8   21.12    2.48
  -5  -2  -7   58.08    5.36
  -5  -2  -7   52.79    4.77
  -5  -2  -6  222.69   13.91
  -5  -2  -6  247.20   16.30
  -5  -2  -6  223.64   13.77
  -5  -2  -6  250.15   13.57
  -5  -2  -5    0.91    1.37
  -5  -2  -5    0.35    1.38
  -5  -2  -5    2.10    1.67
  -5  -2  -5    2.10    2.03
  -5  -2  -5    0.70    1.59
  -5  -2  -5    0.31    1.18
  -5  -2  -4  245.90   13.59
  -5  -2  -4  201.23   14.53
  -5  -2  -4  234.75   13.87
  -5  -2  -4  215.41   13.69
  -5  -2  -4  229.43   15.43
  -5  -2  -4  260.58   15.43
  -5  -2  -4  252.13   14.23
  -5  -2  -3  243.99   13.18
  -5  -2  -3  212.29   14.40
  -5  -2  -3  236.25   15.26
  -5  -2  -3  249.83   14.12
  -5  -2  -3  213.74   13.50
  -5  -2  -3  210.81   14.33
  -5  -2  -3  256.73   14.01
  -5  -2  -2    3.26    1.74
  -5  -2  -2    4.73    1.54
  -5  -2  -2   -4.79    2.77
  -5  -2  -2    0.92    2.25
  -5  -2  -2    0.91    0.69
  -5  -2  -2    0.68    1.49
  -5  -2  -2    2.41    1.88
  -5  -2  -2    0.30    0.95
  -5  -2  -2   -0.35    1.06
  -5  -2  -2   -0.70    1.13
  -5  -2  -2    0.80    1.13
  -5  -2  -1  555.36   30.19
  -5  -2  -1  642.45   29.49
  -5  -2  -1  622.43   28.88
  -5  -2  -1  606.99   30.44
  -5  -2  -1  664.52   29.86
  -5  -2  -1  605.71   30.94
  -5  -2   0  153.87   11.28
  -5  -2   0  179.46   10.48
  -5  -2   0  149.59   10.80
  -5  -2   0  155.16    9.08
  -5  -2   0  131.91    9.68
  -5  -2   0  161.36   10.24
  -5  -2   0  164.37    9.84
  -5  -2   1    3.01    2.11
  -5  -2   1    3.68    1.62
  -5  -2   1    4.03    1.66
  -5  -2   1    3.49    2.09
  -5  -2   1    4.15    1.72
  -5  -2   2    6.80    2.00
  -5  -2   2    7.19    1.91
  -5  -2   2    2.87    1.28
  -5  -2   2    3.41    1.69
  -5  -2   2    8.29    2.50
  -5  -2   2    4.30    1.91
  -5  -2   3    1.83    1.35
  -5  -2   3    2.22    1.52
  -5  -2   3    0.96    0.91
  -5  -2   3    1.62    1.37
  -5  -2   3    1.67    1.48
  -5  -2   3    2.77    1.78
  -5  -2   4   10.46    2.46
  -5  -2   4   14.28    3.15
  -5  -2   4   12.48    2.80
  -5  -2   4    9.41    2.34
  -5  -2   4    8.57    2.29
  -5  -2   4    5.88    2.20
  -5  -2   4   12.62    2.69
  -5  -2   5  398.62   22.12
  -5  -2   5  415.92   21.51
  -5  -2   5  369.16   20.86
  -5  -2   5  407.89   21.82
  -5  -2   5  406.84   21.89
  -5  -2   5  371.74   20.08
  -5  -2   5  378.61   21.73
  -5  -2   6   11.63    2.40
  -5  -2   6    9.00    2.25
  -5  -2   6   11.45    2.87
  -5  -2   6   12.59    2.59
  -5  -2   6   12.17    2.61
  -5  -2   6    8.52    2.39
  -5  -2   7   42.05    4.98
  -5  -2   7   32.40    3.75
  -5  -2   7   45.43    5.50
  -5  -2   7   38.71    5.37
  -5  -2   7   38.28    4.99
  -5  -2   8   38.89    5.03
  -5  -2   8   35.48    4.51
  -5  -2   9    1.53    1.53
  -5  -2   9    1.33    1.18
  -5  -2  10   25.54    3.47
  -5  -2  10   25.81    3.20
  -5  -2  10   23.96    3.18
  -5  -2  11    2.79    1.13
  -5  -2  12    5.95    1.18
  -5  -1  -9    0.22    0.91
  -5  -1  -8  156.00    9.16
  -5  -1  -7   23.27    3.27
  -5  -1  -7   20.64    3.23
  -5  -1  -7   28.68    4.13
  -5  -1  -7   23.66    3.17
  -5  -1  -6    1.18    1.73
  -5  -1  -6    0.79    1.12
  -5  -1  -6    0.33    1.38
  -5  -1  -6   -0.32    1.31
  -5  -1  -6   -0.36    1.50
  -5  -1  -6   -1.16    1.32
  -5  -1  -5  202.82   12.68
  -5  -1  -5  188.35   11.79
  -5  -1  -5  195.84   12.09
  -5  -1  -5  173.96   11.51
  -5  -1  -5  176.64   11.91
  -5  -1  -5  205.96   12.57
  -5  -1  -5  219.33   11.93
  -5  -1  -4    6.03    1.89
  -5  -1  -4   11.67    2.47
  -5  -1  -4    8.68    2.16
  -5  -1  -4   11.33    2.55
  -5  -1  -4    8.79    2.18
  -5  -1  -4    7.14    2.23
  -5  -1  -4   12.39    2.73
  -5  -1  -4    7.36    1.84
  -5  -1  -3   10.22    2.49
  -5  -1  -3   11.46    2.34
  -5  -1  -3   10.87    2.52
  -5  -1  -3    9.33    2.38
  -5  -1  -3   12.49    2.60
  -5  -1  -3   13.08    2.76
  -5  -1  -3   15.41    2.25
  -5  -1  -3   11.65    2.51
  -5  -1  -3   12.98    2.50
  -5  -1  -2   34.07    4.00
  -5  -1  -2   44.11    4.46
  -5  -1  -2   37.27    3.58
  -5  -1  -2   37.70    3.80
  -5  -1  -2   42.88    4.53
  -5  -1  -2   33.46    4.04
  -5  -1  -2   28.99    3.80
  -5  -1  -2   34.51    4.15
  -5  -1  -1   31.30    3.79
  -5  -1  -1   34.43    3.41
  -5  -1  -1   28.15    3.42
  -5  -1  -1   27.74    3.53
  -5  -1  -1   26.43    3.66
  -5  -1   0  245.25   13.94
  -5  -1   0  238.18   12.35
  -5  -1   0  236.49   13.11
  -5  -1   0  239.41   13.54
  -5  -1   0  199.04   12.63
  -5  -1   0  211.08   13.31
  -5  -1   1  555.67   27.44
  -5  -1   1  590.77   26.61
  -5  -1   1  573.42   27.37
  -5  -1   1  588.08   28.11
  -5  -1   1  498.48   26.47
  -5  -1   1  566.27   28.17
  -5  -1   2  145.33   10.13
  -5  -1   2  161.85   10.30
  -5  -1   2  145.20    9.60
  -5  -1   2  141.84    8.89
  -5  -1   2  152.27    9.50
  -5  -1   2  158.30   10.03
  -5  -1   2  121.31    8.23
  -5  -1   3  266.82   15.10
  -5  -1   3  257.44   14.38
  -5  -1   3  254.15   14.17
  -5  -1   3  233.60   13.48
  -5  -1   3  231.26   13.94
  -5  -1   3  226.39   12.99
  -5  -1   4  272.66   15.29
  -5  -1   4  325.04   17.47
  -5  -1   4  310.82   16.34
  -5  -1   4  274.54   16.03
  -5  -1   4  319.28   18.59
  -5  -1   4  280.13   15.39
  -5  -1   5   11.14    2.21
  -5  -1   5   11.70    2.54
  -5  -1   5   13.80    3.29
  -5  -1   5    7.89    1.85
  -5  -1   5    9.32    2.33
  -5  -1   5   14.06    2.46
  -5  -1   5   13.70    2.90
  -5  -1   6   57.03    6.44
  -5  -1   6   56.97    5.03
  -5  -1   6   46.74    4.85
  -5  -1   6   50.66    5.33
  -5  -1   6   56.13    5.17
  -5  -1   6   50.15    5.71
  -5  -1   7   14.17    3.18
  -5  -1   7   13.03    2.94
  -5  -1   7   10.54    2.65
  -5  -1   7   11.94    2.87
  -5  -1   7    7.70    2.52
  -5  -1   8   35.94    4.56
  -5  -1   8   25.94    4.01
  -5  -1   8   22.96    3.90
  -5  -1   8   27.94    4.34
  -5  -1   8   26.18    3.94
  -5  -1   9  118.19    8.54
  -5  -1   9  104.67    8.30
  -5  -1   9   96.81    7.85
  -5  -1  10   72.27    5.90
  -5  -1  10   66.17    5.43
  -5  -1  11   55.66    4.55
  -5  -1  12  360.29   16.54
  -5   0  -9   18.37    2.67
  -5   0  -8    0.71    1.43
  -5   0  -8    0.61    1.13
  -5   0  -8    0.86    1.19
  -5   0  -7    1.28    1.61
  -5   0  -7    2.87    1.31
  -5   0  -7    1.79    1.80
  -5   0  -7    0.52    1.12
  -5   0  -7    1.73    1.58
  -5   0  -7    1.34    1.48
  -5   0  -6  300.30   16.95
  -5   0  -6  324.76   16.25
  -5   0  -6  324.78   16.94
  -5   0  -6  269.29   16.50
  -5   0  -6  293.41   16.17
  -5   0  -6  277.50   16.75
  -5   0  -6  300.65   16.84
  -5   0  -5 1077.37   49.02
  -5   0  -5 1143.87   48.87
  -5   0  -5 1043.29   48.25
  -5   0  -5  972.36   48.07
  -5   0  -5 1053.10   48.69
  -5   0  -5 1091.13   49.00
  -5   0  -5 1093.20   49.03
  -5   0  -5 1014.06   48.93
  -5   0  -4  525.32   26.01
  -5   0  -4  540.73   25.72
  -5   0  -4  495.45   25.07
  -5   0  -4  483.15   25.13
  -5   0  -4  552.36   25.79
  -5   0  -4  500.60   25.25
  -5   0  -4  504.19   25.49
  -5   0  -3  477.41   24.35
  -5   0  -3  480.29   23.83
  -5   0  -3  496.25   23.84
  -5   0  -3  484.40   23.99
  -5   0  -3  491.52   23.85
  -5   0  -3  489.45   23.91
  -5   0  -3  458.65   23.51
  -5   0  -2 1412.96   64.14
  -5   0  -2 1494.56   64.92
  -5   0  -2 1556.22   64.90
  -5   0  -2 1563.34   64.66
  -5   0  -2 1394.42   63.40
  -5   0  -2 1433.18   64.26
  -5   0  -2 1370.73   64.85
  -5   0  -2 1429.23   64.24
  -5   0  -1  255.99   13.40
  -5   0  -1  274.47   16.16
  -5   0  -1  275.91   14.38
  -5   0  -1  284.76   14.44
  -5   0  -1  265.75   14.49
  -5   0  -1  287.10   15.11
  -5   0  -1  238.10   14.56
  -5   0   0  341.70   18.23
  -5   0   0  369.11   18.09
  -5   0   0  358.04   18.04
  -5   0   0  371.97   18.02
  -5   0   0  371.99   19.61
  -5   0   0  290.45   17.74
  -5   0   0  358.41   18.25
  -5   0   1   82.14    6.76
  -5   0   1   94.73    7.10
  -5   0   1   83.09    5.54
  -5   0   1   90.68    5.68
  -5   0   1   90.38    7.02
  -5   0   1   90.30    6.88
  -5   0   1  103.24    7.60
  -5   0   1   99.56    7.27
  -5   0   1  114.78    8.67
  -5   0   2    6.76    1.97
  -5   0   2    7.38    2.06
  -5   0   2    8.31    2.13
  -5   0   2    7.64    1.70
  -5   0   2    9.47    2.27
  -5   0   2    7.83    1.79
  -5   0   2    5.83    2.28
  -5   0   2    7.68    2.22
  -5   0   3    6.65    1.71
  -5   0   3    5.16    1.83
  -5   0   3    7.69    1.84
  -5   0   3    8.61    1.73
  -5   0   3    8.05    2.26
  -5   0   3   10.24    2.76
  -5   0   4  547.98   27.32
  -5   0   4  596.20   27.29
  -5   0   4  546.65   26.16
  -5   0   4  539.52   26.20
  -5   0   4  572.13   28.12
  -5   0   4  521.12   26.55
  -5   0   4  577.79   26.50
  -5   0   5  170.63   11.65
  -5   0   5  168.19   10.31
  -5   0   5  178.69    9.98
  -5   0   5  169.91   10.73
  -5   0   5  172.84   10.14
  -5   0   5  171.28   10.94
  -5   0   5  178.70   11.47
  -5   0   5  165.45   12.29
  -5   0   6  896.21   41.52
  -5   0   6  930.85   41.90
  -5   0   6  884.16   41.30
  -5   0   6  996.06   43.17
  -5   0   6  847.06   43.12
  -5   0   6  937.49   45.19
  -5   0   7  865.66   40.12
  -5   0   7  790.53   37.24
  -5   0   7  767.78   39.23
  -5   0   7  824.71   39.21
  -5   0   7  839.55   41.02
  -5   0   8  277.78   16.19
  -5   0   8  255.43   15.57
  -5   0   9  243.81   14.40
  -5   0   9  252.52   14.84
  -5   0  10  117.91    8.12
  -5   0  11   23.28    2.65
  -5   1 -10  278.39   14.89
  -5   1  -9  126.90    8.57
  -5   1  -9  119.36    8.26
  -5   1  -9  118.84    8.07
  -5   1  -8  372.75   19.61
  -5   1  -8  405.23   20.08
  -5   1  -8  355.32   20.02
  -5   1  -8  394.05   20.33
  -5   1  -8  386.37   20.38
  -5   1  -7  155.80    9.83
  -5   1  -7  133.20    9.30
  -5   1  -7  115.87    8.46
  -5   1  -7  104.04    8.34
  -5   1  -7  148.02    9.29
  -5   1  -7  112.20    8.72
  -5   1  -7  128.33    9.20
  -5   1  -7  126.23    9.00
  -5   1  -6  315.00   17.56
  -5   1  -6  282.09   16.61
  -5   1  -6  348.04   17.53
  -5   1  -6  310.97   17.47
  -5   1  -6  341.49   17.95
  -5   1  -6  325.90   17.32
  -5   1  -6  311.30   17.36
  -5   1  -5  392.34   21.50
  -5   1  -5  402.12   21.81
  -5   1  -5  455.70   21.65
  -5   1  -5  429.50   21.97
  -5   1  -5  438.34   22.15
  -5   1  -5  421.65   21.87
  -5   1  -5  445.04   22.13
  -5   1  -4   48.19    4.59
  -5   1  -4   42.68    4.40
  -5   1  -4   42.54    4.56
  -5   1  -4   44.74    4.48
  -5   1  -4   42.55    4.00
  -5   1  -4   49.08    4.70
  -5   1  -4   40.29    4.26
  -5   1  -4   38.39    4.50
  -5   1  -3   15.38    2.56
  -5   1  -3   10.74    2.66
  -5   1  -3   10.81    2.13
  -5   1  -3    9.57    2.07
  -5   1  -3    9.76    2.10
  -5   1  -3   14.09    2.34
  -5   1  -3   11.63    2.41
  -5   1  -2  144.20    8.98
  -5   1  -2  123.65    8.02
  -5   1  -2  143.00   10.35
  -5   1  -2  133.74    8.18
  -5   1  -2  144.17    8.53
  -5   1  -2  136.22    8.38
  -5   1  -2  134.99    9.33
  -5   1  -1  132.80    9.84
  -5   1  -1  134.61    8.14
  -5   1  -1  131.11    7.93
  -5   1  -1  127.14    8.49
  -5   1  -1  140.56    8.35
  -5   1  -1  144.02    8.39
  -5   1  -1  129.19    8.27
  -5   1  -1  131.26    8.28
  -5   1   0  180.05   11.01
  -5   1   0  185.12   10.53
  -5   1   0  182.97   10.60
  -5   1   0  189.57   10.62
  -5   1   0  174.93   11.87
  -5   1   0  182.65   10.92
  -5   1   0  181.19   10.28
  -5   1   0  167.87   10.29
  -5   1   0  180.76   10.48
  -5   1   0  187.64   12.12
  -5   1   1  806.23   38.40
  -5   1   1  812.47   38.27
  -5   1   1  851.26   37.99
  -5   1   1  869.52   38.05
  -5   1   1  862.08   39.75
  -5   1   1  887.34   39.29
  -5   1   1  779.21   37.08
  -5   1   1  786.27   38.34
  -5   1   1  924.09   40.96
  -5   1   2  476.42   24.78
  -5   1   2  491.06   24.24
  -5   1   2  517.89   24.37
  -5   1   2  499.67   25.32
  -5   1   2  525.93   25.74
  -5   1   2  512.25   25.75
  -5   1   2  544.15   27.16
  -5   1   3  111.26    7.65
  -5   1   3  107.38    7.67
  -5   1   3  114.56    7.10
  -5   1   3  105.02    6.94
  -5   1   3  101.62    7.75
  -5   1   3  105.60    7.77
  -5   1   3   98.28    8.10
  -5   1   3  107.89    8.97
  -5   1   4  280.07   17.41
  -5   1   4  269.75   14.35
  -5   1   4  259.46   14.29
  -5   1   4  280.11   15.61
  -5   1   4  282.97   15.70
  -5   1   4  296.65   15.28
  -5   1   4  297.43   15.46
  -5   1   4  306.78   17.04
  -5   1   4  278.67   15.01
  -5   1   5   13.38    2.64
  -5   1   5   10.97    2.52
  -5   1   5    6.22    2.37
  -5   1   5    9.48    2.03
  -5   1   5   14.69    2.72
  -5   1   5   10.36    2.06
  -5   1   6   15.08    3.44
  -5   1   6   19.29    2.68
  -5   1   6   24.85    3.18
  -5   1   6   22.52    3.22
  -5   1   6   16.94    3.77
  -5   1   6   16.24    2.96
  -5   1   7    1.82    1.66
  -5   1   7    2.55    1.36
  -5   1   7    5.51    2.43
  -5   1   7    2.69    1.67
  -5   1   8   11.90    2.50
  -5   1   8   12.98    2.72
  -5   1   9   37.60    3.97
  -5   1  10  107.75    7.12
  -5   2 -10   13.65    2.25
  -5   2 -10   13.61    2.27
  -5   2 -10   15.89    2.66
  -5   2 -10   12.74    2.53
  -5   2  -9    5.71    2.09
  -5   2  -9    7.38    1.86
  -5   2  -9    9.21    1.89
  -5   2  -9    9.18    2.36
  -5   2  -9    8.50    2.02
  -5   2  -8    1.33    1.38
  -5   2  -8    0.32    0.96
  -5   2  -8   -0.31    1.27
  -5   2  -8    0.33    1.06
  -5   2  -8    0.81    1.23
  -5   2  -8    0.67    1.43
  -5   2  -8    0.32    1.15
  -5   2  -7    1.40    1.72
  -5   2  -7    0.70    1.58
  -5   2  -7    0.32    0.98
  -5   2  -7   -0.29    1.15
  -5   2  -7    0.36    1.29
  -5   2  -7    1.38    1.66
  -5   2  -7    0.70    1.06
  -5   2  -7   -0.37    1.18
  -5   2  -6   12.21    2.74
  -5   2  -6    9.17    2.33
  -5   2  -6    9.52    2.48
  -5   2  -6    8.42    1.99
  -5   2  -6   14.43    2.97
  -5   2  -6    7.79    2.24
  -5   2  -6    5.95    1.95
  -5   2  -5    4.72    1.95
  -5   2  -5    1.88    1.40
  -5   2  -5    1.85    1.58
  -5   2  -5    4.23    1.89
  -5   2  -5    1.97    1.72
  -5   2  -5    1.52    1.53
  -5   2  -5   -0.68    1.16
  -5   2  -4    0.52    1.16
  -5   2  -4    1.69    1.57
  -5   2  -4    5.73    1.85
  -5   2  -4   -0.33    1.17
  -5   2  -4    2.32    1.24
  -5   2  -4    2.26    1.42
  -5   2  -4    0.50    1.15
  -5   2  -3  305.18   15.00
  -5   2  -3  288.63   17.60
  -5   2  -3  314.18   15.34
  -5   2  -3  288.67   17.14
  -5   2  -3  295.85   14.94
  -5   2  -3  295.19   14.84
  -5   2  -2    0.94    1.60
  -5   2  -2    1.29    0.98
  -5   2  -2   -0.39    1.50
  -5   2  -2    0.66    0.97
  -5   2  -2    1.09    1.04
  -5   2  -2    0.26    0.97
  -5   2  -2    0.67    0.98
  -5   2  -1   47.26    6.04
  -5   2  -1   52.02    4.84
  -5   2  -1   53.02    5.43
  -5   2  -1   60.24    5.60
  -5   2  -1   56.18    4.53
  -5   2  -1   47.56    4.26
  -5   2  -1   51.55    4.51
  -5   2  -1   55.04    4.88
  -5   2   0   -0.23    1.10
  -5   2   0    0.46    1.14
  -5   2   0    0.21    0.96
  -5   2   0    0.99    1.37
  -5   2   0    1.40    1.81
  -5   2   0    1.87    2.13
  -5   2   0    0.30    1.14
  -5   2   0    2.12    1.16
  -5   2   0    0.41    1.24
  -5   2   1    1.18    1.09
  -5   2   1    0.88    1.21
  -5   2   1    1.71    1.52
  -5   2   1   -0.30    1.26
  -5   2   1    3.79    1.86
  -5   2   1   -0.46    2.02
  -5   2   1    0.26    1.16
  -5   2   2    0.92    0.99
  -5   2   2    0.31    1.35
  -5   2   2    0.90    1.53
  -5   2   2    0.99    1.37
  -5   2   2   -0.44    1.55
  -5   2   2    2.57    2.33
  -5   2   2    1.78    2.18
  -5   2   2    1.09    1.09
  -5   2   3  114.12    8.26
  -5   2   3   92.34    7.23
  -5   2   3  114.45    7.71
  -5   2   3  103.75    7.83
  -5   2   3   98.03    8.95
  -5   2   3  104.50    8.54
  -5   2   3   96.46    9.06
  -5   2   3  104.98    9.14
  -5   2   4   30.86    3.83
  -5   2   4   23.96    3.55
  -5   2   4   33.08    4.17
  -5   2   4   29.10    3.50
  -5   2   4   36.46    3.85
  -5   2   4   26.68    3.69
  -5   2   4   30.58    3.99
  -5   2   4   21.50    4.20
  -5   2   4   32.11    4.84
  -5   2   4   33.90    4.00
  -5   2   4   36.81    4.11
  -5   2   4   30.24    5.03
  -5   2   5  357.59   20.25
  -5   2   5  427.35   19.85
  -5   2   5  405.16   20.11
  -5   2   5  399.59   20.08
  -5   2   5  344.58   19.28
  -5   2   5  374.23   20.22
  -5   2   5  384.86   20.49
  -5   2   5  415.56   20.48
  -5   2   5  414.98   20.63
  -5   2   5  388.56   21.05
  -5   2   6    1.21    1.30
  -5   2   6    4.37    1.62
  -5   2   6    4.95    1.54
  -5   2   6    3.61    1.49
  -5   2   6    6.02    1.83
  -5   2   6    4.37    1.81
  -5   2   6    4.36    1.64
  -5   2   6    5.44    1.97
  -5   2   6    4.23    1.71
  -5   2   6    4.26    2.61
  -5   2   6    3.98    2.07
  -5   2   7    3.24    1.43
  -5   2   7    1.51    1.26
  -5   2   7    1.75    1.41
  -5   2   7    1.56    1.21
  -5   2   8  274.03   15.34
  -5   2   8  315.71   16.81
  -5   2   9   62.33    5.32
  -5   2  10    2.44    0.94
  -5   3 -10   43.49    4.09
  -5   3 -10   45.20    4.05
  -5   3 -10   43.15    4.13
  -5   3 -10   42.64    4.03
  -5   3  -9  748.35   34.12
  -5   3  -9  726.04   33.87
  -5   3  -9  697.66   33.75
  -5   3  -9  710.14   33.90
  -5   3  -9  709.99   33.72
  -5   3  -8  424.24   24.15
  -5   3  -8  510.43   24.54
  -5   3  -8  498.32   24.41
  -5   3  -8  494.58   24.58
  -5   3  -8  512.41   24.67
  -5   3  -8  464.69   24.79
  -5   3  -7  135.31   10.02
  -5   3  -7  136.13    9.51
  -5   3  -7  138.80   10.16
  -5   3  -7  133.84    9.38
  -5   3  -7  139.18    9.45
  -5   3  -7  142.75    9.79
  -5   3  -7  125.05    9.35
  -5   3  -6  207.71   13.39
  -5   3  -6  197.34   12.98
  -5   3  -6  199.46   12.52
  -5   3  -6  201.48   12.61
  -5   3  -6  220.53   12.67
  -5   3  -6  213.26   12.52
  -5   3  -6  225.01   13.02
  -5   3  -6  181.31   12.38
  -5   3  -5  296.41   16.18
  -5   3  -5  307.63   15.71
  -5   3  -5  247.02   16.27
  -5   3  -5  308.93   15.46
  -5   3  -5  224.87   16.55
  -5   3  -5  285.12   15.26
  -5   3  -5  293.82   15.71
  -5   3  -5  245.75   15.70
  -5   3  -4  109.76    7.93
  -5   3  -4  104.67    7.09
  -5   3  -4   86.27    8.77
  -5   3  -4  100.18    6.77
  -5   3  -4  100.02    9.12
  -5   3  -4  106.20    6.94
  -5   3  -4  108.80    7.30
  -5   3  -4   84.09    7.50
  -5   3  -3   28.87    5.10
  -5   3  -3   45.49    3.90
  -5   3  -3   40.85    5.62
  -5   3  -3   41.67    3.72
  -5   3  -3   42.57    3.98
  -5   3  -3   48.64    4.66
  -5   3  -3   46.46    4.29
  -5   3  -2   10.21    2.96
  -5   3  -2    6.87    1.64
  -5   3  -2    6.43    1.52
  -5   3  -2    9.30    3.17
  -5   3  -2    8.01    3.14
  -5   3  -2    6.40    1.88
  -5   3  -2    6.12    1.69
  -5   3  -1  338.08   18.83
  -5   3  -1  304.78   18.24
  -5   3  -1  326.89   20.60
  -5   3  -1  339.27   16.84
  -5   3  -1  328.26   16.87
  -5   3  -1  368.72   17.18
  -5   3  -1  337.85   17.03
  -5   3  -1  326.23   17.57
  -5   3   0  640.63   30.70
  -5   3   0  656.49   31.64
  -5   3   0  684.77   32.34
  -5   3   0  712.91   32.63
  -5   3   0  659.19   35.06
  -5   3   0  618.73   33.03
  -5   3   0  653.99   30.84
  -5   3   0  647.24   33.07
  -5   3   1   55.24    5.78
  -5   3   1   57.05    5.84
  -5   3   1   65.20    5.88
  -5   3   1   65.98    7.17
  -5   3   1   57.81    6.41
  -5   3   2 1432.15   63.66
  -5   3   2 1415.00   62.94
  -5   3   2 1407.99   62.96
  -5   3   2 1341.43   62.15
  -5   3   2 1299.32   65.93
  -5   3   2 1466.17   65.96
  -5   3   2 1253.58   64.01
  -5   3   3 1779.59   75.83
  -5   3   3 1677.22   74.57
  -5   3   3 1699.24   74.65
  -5   3   3 1675.66   74.15
  -5   3   3 1591.51   77.83
  -5   3   3 1530.91   76.99
  -5   3   3 1689.56   74.59
  -5   3   3 1579.06   77.69
  -5   3   4   27.39    5.20
  -5   3   4   20.32    3.24
  -5   3   4   22.56    3.45
  -5   3   4   24.76    3.48
  -5   3   4   24.65    3.35
  -5   3   4   23.19    3.82
  -5   3   4   26.25    4.56
  -5   3   4   20.63    4.32
  -5   3   4   19.47    3.24
  -5   3   4   28.94    3.72
  -5   3   4   24.70    3.80
  -5   3   4   20.38    3.04
  -5   3   5  192.51   11.11
  -5   3   5  172.55   11.26
  -5   3   5  195.04   11.62
  -5   3   5  157.73   10.68
  -5   3   5  179.69   11.50
  -5   3   5  182.15   11.44
  -5   3   5  187.22   11.56
  -5   3   5  190.19   14.63
  -5   3   5  174.30   12.35
  -5   3   6   47.61    4.56
  -5   3   6   48.74    4.83
  -5   3   6   55.44    5.31
  -5   3   6   58.71    5.41
  -5   3   6   54.05    4.92
  -5   3   6   48.60    6.04
  -5   3   7    0.59    1.09
  -5   3   7    1.56    1.04
  -5   3   8  205.57   12.02
  -5   3   9   57.60    4.41
  -5   4 -10   71.15    5.26
  -5   4 -10   82.80    5.66
  -5   4 -10   64.62    5.06
  -5   4 -10   76.22    5.58
  -5   4  -9   41.90    4.00
  -5   4  -9   36.82    3.78
  -5   4  -9   35.81    3.88
  -5   4  -9   35.82    3.92
  -5   4  -8    1.48    1.43
  -5   4  -8    2.08    1.34
  -5   4  -8    0.87    1.25
  -5   4  -8    0.27    1.08
  -5   4  -8   -0.30    1.16
  -5   4  -8    1.62    1.23
  -5   4  -7    2.15    1.54
  -5   4  -7    2.20    1.47
  -5   4  -7   -0.28    1.20
  -5   4  -7    0.34    0.89
  -5   4  -7    0.28    1.09
  -5   4  -7    0.95    1.23
  -5   4  -6  346.65   17.17
  -5   4  -6  349.21   18.71
  -5   4  -6  298.13   18.00
  -5   4  -6  346.73   17.60
  -5   4  -6  318.35   17.98
  -5   4  -6  281.64   19.13
  -5   4  -6  284.57   17.61
  -5   4  -6  330.59   17.04
  -5   4  -6  348.20   17.66
  -5   4  -5  612.83   29.45
  -5   4  -5  515.05   30.40
  -5   4  -5  629.39   28.16
  -5   4  -5  624.15   28.89
  -5   4  -5  532.90   31.31
  -5   4  -5  532.66   28.97
  -5   4  -5  611.57   28.25
  -5   4  -5  571.30   27.47
  -5   4  -4  370.49   19.04
  -5   4  -4  374.93   23.28
  -5   4  -4  434.94   24.41
  -5   4  -4  414.75   20.54
  -5   4  -4  402.55   19.82
  -5   4  -4  335.87   20.49
  -5   4  -3 1679.69   73.96
  -5   4  -3 1592.79   74.55
  -5   4  -3 1517.09   67.82
  -5   4  -3 1491.72   67.95
  -5   4  -3 1610.10   73.29
  -5   4  -3 1590.94   69.35
  -5   4  -3 1559.27   68.49
  -5   4  -2   79.93    8.97
  -5   4  -2   83.89    5.93
  -5   4  -2   80.90    6.39
  -5   4  -2   74.90    5.57
  -5   4  -1  432.82   25.92
  -5   4  -1  372.16   23.27
  -5   4  -1  406.87   20.32
  -5   4  -1  440.67   20.70
  -5   4  -1  421.93   21.38
  -5   4   0  366.09   19.98
  -5   4   0  373.53   23.59
  -5   4   0  290.97   20.93
  -5   4   0  346.58   18.61
  -5   4   0  370.36   20.05
  -5   4   0  321.29   19.61
  -5   4   1   15.24    4.43
  -5   4   1   12.44    2.80
  -5   4   1   16.38    3.42
  -5   4   1   15.79    3.36
  -5   4   1   10.20    3.00
  -5   4   2   57.25    6.17
  -5   4   2   53.76    6.07
  -5   4   2   56.64    8.29
  -5   4   2   44.97    7.08
  -5   4   2   60.51    5.43
  -5   4   2   41.09    6.16
  -5   4   3  121.71    8.90
  -5   4   3  104.06    8.47
  -5   4   3  105.26    8.01
  -5   4   3  116.80    8.47
  -5   4   3  104.23   10.65
  -5   4   3   96.85   10.50
  -5   4   3   92.97    7.17
  -5   4   3  107.32   10.67
  -5   4   4   36.21    6.23
  -5   4   4   49.71    5.10
  -5   4   4   41.56    4.72
  -5   4   4   38.47    4.86
  -5   4   4   42.50    4.78
  -5   4   4   42.49    4.63
  -5   4   4   37.63    4.43
  -5   4   4   32.04    5.39
  -5   4   4   44.64    5.45
  -5   4   4   42.71    6.23
  -5   4   5  520.90   26.47
  -5   4   5  590.64   26.76
  -5   4   5  559.97   26.85
  -5   4   6  101.33    7.50
  -5   4   6  113.52    7.53
  -5   4   6   94.36    7.04
  -5   4   7  100.52    6.89
  -5   4   7  109.98    7.43
  -5   4   8  344.61   16.67
  -5   5 -10    3.68    1.16
  -5   5  -9  233.58   12.49
  -5   5  -9  230.04   12.55
  -5   5  -9  240.30   12.91
  -5   5  -8   13.04    2.48
  -5   5  -8   13.81    2.33
  -5   5  -8   16.03    2.89
  -5   5  -7   25.86    3.26
  -5   5  -7   22.92    3.29
  -5   5  -7   28.18    3.83
  -5   5  -7   24.02    3.18
  -5   5  -6  110.73    7.33
  -5   5  -6   96.09    7.81
  -5   5  -6  100.07    8.67
  -5   5  -6  113.87    8.39
  -5   5  -5   10.83    2.43
  -5   5  -5   13.91    3.99
  -5   5  -5   11.84    3.70
  -5   5  -5   15.25    2.62
  -5   5  -5   15.61    2.89
  -5   5  -4    2.41    1.43
  -5   5  -4   -0.63    2.02
  -5   5  -4    0.74    2.97
  -5   5  -4    0.68    2.54
  -5   5  -4    1.22    1.17
  -5   5  -4    1.88    1.38
  -5   5  -3   -0.70    2.13
  -5   5  -3    1.29    2.39
  -5   5  -3   -0.89    1.27
  -5   5  -3    0.90    1.05
  -5   5  -2   61.01    8.24
  -5   5  -2   59.95    5.41
  -5   5  -2   59.88    4.87
  -5   5  -1   49.01    7.50
  -5   5  -1   41.46    6.44
  -5   5  -1   46.51    5.78
  -5   5  -1   42.58    5.64
  -5   5  -1   44.62    4.74
  -5   5   0   17.03    5.36
  -5   5   0   24.99    5.63
  -5   5   0   28.22    3.74
  -5   5   0   25.46    4.34
  -5   5   0   25.25    4.34
  -5   5   1  150.35   11.54
  -5   5   1  172.31   12.14
  -5   5   1  140.22   14.17
  -5   5   1  179.46   12.24
  -5   5   1  136.25   11.46
  -5   5   2  208.96   13.56
  -5   5   2  212.72   13.68
  -5   5   2  195.07   12.31
  -5   5   2  201.74   12.66
  -5   5   2  198.61   17.03
  -5   5   2  200.42   16.63
  -5   5   2  172.09   14.25
  -5   5   2  233.03   14.01
  -5   5   3   35.86    6.26
  -5   5   3   26.37    5.29
  -5   5   3   33.17    4.36
  -5   5   3   29.07    4.11
  -5   5   3   29.49    3.83
  -5   5   3   24.38    3.43
  -5   5   4  253.47   14.16
  -5   5   4  220.19   13.31
  -5   5   4  250.83   13.95
  -5   5   4  203.66   15.51
  -5   5   4  257.89   13.57
  -5   5   4  240.21   14.13
  -5   5   4  258.44   14.12
  -5   5   5   18.10    2.70
  -5   5   5   18.68    2.80
  -5   5   5   14.48    2.41
  -5   5   6    4.06    1.32
  -5   5   6    5.97    1.46
  -5   6  -9    4.97    1.14
  -5   6  -8    0.44    0.95
  -5   6  -7   29.11    3.71
  -5   6  -7   36.91    3.73
  -5   6  -6    3.08    1.83
  -5   6  -6    2.20    1.39
  -5   6  -6    3.16    1.33
  -5   6  -5  205.45   15.55
  -5   6  -5  203.09   11.48
  -5   6  -5  205.97   12.30
  -5   6  -4  421.49   24.75
  -5   6  -4  374.24   22.69
  -5   6  -4  386.36   18.83
  -5   6  -3    7.87    2.68
  -5   6  -3    6.90    2.38
  -5   6  -3    4.99    3.16
  -5   6  -3    6.65    1.85
  -5   6  -2  776.92   38.99
  -5   6  -2  895.88   45.61
  -5   6  -2  874.27   41.83
  -5   6  -2  912.68   42.10
  -5   6  -1  136.67   13.29
  -5   6   0   52.87    6.04
  -5   6   0   54.19    8.48
  -5   6   0   52.07    7.86
  -5   6   1   31.59    4.38
  -5   6   1   25.41    3.32
  -5   6   1   28.16    3.76
  -5   6   1   23.72    5.43
  -5   6   2    1.25    1.04
  -5   6   2    0.89    1.10
  -5   6   2    0.73    2.35
  -5   6   2   -0.37    1.18
  -5   6   2   -0.37    1.12
  -5   6   3   18.56    3.04
  -5   6   3   19.88    2.93
  -5   6   3   20.15    2.91
  -5   6   3   19.44    2.81
  -5   6   4  434.09   21.40
  -5   6   4  436.75   21.74
  -5   6   4  447.75   21.97
  -5   6   4  480.09   22.26
  -5   6   5    2.11    0.96
  -5   6   5    1.40    0.89
  -5   6   5    0.16    0.74
  -5   7  -5  175.69   13.40
  -5   7  -4   80.53    9.07
  -5   7  -3    0.62    1.89
  -5   7  -2  165.14   11.34
  -5   7  -2  137.09   12.43
  -5   7  -1   92.89    7.72
  -5   7  -1   83.18    9.36
  -5   7   0  112.34    7.81
  -5   7   0  124.17    8.82
  -5   7   0  122.07    8.79
  -5   7   0  118.22   11.29
  -5   7   1  378.36   18.95
  -5   7   1  328.77   17.76
  -5   7   1  370.00   18.30
  -5   7   2   53.78    4.44
  -5   7   2   46.20    4.10
  -5   7   2   56.18    4.58
  -5   7   3  358.27   17.42
  -5   8  -3   -0.23    1.23
  -5   8  -2  173.28    9.80
  -5   8  -1    0.80    0.77
  -5   8   0    4.99    1.24
  -5   8   1    3.28    1.00
  -4  -9   2  108.06    6.47
  -4  -9   3    8.28    1.76
  -4  -9   3   11.34    1.75
  -4  -9   3   12.07    1.86
  -4  -9   4   80.98    6.31
  -4  -9   4   98.13    6.37
  -4  -9   4   92.74    6.59
  -4  -9   6    3.09    1.21
  -4  -9   6    2.88    1.19
  -4  -8  -1  214.01   10.29
  -4  -8   0   43.84    3.50
  -4  -8   1  108.04    6.83
  -4  -8   1   96.40    6.30
  -4  -8   1  101.82    6.37
  -4  -8   1   96.47    6.43
  -4  -8   2   11.08    2.25
  -4  -8   2   13.97    2.38
  -4  -8   2   15.85    2.55
  -4  -8   2   11.02    2.24
  -4  -8   3    2.29    1.64
  -4  -8   3    1.47    1.31
  -4  -8   3    2.95    1.63
  -4  -8   3    4.76    1.86
  -4  -8   4   71.48    6.96
  -4  -8   4   74.56    7.35
  -4  -8   4   78.75    7.45
  -4  -8   4   79.63    7.80
  -4  -8   5  130.94    9.53
  -4  -8   6   99.81    8.45
  -4  -8   6   84.55    7.99
  -4  -8   6   89.78    7.82
  -4  -8   6  101.79    8.78
  -4  -8   7  799.43   36.53
  -4  -8   7  769.02   36.38
  -4  -8   7  831.89   37.17
  -4  -8   8  113.29    8.94
  -4  -7  -2    4.11    0.93
  -4  -7  -1   53.49    4.15
  -4  -7  -1   53.63    7.67
  -4  -7   0   11.45    3.97
  -4  -7   0    8.19    1.70
  -4  -7   0   12.11    2.06
  -4  -7   0    9.11    1.74
  -4  -7   0    7.41    1.62
  -4  -7   1  234.62   13.51
  -4  -7   1  241.54   13.65
  -4  -7   1  230.19   13.24
  -4  -7   1  234.16   13.28
  -4  -7   1  219.99   13.11
  -4  -7   2  337.36   18.20
  -4  -7   2  335.30   18.20
  -4  -7   2  353.32   18.79
  -4  -7   2  339.74   18.43
  -4  -7   2  328.48   17.92
  -4  -7   3    0.97    1.64
  -4  -7   3    1.94    1.80
  -4  -7   3    3.66    2.09
  -4  -7   4  213.42   15.63
  -4  -7   4  231.41   13.76
  -4  -7   4  212.96   15.57
  -4  -7   4  259.44   16.62
  -4  -7   4  243.76   16.69
  -4  -7   5   92.79    9.19
  -4  -7   5   95.58    8.25
  -4  -7   5   75.18    8.73
  -4  -7   5  101.69    9.79
  -4  -7   5   73.02    7.81
  -4  -7   5  112.07    8.26
  -4  -7   5   82.60    9.42
  -4  -7   6   28.23    4.87
  -4  -7   6   43.18    6.24
  -4  -7   6   47.88    4.92
  -4  -7   6   41.07    4.81
  -4  -7   6   36.58    5.62
  -4  -7   6   41.05    5.83
  -4  -7   6   39.34    5.67
  -4  -7   7    8.38    2.61
  -4  -7   7   11.13    2.85
  -4  -7   7    8.11    2.49
  -4  -7   7    6.05    2.69
  -4  -7   7    8.28    2.84
  -4  -7   7    5.77    2.32
  -4  -7   7    8.62    2.16
  -4  -7   8   -0.56    1.48
  -4  -7   8    2.46    1.60
  -4  -7   8    1.51    1.26
  -4  -7   8    1.38    1.48
  -4  -7   9   -0.44    1.62
  -4  -7   9   -0.58    1.28
  -4  -7   9    0.36    1.41
  -4  -7   9   -0.20    0.87
  -4  -7  10  210.61   12.01
  -4  -7  10  184.47    9.99
  -4  -7  10  191.68   10.91
  -4  -7  10  197.37   11.23
  -4  -6  -4   32.09    3.72
  -4  -6  -4   28.41    4.51
  -4  -6  -3    1.57    2.18
  -4  -6  -3    2.19    1.54
  -4  -6  -3    2.73    0.86
  -4  -6  -2   13.46    2.03
  -4  -6  -2   17.89    3.13
  -4  -6  -1    9.83    3.64
  -4  -6  -1    6.42    4.46
  -4  -6  -1    9.09    1.73
  -4  -6  -1   12.00    1.96
  -4  -6  -1   12.59    2.18
  -4  -6  -1    7.78    3.06
  -4  -6  -1    7.82    1.79
  -4  -6  -1    8.74    1.85
  -4  -6  -1   14.71    3.08
  -4  -6   0   14.09    2.56
  -4  -6   0   17.18    4.05
  -4  -6   0   11.38    2.33
  -4  -6   0    5.35    4.46
  -4  -6   0    6.69    4.37
  -4  -6   0   13.49    2.37
  -4  -6   0    8.02    1.95
  -4  -6   1    0.36    1.16
  -4  -6   1    1.08    1.28
  -4  -6   1    0.71    1.08
  -4  -6   1   -1.66    2.21
  -4  -6   1    1.56    1.38
  -4  -6   1    0.94    3.17
  -4  -6   1    0.93    3.72
  -4  -6   1    0.93    1.22
  -4  -6   1    1.41    1.23
  -4  -6   2    8.09    2.57
  -4  -6   2    4.95    2.19
  -4  -6   2   10.88    2.75
  -4  -6   2   10.73    2.93
  -4  -6   2    9.89    3.40
  -4  -6   2    7.45    3.67
  -4  -6   2   11.88    4.58
  -4  -6   2    9.35    2.89
  -4  -6   2   10.44    2.94
  -4  -6   3   57.01    6.66
  -4  -6   3   48.67    6.35
  -4  -6   3   41.83    4.54
  -4  -6   3   56.46    6.88
  -4  -6   3   41.59    6.93
  -4  -6   3   50.73    7.17
  -4  -6   3   46.82    6.88
  -4  -6   4    7.72    2.28
  -4  -6   4    6.56    2.57
  -4  -6   4    5.89    3.52
  -4  -6   4    5.68    2.15
  -4  -6   5    0.63    1.66
  -4  -6   5    1.06    1.71
  -4  -6   5    0.69    2.08
  -4  -6   5    1.38    2.09
  -4  -6   5    2.69    1.84
  -4  -6   5    0.53    1.88
  -4  -6   5   -1.48    1.67
  -4  -6   5    2.66    2.51
  -4  -6   5    1.79    2.14
  -4  -6   5   -0.75    2.12
  -4  -6   6  118.90   10.66
  -4  -6   6  109.44   10.55
  -4  -6   6  117.29   10.83
  -4  -6   6  122.58   11.19
  -4  -6   6  103.06   11.49
  -4  -6   6  110.38   11.75
  -4  -6   6  140.98    9.44
  -4  -6   6  138.46   10.67
  -4  -6   6  124.53   11.50
  -4  -6   7    4.47    1.92
  -4  -6   7    2.11    1.96
  -4  -6   7    3.28    1.72
  -4  -6   7    0.90    1.45
  -4  -6   7    2.91    1.73
  -4  -6   7    2.43    1.73
  -4  -6   7    2.85    2.53
  -4  -6   8  218.31   12.90
  -4  -6   8  198.19   12.25
  -4  -6   8  193.06   12.16
  -4  -6   8  196.96   15.27
  -4  -6   8  203.92   12.13
  -4  -6   8  215.09   14.49
  -4  -6   8  222.25   13.56
  -4  -6   9  131.15    8.86
  -4  -6   9  160.67   10.39
  -4  -6   9  159.68   11.07
  -4  -6  10    1.53    1.16
  -4  -6  10    3.25    1.18
  -4  -6  10    2.64    1.51
  -4  -6  10    2.94    1.32
  -4  -6  11    2.85    1.20
  -4  -6  11    2.43    1.23
  -4  -6  11    1.55    0.79
  -4  -6  11    0.21    0.92
  -4  -6  12    0.44    0.81
  -4  -6  12    1.44    0.58
  -4  -5  -6  131.96    8.29
  -4  -5  -6  125.68    8.81
  -4  -5  -5  280.89   15.55
  -4  -5  -5  289.26   16.89
  -4  -5  -4   18.13    3.09
  -4  -5  -4   22.64    3.95
  -4  -5  -3    8.10    2.23
  -4  -5  -3   14.07    3.31
  -4  -5  -3    6.69    1.49
  -4  -5  -3    9.73    4.67
  -4  -5  -2   12.96    2.25
  -4  -5  -2   11.34    3.05
  -4  -5  -2   17.80    3.23
  -4  -5  -2   10.88    4.77
  -4  -5  -1    2.67    1.20
  -4  -5  -1    5.06    1.55
  -4  -5  -1    7.74    1.88
  -4  -5  -1    4.95    2.56
  -4  -5  -1    7.78    1.81
  -4  -5  -1    6.55    1.86
  -4  -5  -1    6.25    1.84
  -4  -5  -1    5.10    2.08
  -4  -5   0  366.86   19.17
  -4  -5   0  337.57   18.39
  -4  -5   0  364.97   20.23
  -4  -5   0  340.54   18.63
  -4  -5   0  380.35   24.13
  -4  -5   0  314.95   19.06
  -4  -5   0  327.28   19.14
  -4  -5   1  371.04   20.49
  -4  -5   1  358.29   19.68
  -4  -5   1  416.35   24.42
  -4  -5   1  342.17   20.89
  -4  -5   1  371.13   21.25
  -4  -5   2  451.44   25.23
  -4  -5   2  457.31   24.24
  -4  -5   2  475.46   27.14
  -4  -5   2  520.21   28.44
  -4  -5   2  427.66   26.00
  -4  -5   2  433.28   25.97
  -4  -5   3 1166.61   58.09
  -4  -5   3 1187.32   61.13
  -4  -5   3 1373.02   62.08
  -4  -5   3 1436.55   62.93
  -4  -5   3 1261.94   58.81
  -4  -5   3 1313.46   63.07
  -4  -5   3 1379.47   59.36
  -4  -5   3 1270.40   62.85
  -4  -5   4  157.44   12.05
  -4  -5   4  148.60   13.66
  -4  -5   4  129.32   10.36
  -4  -5   4  149.31   13.62
  -4  -5   4  141.77   10.06
  -4  -5   4  153.57   11.63
  -4  -5   4  147.94   10.98
  -4  -5   4  158.35   13.11
  -4  -5   5  211.36   14.74
  -4  -5   5  190.52   12.07
  -4  -5   5  179.21   15.88
  -4  -5   5  213.67   13.79
  -4  -5   5  178.29   12.94
  -4  -5   5  164.31   15.49
  -4  -5   5  191.76   14.28
  -4  -5   5  193.46   15.35
  -4  -5   6  224.19   15.61
  -4  -5   6  218.03   13.13
  -4  -5   6  228.09   14.61
  -4  -5   6  193.63   16.54
  -4  -5   6  190.67   16.28
  -4  -5   6  221.78   15.03
  -4  -5   6  227.92   16.67
  -4  -5   6  229.66   16.39
  -4  -5   7   21.70    3.95
  -4  -5   7   27.92    4.59
  -4  -5   7   25.58    4.19
  -4  -5   7   28.57    5.04
  -4  -5   7   21.90    3.31
  -4  -5   7   24.02    4.38
  -4  -5   7   22.53    4.56
  -4  -5   7   27.05    4.35
  -4  -5   7   25.42    5.23
  -4  -5   7   22.15    3.96
  -4  -5   8   58.68    5.57
  -4  -5   8   62.14    6.30
  -4  -5   8   51.33    5.09
  -4  -5   8   48.19    4.93
  -4  -5   8   57.59    5.30
  -4  -5   9  127.73    9.22
  -4  -5   9  114.68    9.38
  -4  -5   9  100.70    7.56
  -4  -5   9  131.63   10.95
  -4  -5  10    6.52    1.71
  -4  -5  10    5.81    2.00
  -4  -5  10    6.28    2.17
  -4  -5  10    6.72    2.37
  -4  -5  10    7.19    2.33
  -4  -5  11  315.25   16.36
  -4  -5  11  311.46   16.01
  -4  -5  11  294.54   15.03
  -4  -5  11  308.45   16.04
  -4  -5  12  293.43   13.76
  -4  -5  12  326.13   14.38
  -4  -4  -7    1.51    1.18
  -4  -4  -7    0.92    1.23
  -4  -4  -6   66.84    5.84
  -4  -4  -6   65.91    6.41
  -4  -4  -5  427.14   22.51
  -4  -4  -5  440.57   23.37
  -4  -4  -4   24.92    5.63
  -4  -4  -4   32.88    4.18
  -4  -4  -4   30.76    4.44
  -4  -4  -3  482.50   33.40
  -4  -4  -3  473.40   30.12
  -4  -4  -3  476.52   24.54
  -4  -4  -2 1256.33   53.83
  -4  -4  -2 1125.26   53.94
  -4  -4  -2 1139.84   54.03
  -4  -4  -2 1139.18   53.35
  -4  -4  -2 1297.42   55.07
  -4  -4  -1  217.30   12.05
  -4  -4  -1  189.82   12.38
  -4  -4  -1  182.25   12.25
  -4  -4  -1  191.52   11.89
  -4  -4  -1  243.13   19.53
  -4  -4  -1  265.53   13.50
  -4  -4   0  477.60   28.00
  -4  -4   0  403.99   20.62
  -4  -4   0  388.79   21.19
  -4  -4   0  409.25   21.12
  -4  -4   0  394.73   21.64
  -4  -4   0  378.76   21.54
  -4  -4   0  426.21   21.00
  -4  -4   1  158.11    9.99
  -4  -4   1  153.65   10.17
  -4  -4   1  160.81   10.58
  -4  -4   1  165.63   11.01
  -4  -4   1  153.37   11.79
  -4  -4   1  158.14   11.39
  -4  -4   1  163.55   11.50
  -4  -4   2    9.62    2.26
  -4  -4   2    7.06    2.23
  -4  -4   2    8.54    2.48
  -4  -4   2    8.49    2.74
  -4  -4   2   10.05    3.01
  -4  -4   2   11.03    2.41
  -4  -4   2   11.53    2.25
  -4  -4   2    3.85    1.39
  -4  -4   3   16.04    3.15
  -4  -4   3   15.59    3.18
  -4  -4   3    9.72    2.70
  -4  -4   3   12.56    2.95
  -4  -4   3   13.35    2.53
  -4  -4   3   16.43    2.82
  -4  -4   4    1.44    1.71
  -4  -4   4   -0.58    1.53
  -4  -4   4    1.30    1.74
  -4  -4   4   -0.55    1.66
  -4  -4   4    0.42    1.69
  -4  -4   4    1.17    1.25
  -4  -4   4   -0.69    1.95
  -4  -4   4    3.51    1.62
  -4  -4   4    5.10    2.14
  -4  -4   4    2.06    2.08
  -4  -4   5  238.75   16.02
  -4  -4   5  220.53   15.38
  -4  -4   5  238.65   16.72
  -4  -4   5  264.81   15.58
  -4  -4   5  259.86   18.11
  -4  -4   5  264.67   18.24
  -4  -4   5  265.71   14.20
  -4  -4   5  225.78   15.15
  -4  -4   5  260.44   15.43
  -4  -4   6  910.25   47.61
  -4  -4   6 1002.51   49.08
  -4  -4   6 1177.34   48.45
  -4  -4   6 1031.18   47.26
  -4  -4   6 1024.59   50.41
  -4  -4   6 1002.20   50.24
  -4  -4   6 1079.81   48.71
  -4  -4   6  976.40   47.84
  -4  -4   6  786.57   47.42
  -4  -4   7   89.86    8.35
  -4  -4   7  108.10    9.22
  -4  -4   7  100.80    8.72
  -4  -4   7   87.40    7.91
  -4  -4   7   97.94    9.18
  -4  -4   7   85.57    8.68
  -4  -4   7   83.50    9.01
  -4  -4   7  117.97    9.10
  -4  -4   8  360.15   19.95
  -4  -4   8  366.42   20.98
  -4  -4   8  342.22   20.07
  -4  -4   8  335.64   21.50
  -4  -4   8  354.29   22.52
  -4  -4   9  341.71   20.00
  -4  -4   9  336.63   20.93
  -4  -4  10   29.37    3.96
  -4  -4  10   36.24    4.78
  -4  -4  10   36.67    4.73
  -4  -4  11   33.50    4.24
  -4  -4  11   37.79    3.82
  -4  -4  12    1.37    0.81
  -4  -4  12    3.54    1.20
  -4  -4  12    2.35    1.21
  -4  -4  12    1.53    0.70
  -4  -3  -8  308.05   15.71
  -4  -3  -8  281.86   16.02
  -4  -3  -7    5.96    1.86
  -4  -3  -7    7.83    2.31
  -4  -3  -6    5.89    1.94
  -4  -3  -5  139.54    9.59
  -4  -3  -5  137.16   10.80
  -4  -3  -5  113.69   11.70
  -4  -3  -4    3.98    2.00
  -4  -3  -4    0.34    1.28
  -4  -3  -4    1.08    1.68
  -4  -3  -4    1.34    3.04
  -4  -3  -3    3.46    1.91
  -4  -3  -3    5.35    2.78
  -4  -3  -3    4.04    1.91
  -4  -3  -3    3.84    1.58
  -4  -3  -2   20.66    3.01
  -4  -3  -2   15.83    3.52
  -4  -3  -2   16.10    3.88
  -4  -3  -2   17.82    2.43
  -4  -3  -2   19.38    3.67
  -4  -3  -2   17.11    2.40
  -4  -3  -2   20.83    3.17
  -4  -3  -2   15.07    2.44
  -4  -3  -2   17.17    2.56
  -4  -3  -1   18.25    2.66
  -4  -3  -1   24.39    5.23
  -4  -3  -1   13.11    3.62
  -4  -3  -1   15.07    2.23
  -4  -3  -1   21.72    3.07
  -4  -3  -1   16.45    2.53
  -4  -3  -1   16.07    3.39
  -4  -3  -1   19.00    2.87
  -4  -3  -1   18.47    2.80
  -4  -3   0   54.25    4.59
  -4  -3   0   32.66    4.73
  -4  -3   0   75.65    8.06
  -4  -3   0   56.67    6.50
  -4  -3   0   52.19    4.50
  -4  -3   0   56.75    5.49
  -4  -3   0   53.39    5.35
  -4  -3   0   58.17    5.24
  -4  -3   0   48.25    5.33
  -4  -3   0   59.92    5.12
  -4  -3   1    3.46    1.46
  -4  -3   1    2.34    1.22
  -4  -3   1    1.84    1.42
  -4  -3   1    0.51    2.13
  -4  -3   1    1.74    1.54
  -4  -3   1    0.44    0.95
  -4  -3   1    1.29    1.22
  -4  -3   1    3.01    1.53
  -4  -3   2    5.05    1.76
  -4  -3   2    4.79    1.98
  -4  -3   2    2.03    1.97
  -4  -3   2    2.55    1.98
  -4  -3   2    2.79    1.55
  -4  -3   2    6.30    2.32
  -4  -3   3  115.10    9.30
  -4  -3   3  139.48    9.25
  -4  -3   3  141.11   10.96
  -4  -3   3  137.59   11.38
  -4  -3   3  145.00   11.64
  -4  -3   3  137.54    9.73
  -4  -3   3  120.61   10.22
  -4  -3   4   51.95    6.33
  -4  -3   4   67.85    6.22
  -4  -3   4   70.28    6.39
  -4  -3   4   65.79    7.17
  -4  -3   4   68.25    6.75
  -4  -3   4   68.70    6.14
  -4  -3   4   73.96    7.72
  -4  -3   4   70.75    7.57
  -4  -3   4   65.44    6.06
  -4  -3   4   57.34    6.34
  -4  -3   5    9.98    2.47
  -4  -3   5    6.81    2.75
  -4  -3   5    9.71    2.62
  -4  -3   5    7.17    2.35
  -4  -3   5    7.45    2.47
  -4  -3   5   14.36    2.79
  -4  -3   5    8.96    2.61
  -4  -3   5   11.46    3.06
  -4  -3   5    8.70    2.82
  -4  -3   5   10.44    2.86
  -4  -3   6   30.50    5.06
  -4  -3   6   26.55    4.02
  -4  -3   6   37.97    4.84
  -4  -3   6   24.10    4.78
  -4  -3   6   30.72    4.78
  -4  -3   6   34.40    4.63
  -4  -3   6   32.32    4.89
  -4  -3   7    3.97    2.06
  -4  -3   7    1.37    1.89
  -4  -3   7    3.47    2.32
  -4  -3   8    1.34    1.35
  -4  -3   8    1.43    1.69
  -4  -3   8    1.76    1.98
  -4  -3   9    2.17    2.02
  -4  -3   9    1.42    1.76
  -4  -3   9    2.93    1.62
  -4  -3   9    1.53    1.55
  -4  -3  10   54.26    5.94
  -4  -3  10   52.48    5.46
  -4  -3  10   48.31    5.37
  -4  -3  11    8.55    2.34
  -4  -3  11    7.52    1.82
  -4  -3  12    1.82    1.14
  -4  -3  13   42.77    2.99
  -4  -2  -9   39.27    3.79
  -4  -2  -8    1.51    1.29
  -4  -2  -7    3.72    1.74
  -4  -2  -7    1.03    1.75
  -4  -2  -6   65.51    6.37
  -4  -2  -6   57.01    5.58
  -4  -2  -6   64.70    6.58
  -4  -2  -6   72.13    6.30
  -4  -2  -6   58.57    6.53
  -4  -2  -5   15.61    3.02
  -4  -2  -5   18.22    2.93
  -4  -2  -5   18.19    2.94
  -4  -2  -5   23.65    3.80
  -4  -2  -5   21.74    3.44
  -4  -2  -5   19.49    3.70
  -4  -2  -4  723.05   35.11
  -4  -2  -4  700.07   34.07
  -4  -2  -4  678.11   33.82
  -4  -2  -4  699.34   35.18
  -4  -2  -4  754.11   35.26
  -4  -2  -4  786.87   34.78
  -4  -2  -4  768.40   35.33
  -4  -2  -3  101.25    7.56
  -4  -2  -3  103.64    7.10
  -4  -2  -3   92.30    6.77
  -4  -2  -3  100.59    7.71
  -4  -2  -3   87.04    6.30
  -4  -2  -3   95.91    6.50
  -4  -2  -3   96.44    7.36
  -4  -2  -3  110.67    7.24
  -4  -2  -2   60.89    4.99
  -4  -2  -2   55.51    4.90
  -4  -2  -2   58.79    5.59
  -4  -2  -2   53.81    4.76
  -4  -2  -2   52.99    4.77
  -4  -2  -2   63.64    4.96
  -4  -2  -2   70.93    5.56
  -4  -2  -1 1733.31   74.81
  -4  -2  -1 1635.61   74.59
  -4  -2  -1 1817.01   75.21
  -4  -2  -1 1695.17   74.47
  -4  -2  -1 1730.50   74.09
  -4  -2  -1 1593.85   75.40
  -4  -2   0   69.70    5.73
  -4  -2   0   69.61    5.26
  -4  -2   0   74.53    5.56
  -4  -2   0   75.55    5.05
  -4  -2   0   59.79    6.02
  -4  -2   1   82.78    6.96
  -4  -2   1   87.39    5.82
  -4  -2   1   78.50    6.79
  -4  -2   1   76.65    5.24
  -4  -2   1   67.40    5.23
  -4  -2   2   73.82    6.90
  -4  -2   2   78.98    5.96
  -4  -2   2   99.52    7.21
  -4  -2   2   79.39    6.34
  -4  -2   2   89.57    7.35
  -4  -2   3    8.32    2.27
  -4  -2   3    5.82    1.88
  -4  -2   3    5.14    1.89
  -4  -2   3   12.51    2.95
  -4  -2   3    9.21    2.30
  -4  -2   4  210.22   13.79
  -4  -2   4  211.58   12.23
  -4  -2   4  216.47   12.30
  -4  -2   4  196.23   13.38
  -4  -2   4  199.44   11.98
  -4  -2   4  219.64   13.11
  -4  -2   5  334.61   17.95
  -4  -2   5  373.74   19.83
  -4  -2   5  322.07   18.64
  -4  -2   5  354.39   19.65
  -4  -2   6  140.72   11.18
  -4  -2   6  146.03    9.88
  -4  -2   6  167.85   12.14
  -4  -2   6  158.21   11.43
  -4  -2   6  139.38   11.20
  -4  -2   6  133.88   10.14
  -4  -2   6  139.74   10.10
  -4  -2   6  147.96   10.28
  -4  -2   7 1028.26   47.54
  -4  -2   7 1079.94   47.56
  -4  -2   7  891.06   45.84
  -4  -2   7  894.54   46.94
  -4  -2   8  503.97   25.83
  -4  -2   8  426.34   24.85
  -4  -2   9  243.45   14.88
  -4  -2   9  208.14   14.39
  -4  -2   9  220.14   14.92
  -4  -2  10  300.61   17.56
  -4  -2  10  280.88   16.27
  -4  -2  10  330.88   17.76
  -4  -2  11   33.90    4.05
  -4  -2  11   32.45    3.86
  -4  -2  12    4.69    1.37
  -4  -2  12    4.39    1.26
  -4  -1 -10  137.23    8.53
  -4  -1  -9  463.38   24.52
  -4  -1  -9  500.34   23.92
  -4  -1  -8   29.69    4.14
  -4  -1  -8   29.99    4.34
  -4  -1  -8   26.88    4.19
  -4  -1  -8   32.32    3.99
  -4  -1  -8   29.36    3.76
  -4  -1  -8   30.11    4.07
  -4  -1  -7 1108.28   50.89
  -4  -1  -7 1046.04   51.10
  -4  -1  -7 1125.34   52.05
  -4  -1  -7 1167.15   51.72
  -4  -1  -7 1036.87   51.30
  -4  -1  -7 1198.04   52.45
  -4  -1  -6  663.72   32.57
  -4  -1  -6  725.49   33.87
  -4  -1  -6  685.43   33.34
  -4  -1  -6  680.51   34.04
  -4  -1  -6  720.68   34.04
  -4  -1  -6  669.87   33.72
  -4  -1  -6  748.46   34.55
  -4  -1  -5  191.75   11.78
  -4  -1  -5  192.09   11.61
  -4  -1  -5  189.84   12.00
  -4  -1  -5  212.76   12.19
  -4  -1  -5  191.84   11.83
  -4  -1  -5  185.50   10.96
  -4  -1  -4  606.16   27.40
  -4  -1  -4  571.76   27.16
  -4  -1  -4  553.29   26.29
  -4  -1  -4  500.75   25.97
  -4  -1  -4  583.14   27.06
  -4  -1  -4  560.64   27.10
  -4  -1  -3    8.97    1.95
  -4  -1  -3    6.16    1.79
  -4  -1  -3    8.25    1.76
  -4  -1  -3    9.35    2.01
  -4  -1  -3    5.60    1.46
  -4  -1  -3    8.03    1.69
  -4  -1  -3    6.72    1.65
  -4  -1  -2   15.79    2.41
  -4  -1  -2   12.94    2.25
  -4  -1  -2   14.17    2.20
  -4  -1  -2   13.02    2.23
  -4  -1  -2   12.33    2.01
  -4  -1  -2   13.20    2.33
  -4  -1  -2    9.67    1.70
  -4  -1  -2   15.37    2.27
  -4  -1  -2   16.99    2.45
  -4  -1  -1  668.05   32.77
  -4  -1  -1  727.07   32.95
  -4  -1  -1  717.07   32.76
  -4  -1  -1  692.42   32.68
  -4  -1  -1  759.39   32.99
  -4  -1  -1  698.49   32.75
  -4  -1  -1  723.17   32.42
  -4  -1  -1  737.73   32.90
  -4  -1  -1  724.11   32.83
  -4  -1   0  184.42   10.40
  -4  -1   0  189.85    9.93
  -4  -1   0  198.81   10.39
  -4  -1   0  172.00   10.49
  -4  -1   1  643.32   31.57
  -4  -1   1  696.25   32.14
  -4  -1   1  630.92   30.89
  -4  -1   2 1882.29   87.15
  -4  -1   2 2103.23   87.78
  -4  -1   2 2124.64   87.32
  -4  -1   2 1835.35   86.25
  -4  -1   2 1949.36   87.11
  -4  -1   2 2170.33   88.73
  -4  -1   3 1034.46   46.32
  -4  -1   3 1030.54   45.39
  -4  -1   3  950.96   45.03
  -4  -1   3  899.01   44.21
  -4  -1   3 1047.86   44.62
  -4  -1   4  686.14   33.07
  -4  -1   4  768.27   34.25
  -4  -1   4  776.00   35.99
  -4  -1   4  699.91   33.57
  -4  -1   4  719.09   35.20
  -4  -1   4  772.18   36.56
  -4  -1   4  757.72   34.90
  -4  -1   5  356.85   18.19
  -4  -1   5  343.13   17.28
  -4  -1   5  323.15   18.64
  -4  -1   5  320.72   17.00
  -4  -1   5  346.58   19.47
  -4  -1   6  155.48   10.92
  -4  -1   6  170.32   11.02
  -4  -1   6  150.67   10.72
  -4  -1   6  132.24    9.07
  -4  -1   6  133.40   10.00
  -4  -1   6  137.43    9.17
  -4  -1   7   60.00    6.39
  -4  -1   7   66.37    6.79
  -4  -1   7   66.83    7.08
  -4  -1   7   63.12    6.62
  -4  -1   8   33.46    4.52
  -4  -1   8   33.37    4.78
  -4  -1   8   32.00    4.52
  -4  -1   8   36.25    5.13
  -4  -1   9   26.22    3.79
  -4  -1   9   28.01    4.24
  -4  -1   9   32.08    4.60
  -4  -1   9   25.93    4.20
  -4  -1  10  346.03   18.92
  -4  -1  10  385.44   20.19
  -4  -1  10  346.79   19.52
  -4  -1  11  168.77   10.44
  -4  -1  11  155.97    9.85
  -4  -1  12    6.26    1.44
  -4  -1  12    4.12    0.98
  -4   0 -10   97.47    6.95
  -4   0 -10   94.99    7.16
  -4   0 -10   92.44    6.51
  -4   0  -9   31.97    4.32
  -4   0  -9   30.14    4.22
  -4   0  -9   27.72    3.82
  -4   0  -9   33.48    3.97
  -4   0  -9   33.70    4.17
  -4   0  -8    1.63    1.91
  -4   0  -8    2.78    1.62
  -4   0  -8    0.73    1.42
  -4   0  -8    1.09    1.29
  -4   0  -8    2.01    1.78
  -4   0  -7    0.39    1.61
  -4   0  -7    2.16    1.77
  -4   0  -7    2.06    1.28
  -4   0  -7    1.77    1.66
  -4   0  -7    3.62    1.49
  -4   0  -6   84.50    6.63
  -4   0  -6   88.05    6.76
  -4   0  -6  101.30    7.68
  -4   0  -5   10.32    1.89
  -4   0  -5    9.35    2.25
  -4   0  -5    9.61    2.22
  -4   0  -5    7.70    1.80
  -4   0  -4  604.68   28.46
  -4   0  -4  611.26   28.67
  -4   0  -4  568.57   28.55
  -4   0  -4  630.24   28.95
  -4   0  -4  597.02   28.66
  -4   0  -4  611.08   28.53
  -4   0  -3   19.10    2.53
  -4   0  -3   16.67    2.43
  -4   0  -3   14.91    2.40
  -4   0  -3   15.58    2.34
  -4   0  -3   17.76    2.55
  -4   0  -3   20.03    2.61
  -4   0  -3   14.07    2.13
  -4   0  -2   27.71    2.92
  -4   0  -2   24.63    2.90
  -4   0  -2   25.31    2.90
  -4   0  -2   24.01    2.70
  -4   0  -2   30.18    3.70
  -4   0  -2   27.00    2.96
  -4   0  -2   26.33    2.97
  -4   0  -2   27.79    2.70
  -4   0  -1 1571.95   66.46
  -4   0  -1 1500.97   66.38
  -4   0  -1 1475.10   66.40
  -4   0  -1 1596.84   65.86
  -4   0  -1 1401.62   68.06
  -4   0  -1 1626.88   66.99
  -4   0  -1 1508.57   66.50
  -4   0  -1 1514.86   66.79
  -4   0  -1 1499.65   66.31
  -4   0   0   28.73    3.20
  -4   0   0   29.09    3.04
  -4   0   0   34.28    3.20
  -4   0   0   31.96    3.07
  -4   0   0   30.96    3.08
  -4   0   1   62.96    4.95
  -4   0   1   59.83    4.85
  -4   0   1   72.45    5.93
  -4   0   1   78.98    5.85
  -4   0   1   58.68    4.87
  -4   0   1   75.37    6.23
  -4   0   2   10.70    2.23
  -4   0   2    9.93    1.65
  -4   0   2    9.57    1.67
  -4   0   2   10.87    2.69
  -4   0   2    7.52    2.09
  -4   0   2   12.45    2.49
  -4   0   2   12.69    2.58
  -4   0   3   -0.95    1.44
  -4   0   3    0.67    1.17
  -4   0   3   -0.28    0.71
  -4   0   3    0.14    0.70
  -4   0   3   -0.50    1.38
  -4   0   3    0.82    1.20
  -4   0   4   15.96    3.21
  -4   0   4   14.92    1.91
  -4   0   4   10.92    1.66
  -4   0   4   12.46    2.33
  -4   0   4   16.44    2.32
  -4   0   4   11.75    2.63
  -4   0   4   13.42    2.01
  -4   0   4   15.30    2.58
  -4   0   4   15.70    2.37
  -4   0   4   17.27    2.88
  -4   0   5  131.80    9.59
  -4   0   5  135.60   10.51
  -4   0   5  139.21    8.31
  -4   0   5  142.52    8.38
  -4   0   5  154.77    9.15
  -4   0   5  140.43    9.38
  -4   0   5  152.41    8.88
  -4   0   5  142.40    9.50
  -4   0   5  144.16    9.79
  -4   0   6    0.48    1.78
  -4   0   6    0.49    0.90
  -4   0   6    2.91    1.13
  -4   0   6   -0.40    1.20
  -4   0   6   -0.30    0.90
  -4   0   6    0.27    0.91
  -4   0   6    0.40    1.28
  -4   0   6    0.39    1.46
  -4   0   7  163.53   11.61
  -4   0   7  192.38   12.33
  -4   0   7  182.56   10.96
  -4   0   7  171.88   12.24
  -4   0   7  167.39   12.64
  -4   0   8   12.32    2.93
  -4   0   8   11.02    2.56
  -4   0   8    7.31    2.59
  -4   0   9   13.75    2.60
  -4   0   9   17.65    3.22
  -4   0  10   31.20    3.83
  -4   0  10   33.25    4.05
  -4   0  11    4.96    1.45
  -4   1 -11   10.96    2.02
  -4   1 -11    9.70    1.86
  -4   1 -10   13.91    2.84
  -4   1 -10   16.93    2.72
  -4   1 -10   14.22    2.60
  -4   1 -10   13.30    2.53
  -4   1  -9   12.29    2.33
  -4   1  -9    9.42    2.31
  -4   1  -9    8.08    2.32
  -4   1  -9   11.51    2.59
  -4   1  -9    6.21    2.19
  -4   1  -8  343.60   19.74
  -4   1  -8  366.61   19.94
  -4   1  -8  412.87   20.70
  -4   1  -8  387.06   20.40
  -4   1  -8  408.19   21.04
  -4   1  -7  124.74    9.37
  -4   1  -7  125.41    9.29
  -4   1  -7  114.15    8.51
  -4   1  -7  154.16    9.65
  -4   1  -7  151.40    9.71
  -4   1  -7  120.82    8.88
  -4   1  -7  136.05    9.25
  -4   1  -6   65.13    6.00
  -4   1  -6   73.06    6.08
  -4   1  -6   71.26    5.96
  -4   1  -6   73.25    6.28
  -4   1  -6   78.46    6.50
  -4   1  -5  484.33   23.24
  -4   1  -5  422.39   23.14
  -4   1  -5  504.66   23.53
  -4   1  -5  470.72   22.72
  -4   1  -5  437.81   22.75
  -4   1  -5  460.11   22.95
  -4   1  -4   17.98    2.65
  -4   1  -4   14.36    2.53
  -4   1  -4   15.74    2.56
  -4   1  -4   12.80    2.04
  -4   1  -4   15.39    2.48
  -4   1  -4   11.90    2.15
  -4   1  -3    8.06    1.78
  -4   1  -3    7.56    1.76
  -4   1  -3    7.06    1.69
  -4   1  -3    8.03    2.12
  -4   1  -3    7.67    1.45
  -4   1  -3    4.76    1.76
  -4   1  -3    7.53    1.72
  -4   1  -3   11.36    1.93
  -4   1  -2   83.86    5.70
  -4   1  -2   84.70    5.45
  -4   1  -2   80.97    5.34
  -4   1  -2   88.98    7.20
  -4   1  -2   79.64    5.30
  -4   1  -2   78.21    6.52
  -4   1  -2   81.50    5.29
  -4   1  -2   81.97    5.40
  -4   1  -2   71.79    5.56
  -4   1  -1  135.70    9.86
  -4   1  -1  129.29    7.72
  -4   1  -1  134.39    8.16
  -4   1  -1  134.45    8.78
  -4   1  -1  129.88    7.45
  -4   1  -1  127.88    7.24
  -4   1  -1  127.24    7.44
  -4   1   0  548.58   26.07
  -4   1   0  520.25   24.35
  -4   1   0  488.88   24.49
  -4   1   0  543.26   24.04
  -4   1   0  458.99   22.63
  -4   1   0  490.08   22.75
  -4   1   0  481.91   22.78
  -4   1   0  482.73   22.77
  -4   1   0  473.01   23.07
  -4   1   1  641.62   30.77
  -4   1   1  660.14   31.33
  -4   1   1  682.29   30.75
  -4   1   1  747.29   33.47
  -4   1   1  704.63   32.63
  -4   1   1  733.17   33.33
  -4   1   1  647.43   30.79
  -4   1   2  138.40    8.01
  -4   1   2  137.47    8.15
  -4   1   2  136.14    8.17
  -4   1   2  124.04    8.08
  -4   1   2  119.10    8.26
  -4   1   2  136.73    9.83
  -4   1   2  147.63    9.61
  -4   1   2  136.47    9.48
  -4   1   2  139.47    9.85
  -4   1   3  618.51   30.53
  -4   1   3  681.27   31.07
  -4   1   3  644.17   30.33
  -4   1   3  660.17   30.20
  -4   1   3  678.41   30.32
  -4   1   3  669.97   31.02
  -4   1   3  606.60   32.51
  -4   1   3  652.00   31.34
  -4   1   3  651.03   32.46
  -4   1   3  644.23   32.33
  -4   1   4  376.66   19.73
  -4   1   4  397.80   20.28
  -4   1   4  392.82   19.19
  -4   1   4  402.25   19.23
  -4   1   4  384.19   19.86
  -4   1   4  399.64   21.09
  -4   1   4  393.92   19.60
  -4   1   4  394.57   21.61
  -4   1   4  381.74   19.56
  -4   1   4  366.07   20.13
  -4   1   5   43.77    5.02
  -4   1   5   41.68    4.55
  -4   1   5   46.22    4.00
  -4   1   5   39.61    3.99
  -4   1   5   42.66    4.06
  -4   1   5   44.92    3.98
  -4   1   5   45.19    4.66
  -4   1   5   44.29    6.00
  -4   1   5   46.87    4.55
  -4   1   5   37.69    4.04
  -4   1   6  116.52    9.14
  -4   1   6   92.01    7.98
  -4   1   6  114.70    7.47
  -4   1   6  112.55    7.75
  -4   1   6  113.51    7.76
  -4   1   6  101.59    6.92
  -4   1   6  108.64    9.10
  -4   1   6  105.90    7.86
  -4   1   6  117.21    7.99
  -4   1   6  105.92    9.98
  -4   1   7   19.83    4.17
  -4   1   7   21.25    2.98
  -4   1   7   18.63    2.99
  -4   1   7   16.65    2.90
  -4   1   7   17.22    3.27
  -4   1   7   21.91    3.99
  -4   1   7   15.25    3.20
  -4   1   7   16.49    2.88
  -4   1   8    9.86    2.47
  -4   1   8   16.57    3.22
  -4   1   8    7.48    2.66
  -4   1   8   12.86    3.01
  -4   1   8   11.16    2.26
  -4   1   9  146.90   10.01
  -4   1   9  170.15   11.09
  -4   1   9  143.84    9.20
  -4   1  10    3.37    1.32
  -4   1  10    2.15    1.16
  -4   1  11  109.89    7.04
  -4   2 -11  529.51   25.10
  -4   2 -11  530.85   25.51
  -4   2 -11  523.58   25.50
  -4   2 -10  183.02   10.84
  -4   2 -10  187.54   11.43
  -4   2 -10  157.63   10.35
  -4   2  -9  101.92    8.05
  -4   2  -9   97.32    8.43
  -4   2  -9   96.48    7.65
  -4   2  -9   85.31    7.33
  -4   2  -9  101.95    7.57
  -4   2  -9   92.43    7.76
  -4   2  -9  104.45    7.86
  -4   2  -8   19.32    3.18
  -4   2  -8   26.49    3.63
  -4   2  -8   26.06    3.63
  -4   2  -8   20.90    3.59
  -4   2  -8   19.94    3.48
  -4   2  -7   11.98    2.93
  -4   2  -7    7.94    2.40
  -4   2  -7    7.59    1.97
  -4   2  -7   10.47    2.36
  -4   2  -6  172.25   11.24
  -4   2  -6  190.34   10.63
  -4   2  -6  164.66   10.65
  -4   2  -6  146.10   10.12
  -4   2  -5 1639.60   73.24
  -4   2  -5 1559.87   72.47
  -4   2  -5 1680.54   71.97
  -4   2  -5 1487.14   72.30
  -4   2  -4  308.19   17.71
  -4   2  -4  342.31   16.72
  -4   2  -4  321.39   18.30
  -4   2  -4  328.58   17.10
  -4   2  -4  324.31   16.93
  -4   2  -3  995.33   43.22
  -4   2  -3  990.63   46.26
  -4   2  -3  992.62   42.71
  -4   2  -3  928.82   45.27
  -4   2  -3  959.57   42.64
  -4   2  -3  879.81   43.21
  -4   2  -2 1484.59   66.78
  -4   2  -2 1656.26   71.49
  -4   2  -2 1398.42   66.50
  -4   2  -2 1698.97   71.02
  -4   2  -2 1447.28   66.32
  -4   2  -2 1490.36   66.02
  -4   2  -2 1589.13   69.38
  -4   2  -2 1510.08   66.03
  -4   2  -2 1539.41   66.39
  -4   2  -2 1753.87   67.05
  -4   2  -1  311.97   16.59
  -4   2  -1  309.89   15.14
  -4   2  -1  362.77   19.71
  -4   2  -1  318.15   17.20
  -4   2  -1  314.61   15.67
  -4   2  -1  301.17   15.15
  -4   2   0 1197.78   53.84
  -4   2   0 1221.73   55.56
  -4   2   0 1081.22   53.70
  -4   2   0 1172.31   51.08
  -4   2   0 1166.55   51.13
  -4   2   0 1157.07   51.08
  -4   2   0 1171.79   51.13
  -4   2   0 1171.25   51.70
  -4   2   1  216.87   11.79
  -4   2   1  234.83   12.56
  -4   2   1  253.18   12.82
  -4   2   1  240.00   12.69
  -4   2   1  198.84   14.15
  -4   2   1  249.52   14.54
  -4   2   1  214.68   11.89
  -4   2   2   31.88    3.47
  -4   2   2   37.22    3.96
  -4   2   2   31.50    3.78
  -4   2   2   26.93    3.08
  -4   2   2   28.66    3.54
  -4   2   2   31.31    5.02
  -4   2   2   31.40    5.19
  -4   2   2   34.79    4.73
  -4   2   3   57.72    5.40
  -4   2   3   64.02    5.72
  -4   2   3   55.86    5.06
  -4   2   3   60.45    5.20
  -4   2   3   50.63    4.86
  -4   2   3   45.76    6.09
  -4   2   3   53.81    6.54
  -4   2   3   53.51    6.65
  -4   2   4  133.65    9.92
  -4   2   4  160.87   10.03
  -4   2   4  128.84    9.01
  -4   2   4  142.17    9.05
  -4   2   4  149.75    9.20
  -4   2   4  145.45    9.21
  -4   2   4  134.43   11.03
  -4   2   4  124.66   11.11
  -4   2   4  131.40   11.49
  -4   2   4  131.41    9.10
  -4   2   4  158.94    9.56
  -4   2   5   82.74    7.04
  -4   2   5   84.63    6.85
  -4   2   5   91.64    6.49
  -4   2   5   84.93    6.59
  -4   2   5   87.88    6.70
  -4   2   5   88.11    7.95
  -4   2   5   86.72    7.94
  -4   2   5   65.37    7.94
  -4   2   5   83.52    6.42
  -4   2   5   86.08    6.81
  -4   2   5   92.11    6.99
  -4   2   5   88.90    6.92
  -4   2   5   88.65    6.98
  -4   2   6 1177.22   61.94
  -4   2   6 1323.81   57.87
  -4   2   6 1310.45   58.38
  -4   2   6 1279.48   58.32
  -4   2   6 1185.61   59.87
  -4   2   6 1257.07   60.95
  -4   2   6 1403.44   59.06
  -4   2   6 1303.68   56.94
  -4   2   6 1186.29   57.30
  -4   2   6 1327.43   58.69
  -4   2   6 1322.01   58.60
  -4   2   7  326.50   22.91
  -4   2   7  438.25   20.93
  -4   2   7  402.03   21.23
  -4   2   7  416.62   21.40
  -4   2   7  400.99   21.22
  -4   2   7  347.20   21.84
  -4   2   7  389.89   20.97
  -4   2   7  419.14   22.73
  -4   2   8  309.84   18.21
  -4   2   8  302.05   17.32
  -4   2   8  352.05   17.73
  -4   2   8  293.88   18.63
  -4   2   8  378.76   19.38
  -4   2   9  394.33   19.90
  -4   2   9  349.41   18.44
  -4   2  10   75.94    5.83
  -4   2  10   75.18    5.99
  -4   2  10   88.16    6.08
  -4   3 -11   98.86    7.21
  -4   3 -11  123.43    7.90
  -4   3 -11  110.80    6.99
  -4   3 -10  139.38    9.51
  -4   3 -10  129.43    8.60
  -4   3 -10  142.57    9.32
  -4   3 -10  138.09    9.46
  -4   3  -9   97.58    7.86
  -4   3  -9   98.07    8.32
  -4   3  -9  101.44    7.36
  -4   3  -9  108.57    8.17
  -4   3  -9   99.88    7.75
  -4   3  -8  827.40   39.49
  -4   3  -8  819.19   38.41
  -4   3  -8  863.62   38.75
  -4   3  -8  791.88   37.60
  -4   3  -8  743.20   38.44
  -4   3  -7   42.22    4.65
  -4   3  -7   49.84    5.55
  -4   3  -7   44.53    4.45
  -4   3  -6  622.04   29.81
  -4   3  -6  606.15   30.34
  -4   3  -6  569.98   30.94
  -4   3  -5  627.46   33.33
  -4   3  -5  633.41   32.51
  -4   3  -5  734.84   32.62
  -4   3  -5  769.93   33.67
  -4   3  -4  100.33    9.23
  -4   3  -4   87.76    7.04
  -4   3  -4   98.52    8.76
  -4   3  -4  115.29    7.02
  -4   3  -4  114.82    7.55
  -4   3  -3   23.77    4.53
  -4   3  -3   24.59    5.25
  -4   3  -3   15.32    2.30
  -4   3  -3   20.12    3.78
  -4   3  -3   19.95    2.28
  -4   3  -3   25.92    3.06
  -4   3  -2   45.96    3.94
  -4   3  -2   37.45    6.00
  -4   3  -2   34.63    4.65
  -4   3  -2   36.71    3.29
  -4   3  -2   43.99    3.45
  -4   3  -2   38.67    3.75
  -4   3  -1    0.35    1.36
  -4   3  -1    0.88    0.72
  -4   3  -1    0.93    0.86
  -4   3  -1    0.62    0.80
  -4   3  -1    1.15    0.88
  -4   3  -1    0.56    2.15
  -4   3  -1   -0.43    1.74
  -4   3   0  842.50   37.18
  -4   3   0  844.11   37.31
  -4   3   0  879.08   38.09
  -4   3   0  824.77   40.27
  -4   3   0  798.62   41.96
  -4   3   0  726.89   40.58
  -4   3   1  350.11   18.33
  -4   3   1  360.92   18.38
  -4   3   1  330.22   17.32
  -4   3   1  295.10   19.79
  -4   3   1  324.63   19.49
  -4   3   2   53.29    6.68
  -4   3   2   62.69    5.73
  -4   3   2   66.69    6.01
  -4   3   2   47.17    5.11
  -4   3   2   55.12    5.06
  -4   3   2   48.39    6.63
  -4   3   2   51.21    6.92
  -4   3   3  566.76   32.42
  -4   3   3  659.87   29.41
  -4   3   3  655.17   29.40
  -4   3   3  519.31   29.33
  -4   3   3  543.24   31.57
  -4   3   3  475.13   31.10
  -4   3   3  594.74   28.18
  -4   3   3  598.98   28.71
  -4   3   4  212.51   16.99
  -4   3   4  244.68   14.04
  -4   3   4  239.78   14.02
  -4   3   4  219.63   14.99
  -4   3   4  205.59   15.76
  -4   3   4  254.54   14.23
  -4   3   4  255.33   13.60
  -4   3   4  237.20   13.81
  -4   3   5    0.69    1.34
  -4   3   5    3.87    1.85
  -4   3   5   -0.53    1.87
  -4   3   5    2.66    2.57
  -4   3   5    0.61    1.14
  -4   3   5    2.08    1.48
  -4   3   5    1.38    1.33
  -4   3   5    0.72    0.85
  -4   3   5    0.98    1.05
  -4   3   5   -0.50    1.61
  -4   3   6   48.42    7.20
  -4   3   6   61.27    5.55
  -4   3   6   64.18    6.03
  -4   3   6   60.76    5.89
  -4   3   6   56.05    4.95
  -4   3   6   55.36    5.27
  -4   3   6   51.68    6.26
  -4   3   6   66.54    5.96
  -4   3   6   46.81    6.44
  -4   3   7    9.40    2.66
  -4   3   7   11.41    2.06
  -4   3   7   12.50    2.42
  -4   3   7    9.71    2.71
  -4   3   7   11.57    2.51
  -4   3   8   -0.34    1.04
  -4   3   8    1.42    1.14
  -4   3   9   31.15    3.34
  -4   3   9   25.79    2.90
  -4   4 -11   75.53    5.76
  -4   4 -11   73.84    5.61
  -4   4 -11   77.33    5.86
  -4   4 -11   72.03    5.76
  -4   4 -10    3.50    1.70
  -4   4 -10    6.09    2.08
  -4   4 -10    5.55    1.72
  -4   4  -9   15.58    3.04
  -4   4  -9   15.57    3.07
  -4   4  -9   14.35    2.69
  -4   4  -8    8.44    2.00
  -4   4  -8    7.21    2.33
  -4   4  -8    8.21    2.16
  -4   4  -7   21.18    3.21
  -4   4  -7   23.33    3.73
  -4   4  -6   16.09    3.01
  -4   4  -6   16.68    2.84
  -4   4  -6   17.88    3.60
  -4   4  -6   18.45    3.34
  -4   4  -6   17.65    2.82
  -4   4  -5   32.17    5.34
  -4   4  -5   38.11    4.29
  -4   4  -5   31.95    3.89
  -4   4  -5   37.57    3.70
  -4   4  -4  292.41   15.87
  -4   4  -4  308.47   20.13
  -4   4  -4  316.53   16.53
  -4   4  -3   41.68    6.59
  -4   4  -3   42.06    3.67
  -4   4  -3   43.17    3.57
  -4   4  -3   41.59    4.07
  -4   4  -2    1.95    1.97
  -4   4  -2    1.40    1.87
  -4   4  -2    0.23    0.92
  -4   4  -2    0.72    0.77
  -4   4  -1  371.83   23.09
  -4   4  -1  379.14   22.35
  -4   4  -1  384.35   18.20
  -4   4  -1  388.14   18.92
  -4   4  -1  349.97   20.77
  -4   4   0    8.56    1.90
  -4   4   0    9.72    3.21
  -4   4   0    6.26    2.39
  -4   4   1    3.41    1.61
  -4   4   1    5.45    2.25
  -4   4   1    2.91    1.84
  -4   4   1    2.64    2.45
  -4   4   1    0.57    1.50
  -4   4   2    4.82    2.77
  -4   4   2    3.77    2.02
  -4   4   2    6.65    2.33
  -4   4   2    9.82    2.12
  -4   4   2    3.48    3.18
  -4   4   2    5.87    2.43
  -4   4   3    2.82    1.93
  -4   4   3    1.57    2.67
  -4   4   3    2.76    1.69
  -4   4   3    1.96    1.68
  -4   4   3   -0.70    2.91
  -4   4   3    4.37    3.02
  -4   4   3    1.01    1.62
  -4   4   3    0.66    1.28
  -4   4   3    3.09    1.76
  -4   4   4    9.04    2.51
  -4   4   4   14.04    2.69
  -4   4   4   13.61    2.68
  -4   4   4    7.83    3.24
  -4   4   4   11.06    2.63
  -4   4   4   10.63    2.62
  -4   4   4   14.85    3.01
  -4   4   4   14.37    3.46
  -4   4   4   13.07    4.13
  -4   4   5  238.30   12.69
  -4   4   5  219.92   17.14
  -4   4   5  248.98   13.51
  -4   4   5  202.92   13.35
  -4   4   5  212.51   13.48
  -4   4   5  200.01   14.92
  -4   4   5  170.94   15.20
  -4   4   5  183.86   14.18
  -4   4   5  212.75   13.28
  -4   4   5  236.71   13.54
  -4   4   5  240.03   13.64
  -4   4   6    8.98    2.96
  -4   4   6    7.01    1.66
  -4   4   6    6.69    2.36
  -4   4   6    3.26    1.33
  -4   4   6   11.34    2.32
  -4   4   6    6.51    1.93
  -4   4   7   96.65    7.34
  -4   4   7   79.90    6.08
  -4   4   7  101.76    7.19
  -4   4   8  105.54    7.10
  -4   4   8  115.92    7.38
  -4   5 -11    2.24    1.04
  -4   5 -11    1.05    0.95
  -4   5 -10  143.37    8.76
  -4   5 -10  136.51    8.58
  -4   5  -9  646.13   31.21
  -4   5  -9  617.11   29.89
  -4   5  -9  644.41   31.26
  -4   5  -8  226.28   14.12
  -4   5  -8  245.35   13.32
  -4   5  -7  641.83   30.64
  -4   5  -7  594.05   31.52
  -4   5  -7  643.23   29.30
  -4   5  -7  575.58   29.60
  -4   5  -6   96.93    8.83
  -4   5  -6   99.28    7.58
  -4   5  -6  102.73    9.38
  -4   5  -6  103.21    7.80
  -4   5  -5  207.78   11.55
  -4   5  -5  213.63   12.17
  -4   5  -5  186.19   14.13
  -4   5  -5  205.62   16.58
  -4   5  -4  370.58   19.35
  -4   5  -4  397.91   25.63
  -4   5  -3   36.07    3.39
  -4   5  -3   34.47    3.68
  -4   5  -3   24.69    5.72
  -4   5  -2   24.98    4.82
  -4   5  -2   29.16    5.62
  -4   5  -2   30.94    5.64
  -4   5  -2   29.52    3.31
  -4   5  -1  308.07   17.84
  -4   5  -1  284.24   17.41
  -4   5  -1  319.40   20.45
  -4   5  -1  354.58   21.90
  -4   5  -1  284.56   15.66
  -4   5   0   70.12    8.62
  -4   5   0   57.61    6.46
  -4   5   0   52.87    6.62
  -4   5   0   54.43    6.23
  -4   5   1  358.19   23.17
  -4   5   1  366.06   20.29
  -4   5   1  295.89   20.89
  -4   5   2  991.42   57.19
  -4   5   2 1159.97   52.64
  -4   5   2 1248.45   53.50
  -4   5   2 1212.72   54.49
  -4   5   2 1017.47   56.81
  -4   5   3  567.56   34.91
  -4   5   3  646.31   30.48
  -4   5   3  654.38   30.89
  -4   5   3  480.51   33.67
  -4   5   3  566.27   34.78
  -4   5   3  672.29   31.81
  -4   5   3  669.35   32.02
  -4   5   4  246.21   15.03
  -4   5   4  241.00   14.93
  -4   5   4  262.39   15.14
  -4   5   4  232.08   18.13
  -4   5   4  257.71   14.95
  -4   5   4  254.03   14.62
  -4   5   4  207.59   16.67
  -4   5   5  273.75   14.39
  -4   5   5  252.21   14.74
  -4   5   5  270.47   15.18
  -4   5   5  274.23   15.08
  -4   5   5  237.94   14.84
  -4   5   6   11.75    2.19
  -4   5   6   11.23    2.22
  -4   5   6   12.74    2.32
  -4   5   6   15.48    2.35
  -4   5   7   16.48    2.38
  -4   6 -10  196.41   10.67
  -4   6  -9  146.62    8.71
  -4   6  -8    4.69    1.65
  -4   6  -7    5.89    1.94
  -4   6  -6   13.86    3.47
  -4   6  -6   18.24    4.10
  -4   6  -6   14.99    2.79
  -4   6  -5  356.65   17.43
  -4   6  -5  353.03   21.12
  -4   6  -4  953.07   47.37
  -4   6  -4  804.56   38.53
  -4   6  -3  398.98   27.30
  -4   6  -3  437.07   24.15
  -4   6  -3  472.56   24.48
  -4   6  -2   93.41    9.65
  -4   6  -2   79.95    7.91
  -4   6  -2   77.44    7.74
  -4   6  -1  596.83   33.57
  -4   6  -1  601.71   30.76
  -4   6  -1  549.78   30.25
  -4   6   0  123.54   10.27
  -4   6   0  112.87    9.90
  -4   6   0  141.90   13.06
  -4   6   0  133.11   10.47
  -4   6   1   60.54    6.50
  -4   6   1   71.33    6.96
  -4   6   1   60.27    5.41
  -4   6   1   63.31    5.96
  -4   6   1   55.01    8.26
  -4   6   1   56.88    7.23
  -4   6   1   49.71    6.00
  -4   6   2   -0.79    2.39
  -4   6   2    1.34    1.34
  -4   6   2    3.26    1.63
  -4   6   3   12.47    2.50
  -4   6   3   14.44    2.59
  -4   6   3   12.25    3.89
  -4   6   3    9.97    3.62
  -4   6   4    0.34    0.81
  -4   6   4    0.27    0.95
  -4   6   4    0.86    1.01
  -4   6   4    0.61    1.08
  -4   6   4   -0.29    0.97
  -4   6   5  179.54   10.59
  -4   6   5  204.30   11.15
  -4   6   5  196.56   11.15
  -4   6   6   13.28    1.87
  -4   7  -8   10.32    1.78
  -4   7  -4    6.86    3.80
  -4   7  -3    3.20    2.71
  -4   7  -2   18.44    4.72
  -4   7  -1   15.58    3.42
  -4   7  -1   19.32    4.79
  -4   7  -1    7.81    3.77
  -4   7   0    1.30    1.53
  -4   7   0    0.40    1.41
  -4   7   0   -0.31    0.94
  -4   7   0    0.73    2.33
  -4   7   0   -0.76    2.17
  -4   7   1   14.09    2.48
  -4   7   1   16.82    2.71
  -4   7   1   13.74    2.70
  -4   7   1   11.08    2.62
  -4   7   2   59.39    5.18
  -4   7   2   58.74    5.33
  -4   7   2   63.60    5.82
  -4   7   3    1.92    1.12
  -4   7   3    2.42    1.07
  -4   7   3    2.42    1.16
  -4   7   4  110.16    6.78
  -4   7   4   99.85    6.37
  -4   7   4  102.00    6.64
  -4   8  -5   62.54    7.84
  -4   8  -4  161.06   11.95
  -4   8  -3  101.90    8.50
  -4   8  -2  508.54   25.98
  -4   8  -1   60.53    5.16
  -4   8   0  112.46    7.45
  -4   8   1   41.72    3.81
  -4   8   2    3.06    1.04
  -4   8   2    2.96    1.01
  -3  -9   1   72.93    4.93
  -3  -9   2  189.01   10.39
  -3  -9   2  197.96   10.46
  -3  -9   2  206.64   11.13
  -3  -9   3  299.13   15.83
  -3  -9   3  305.55   15.90
  -3  -9   3  306.09   16.50
  -3  -9   4   86.32    6.83
  -3  -9   4   80.37    6.80
  -3  -9   4   75.97    6.54
  -3  -9   5  347.01   18.47
  -3  -9   6  148.26   10.38
  -3  -9   6  148.56   10.40
  -3  -9   7   17.70    2.79
  -3  -9   7   19.83    2.86
  -3  -8  -2   50.32    4.63
  -3  -8  -2   34.26    2.44
  -3  -8  -1  173.34    9.38
  -3  -8  -1  227.66   13.97
  -3  -8   0   54.94    3.93
  -3  -8   0   50.97    3.84
  -3  -8   0   49.04    4.09
  -3  -8   1    0.43    0.77
  -3  -8   1    1.51    1.03
  -3  -8   1    0.93    0.93
  -3  -8   1    1.86    1.00
  -3  -8   2   12.46    2.30
  -3  -8   2   12.18    2.34
  -3  -8   2   13.98    2.49
  -3  -8   2   13.79    2.48
  -3  -8   3   -0.68    1.32
  -3  -8   3   -0.34    1.10
  -3  -8   3    0.34    1.15
  -3  -8   3    1.11    1.48
  -3  -8   4    4.00    1.97
  -3  -8   4    3.60    1.88
  -3  -8   4    4.50    1.81
  -3  -8   4    5.62    2.23
  -3  -8   5   46.39    5.25
  -3  -8   6  107.23    9.25
  -3  -8   6  115.64    9.26
  -3  -8   6   92.65    7.75
  -3  -8   6  112.92    9.38
  -3  -8   6  121.22    9.09
  -3  -8   6  103.82    9.40
  -3  -8   7   43.24    5.86
  -3  -8   7   43.39    5.30
  -3  -8   7   52.44    5.39
  -3  -8   7   49.31    5.58
  -3  -8   7   43.34    5.54
  -3  -8   8   10.24    3.02
  -3  -8   8    8.07    2.03
  -3  -8   9   94.23    6.57
  -3  -8  10    3.95    1.22
  -3  -7  -4   14.55    2.05
  -3  -7  -3    1.08    0.60
  -3  -7  -2    4.50    1.13
  -3  -7  -1   10.24    1.67
  -3  -7  -1    7.37    1.43
  -3  -7  -1    8.17    1.70
  -3  -7  -1    8.50    1.63
  -3  -7   0    8.30    1.76
  -3  -7   0    6.17    1.56
  -3  -7   0    4.17    1.39
  -3  -7   0    4.60    1.44
  -3  -7   1  128.18    8.92
  -3  -7   1  130.40    8.82
  -3  -7   1  131.37    8.81
  -3  -7   1  135.51    8.78
  -3  -7   2  162.68   10.62
  -3  -7   2  155.73   10.52
  -3  -7   2  156.62   10.33
  -3  -7   2  148.70   10.18
  -3  -7   3    0.41    1.32
  -3  -7   3   -0.76    1.41
  -3  -7   3    1.90    1.58
  -3  -7   3    0.28    0.80
  -3  -7   3   -0.97    1.38
  -3  -7   3   -0.70    1.29
  -3  -7   3    0.49    1.17
  -3  -7   4  345.76   19.07
  -3  -7   4  306.69   18.88
  -3  -7   4  324.29   17.80
  -3  -7   4  303.82   17.90
  -3  -7   4  348.39   19.56
  -3  -7   5   40.30    5.07
  -3  -7   5   38.49    5.39
  -3  -7   5   35.76    4.65
  -3  -7   5   36.67    5.16
  -3  -7   5   33.37    4.90
  -3  -7   5   40.06    4.79
  -3  -7   5   35.51    5.01
  -3  -7   5   32.78    5.43
  -3  -7   5   33.68    5.39
  -3  -7   6   45.12    5.44
  -3  -7   6   53.49    6.00
  -3  -7   6   40.00    5.50
  -3  -7   6   42.96    5.71
  -3  -7   6   46.57    6.02
  -3  -7   6   47.45    5.90
  -3  -7   6   53.93    6.07
  -3  -7   6   37.23    4.67
  -3  -7   7   35.51    5.19
  -3  -7   7   32.56    4.78
  -3  -7   7   41.60    5.42
  -3  -7   7   24.51    4.49
  -3  -7   7   36.20    5.57
  -3  -7   7   40.07    5.11
  -3  -7   8    1.13    1.71
  -3  -7   8    2.16    1.49
  -3  -7   8    4.31    1.80
  -3  -7   8    4.75    1.99
  -3  -7   8    2.97    2.11
  -3  -7   8    0.37    1.48
  -3  -7   9   -1.07    1.63
  -3  -7   9    0.30    1.26
  -3  -7   9   -0.38    1.42
  -3  -7  10  125.40    9.66
  -3  -7  10  109.81    7.46
  -3  -7  10  111.75    8.13
  -3  -7  10  116.21    8.99
  -3  -7  11    2.04    0.95
  -3  -7  11    3.36    1.36
  -3  -7  12  247.96   11.69
  -3  -7  12  252.32   12.22
  -3  -6  -6   13.83    1.62
  -3  -6  -5   42.42    4.65
  -3  -6  -4  226.39   14.08
  -3  -6  -4  218.88   15.61
  -3  -6  -3   45.75    7.13
  -3  -6  -3   47.00    5.58
  -3  -6  -3   48.73    3.88
  -3  -6  -2  508.37   24.71
  -3  -6  -2  505.22   27.18
  -3  -6  -1  538.37   29.57
  -3  -6  -1  556.60   27.56
  -3  -6  -1  566.09   27.61
  -3  -6  -1  626.18   35.25
  -3  -6  -1  639.15   28.63
  -3  -6  -1  555.35   27.67
  -3  -6  -1  603.52   28.02
  -3  -6   0  236.86   13.45
  -3  -6   0  234.81   13.44
  -3  -6   0  288.51   18.62
  -3  -6   0  227.15   19.65
  -3  -6   0  239.29   16.82
  -3  -6   0  251.89   13.90
  -3  -6   0  223.82   14.08
  -3  -6   0  231.96   14.17
  -3  -6   0  247.44   13.82
  -3  -6   1  327.47   17.71
  -3  -6   1  304.64   17.47
  -3  -6   1  387.57   22.45
  -3  -6   1  310.66   21.30
  -3  -6   1  350.35   24.45
  -3  -6   1  350.29   17.99
  -3  -6   1  314.59   18.44
  -3  -6   1  319.14   18.56
  -3  -6   1  332.41   18.03
  -3  -6   2   95.15    7.69
  -3  -6   2  109.94    8.09
  -3  -6   2  121.81   11.13
  -3  -6   2  101.92    7.91
  -3  -6   2   94.69   10.32
  -3  -6   2   99.07   11.50
  -3  -6   2  110.91    8.33
  -3  -6   2  107.89    8.84
  -3  -6   2  102.68    8.62
  -3  -6   3   21.33    3.87
  -3  -6   3   26.79    4.11
  -3  -6   3   26.75    4.22
  -3  -6   3   12.36    3.86
  -3  -6   3   25.45    3.65
  -3  -6   3   16.74    3.09
  -3  -6   3   20.65    3.01
  -3  -6   3   21.52    3.44
  -3  -6   3   23.30    3.68
  -3  -6   4  140.58   10.67
  -3  -6   4  144.74   10.42
  -3  -6   4  138.66   12.67
  -3  -6   4  158.98   10.73
  -3  -6   4  148.06   10.02
  -3  -6   5   68.76    6.67
  -3  -6   5   60.65    6.59
  -3  -6   5   68.18    6.89
  -3  -6   5   58.99    6.21
  -3  -6   5   66.25    7.99
  -3  -6   5   67.86    7.22
  -3  -6   5   59.47    7.22
  -3  -6   5   70.02    7.75
  -3  -6   5   68.95    6.82
  -3  -6   5   70.57    6.96
  -3  -6   6  300.00   17.62
  -3  -6   6  305.02   18.19
  -3  -6   6  308.27   18.41
  -3  -6   6  327.52   19.84
  -3  -6   6  290.32   18.15
  -3  -6   6  285.43   18.50
  -3  -6   6  324.14   18.97
  -3  -6   6  258.89   18.89
  -3  -6   6  307.33   19.10
  -3  -6   6  292.39   19.49
  -3  -6   6  281.89   17.62
  -3  -6   7 1370.32   64.54
  -3  -6   7 1285.12   65.17
  -3  -6   7 1274.24   65.14
  -3  -6   7 1571.77   67.34
  -3  -6   7 1679.20   67.96
  -3  -6   7 1634.35   67.63
  -3  -6   7 1523.42   65.51
  -3  -6   7 1402.44   67.36
  -3  -6   7 1330.98   67.04
  -3  -6   7 1302.18   66.82
  -3  -6   7 1369.17   66.10
  -3  -6   8   63.99    6.32
  -3  -6   8   84.20    8.20
  -3  -6   8   72.52    6.63
  -3  -6   8   79.77    7.02
  -3  -6   8   74.70    7.60
  -3  -6   8   76.74    8.74
  -3  -6   8   79.89    7.12
  -3  -6   9  151.48   10.93
  -3  -6   9  120.03   10.95
  -3  -6   9  136.00   11.66
  -3  -6   9  134.85    9.43
  -3  -6   9  137.15   10.39
  -3  -6  10  647.17   30.27
  -3  -6  10  559.39   31.02
  -3  -6  10  618.50   31.40
  -3  -6  10  571.37   28.75
  -3  -6  10  614.69   30.17
  -3  -6  11   41.17    4.51
  -3  -6  11   43.01    3.89
  -3  -6  11   35.86    4.27
  -3  -6  11   41.02    4.36
  -3  -6  12   29.50    2.71
  -3  -6  12   31.53    3.17
  -3  -5  -7  307.40   16.08
  -3  -5  -6  132.02    9.54
  -3  -5  -5  138.20   11.03
  -3  -5  -4  243.66   16.37
  -3  -5  -3   27.88    4.85
  -3  -5  -3   32.26    4.19
  -3  -5  -3   26.82    3.79
  -3  -5  -3   23.92    2.86
  -3  -5  -3   34.84    7.59
  -3  -5  -2    8.27    2.24
  -3  -5  -2   14.33    2.82
  -3  -5  -2    9.24    3.11
  -3  -5  -2   10.74    2.13
  -3  -5  -2    9.93    5.81
  -3  -5  -1   48.81    9.47
  -3  -5  -1   40.83    4.06
  -3  -5  -1   35.24    3.87
  -3  -5  -1   50.26    5.28
  -3  -5  -1   44.90    4.94
  -3  -5  -1   38.91    5.25
  -3  -5  -1   46.05    4.39
  -3  -5  -1   40.97    4.13
  -3  -5  -1   36.55    4.25
  -3  -5  -1   37.80    4.30
  -3  -5   0    2.01    3.57
  -3  -5   0    0.88    1.04
  -3  -5   0    2.55    1.21
  -3  -5   0    2.45    1.50
  -3  -5   0    0.36    1.01
  -3  -5   0   -1.30    1.55
  -3  -5   0    2.42    1.34
  -3  -5   0    1.73    1.86
  -3  -5   1  583.24   28.40
  -3  -5   1  582.69   28.12
  -3  -5   1  531.59   28.07
  -3  -5   1  667.23   35.95
  -3  -5   1  566.35   28.98
  -3  -5   1  591.56   29.11
  -3  -5   1  595.18   29.98
  -3  -5   2  320.30   17.25
  -3  -5   2  338.31   19.83
  -3  -5   2  362.90   18.81
  -3  -5   2  357.22   19.40
  -3  -5   2  325.30   19.05
  -3  -5   2  340.57   22.87
  -3  -5   2  416.10   24.41
  -3  -5   2  341.81   18.59
  -3  -5   3    2.25    1.21
  -3  -5   3    4.30    2.46
  -3  -5   3    4.84    1.74
  -3  -5   3    2.94    1.43
  -3  -5   3   10.40    2.39
  -3  -5   3    5.45    1.78
  -3  -5   3    9.97    2.75
  -3  -5   3    4.17    1.85
  -3  -5   3   -0.66    2.45
  -3  -5   3    5.29    3.33
  -3  -5   3    0.71    1.27
  -3  -5   4  934.79   45.38
  -3  -5   4  966.62   45.53
  -3  -5   4  913.42   47.13
  -3  -5   4  887.29   45.39
  -3  -5   4 1007.91   47.61
  -3  -5   4 1041.86   47.69
  -3  -5   4  945.30   48.65
  -3  -5   4 1028.66   46.67
  -3  -5   5   34.29    4.83
  -3  -5   5   52.37    6.47
  -3  -5   5   54.40    5.35
  -3  -5   5   45.77    5.94
  -3  -5   5   46.75    5.98
  -3  -5   5   61.36    6.73
  -3  -5   5   42.80    5.14
  -3  -5   5   44.25    6.31
  -3  -5   5   49.18    5.73
  -3  -5   6   92.68    7.52
  -3  -5   6   72.17    8.04
  -3  -5   6   85.37    8.16
  -3  -5   6   77.42    7.16
  -3  -5   6   95.54    8.92
  -3  -5   6   80.35    8.07
  -3  -5   6   80.66    7.81
  -3  -5   6   75.03    7.97
  -3  -5   6   80.11    7.53
  -3  -5   6   87.85    8.00
  -3  -5   6   83.91    7.70
  -3  -5   7  125.16   11.13
  -3  -5   7  123.96   10.66
  -3  -5   7  120.57   10.51
  -3  -5   7  142.62   10.57
  -3  -5   7  124.30    9.82
  -3  -5   7  117.39    9.67
  -3  -5   7  158.95   11.42
  -3  -5   8    9.18    2.97
  -3  -5   8   14.18    3.70
  -3  -5   8   12.50    3.64
  -3  -5   9   10.20    3.18
  -3  -5   9   11.01    3.05
  -3  -5   9    9.82    3.06
  -3  -5  10  197.61   13.83
  -3  -5  10  205.30   13.85
  -3  -5  11   10.53    2.25
  -3  -5  11    8.54    2.29
  -3  -5  12  194.61   10.72
  -3  -5  12  180.16   10.68
  -3  -5  13   47.67    3.27
  -3  -4  -8    3.57    1.35
  -3  -4  -8    4.49    1.44
  -3  -4  -7    1.08    1.44
  -3  -4  -7    2.61    1.65
  -3  -4  -6    5.65    2.12
  -3  -4  -6    2.30    1.85
  -3  -4  -5    0.40    1.37
  -3  -4  -5    2.33    2.23
  -3  -4  -5    0.54    1.65
  -3  -4  -4   30.49    3.64
  -3  -4  -4   32.54    4.07
  -3  -4  -4   30.65    3.93
  -3  -4  -4   31.57    5.27
  -3  -4  -4   32.38    4.38
  -3  -4  -4   28.49    4.43
  -3  -4  -3  214.61   12.57
  -3  -4  -3  196.80   12.30
  -3  -4  -3  218.58   15.53
  -3  -4  -3  194.25   10.90
  -3  -4  -3  197.54   12.32
  -3  -4  -3  176.87   12.26
  -3  -4  -2   11.44    2.46
  -3  -4  -2   16.36    4.07
  -3  -4  -2    8.53    5.25
  -3  -4  -2   19.24    3.07
  -3  -4  -2   15.88    2.80
  -3  -4  -2   13.77    2.29
  -3  -4  -2   20.13    3.30
  -3  -4  -2   14.16    2.35
  -3  -4  -2   13.19    2.28
  -3  -4  -1    1.14    1.26
  -3  -4  -1   -0.63    2.15
  -3  -4  -1    4.43    4.75
  -3  -4  -1    0.62    1.00
  -3  -4  -1    1.90    1.17
  -3  -4  -1    2.42    1.07
  -3  -4  -1    1.67    0.99
  -3  -4  -1    1.90    1.69
  -3  -4  -1    1.42    1.05
  -3  -4  -1    0.84    0.74
  -3  -4   0  135.69    8.83
  -3  -4   0  157.29   11.24
  -3  -4   0  167.66   15.55
  -3  -4   0  163.40    9.55
  -3  -4   0  155.39    9.45
  -3  -4   0  116.32    8.73
  -3  -4   0  139.81    9.13
  -3  -4   0  138.65    9.31
  -3  -4   0  130.58    8.53
  -3  -4   0  140.66    8.78
  -3  -4   1   18.78    2.52
  -3  -4   1   18.09    2.67
  -3  -4   1   21.85    4.39
  -3  -4   1   19.82    2.71
  -3  -4   1   22.34    2.82
  -3  -4   1   13.89    2.49
  -3  -4   1   22.27    3.09
  -3  -4   2   36.28    5.44
  -3  -4   2   34.73    3.98
  -3  -4   2   29.54    3.81
  -3  -4   3    6.25    2.69
  -3  -4   3    7.45    2.73
  -3  -4   3    7.28    3.00
  -3  -4   4    2.38    1.35
  -3  -4   4    1.85    1.28
  -3  -4   4    5.14    1.85
  -3  -4   4    4.13    2.08
  -3  -4   4    3.40    1.99
  -3  -4   4    4.75    2.45
  -3  -4   4    3.07    1.42
  -3  -4   5  177.76   12.43
  -3  -4   5  179.13   12.29
  -3  -4   5  178.79   11.86
  -3  -4   5  187.16   11.18
  -3  -4   5  193.98   12.68
  -3  -4   5  176.30   12.90
  -3  -4   5  193.15   12.66
  -3  -4   5  165.08   10.77
  -3  -4   6   16.78    3.42
  -3  -4   6   16.71    3.23
  -3  -4   6   20.18    3.29
  -3  -4   6   20.71    3.10
  -3  -4   6   22.74    3.89
  -3  -4   6   19.39    3.91
  -3  -4   6   17.04    3.39
  -3  -4   7   21.45    3.89
  -3  -4   7   20.20    4.17
  -3  -4   7   20.30    3.63
  -3  -4   7   19.55    3.62
  -3  -4   7   25.57    4.36
  -3  -4   7   23.78    4.24
  -3  -4   8 1068.17   50.80
  -3  -4   8 1067.05   49.72
  -3  -4   8  986.98   51.04
  -3  -4   9  123.58    9.88
  -3  -4   9  106.67    9.65
  -3  -4   9  105.26    8.38
  -3  -4  10    4.70    2.16
  -3  -4  10    8.45    2.48
  -3  -4  10   12.97    3.39
  -3  -4  11  100.17    8.48
  -3  -4  12    0.51    0.98
  -3  -4  12    0.32    1.18
  -3  -4  13    1.35    0.68
  -3  -4  13    0.78    0.58
  -3  -4  13    0.92    0.88
  -3  -3  -9  247.89   13.33
  -3  -3  -9  252.06   13.67
  -3  -3  -8  218.98   13.92
  -3  -3  -8  244.15   14.24
  -3  -3  -7   20.03    3.58
  -3  -3  -6  669.22   31.84
  -3  -3  -6  624.17   30.93
  -3  -3  -6  591.64   31.62
  -3  -3  -5  609.00   27.10
  -3  -3  -5  547.44   27.96
  -3  -3  -5  554.92   28.62
  -3  -3  -4  106.83    7.12
  -3  -3  -4  101.70    7.26
  -3  -3  -4   88.98    6.93
  -3  -3  -4   99.76    7.56
  -3  -3  -4  105.97    8.25
  -3  -3  -3  197.69   10.70
  -3  -3  -3  154.65   13.03
  -3  -3  -3  209.68   11.41
  -3  -3  -3  196.79   11.22
  -3  -3  -3  148.30   10.72
  -3  -3  -3  185.17   11.81
  -3  -3  -3  176.07   11.04
  -3  -3  -2    6.60    2.62
  -3  -3  -2    5.59    1.58
  -3  -3  -2    4.71    1.47
  -3  -3  -2    5.50    1.37
  -3  -3  -2    4.86    1.27
  -3  -3  -2    2.93    1.59
  -3  -3  -2    6.38    1.82
  -3  -3  -2    5.45    1.70
  -3  -3  -1   74.39    7.69
  -3  -3  -1   95.23    6.28
  -3  -3  -1   82.26    6.04
  -3  -3  -1   75.32    5.66
  -3  -3  -1   81.25    5.79
  -3  -3  -1   75.64    7.12
  -3  -3  -1   83.09    5.95
  -3  -3  -1   81.43    6.39
  -3  -3   0  307.00   16.18
  -3  -3   0  351.85   20.40
  -3  -3   0  404.66   17.54
  -3  -3   0  385.11   17.34
  -3  -3   0  334.09   16.86
  -3  -3   0  311.84   16.85
  -3  -3   0  325.57   17.16
  -3  -3   0  335.47   17.20
  -3  -3   0  361.14   17.69
  -3  -3   1  157.25    8.98
  -3  -3   1  154.63    9.10
  -3  -3   1  157.46    9.44
  -3  -3   1  148.60    9.27
  -3  -3   1  143.20    8.68
  -3  -3   1  157.78    8.84
  -3  -3   2 1880.47   80.75
  -3  -3   2 1829.05   81.06
  -3  -3   2 1821.65   81.04
  -3  -3   2 1842.75   80.56
  -3  -3   3 2544.21  101.10
  -3  -3   3 2240.09   99.65
  -3  -3   3 2376.84  100.73
  -3  -3   3 2443.09  101.19
  -3  -3   3 2258.92  100.07
  -3  -3   3 2295.00  100.07
  -3  -3   3 2013.55   99.06
  -3  -3   4   14.30    2.95
  -3  -3   4   17.93    3.24
  -3  -3   4   17.18    3.13
  -3  -3   4   14.12    2.79
  -3  -3   4   17.72    2.94
  -3  -3   4   17.44    2.93
  -3  -3   4   14.67    2.45
  -3  -3   5 1024.84   49.58
  -3  -3   5 1138.41   50.22
  -3  -3   5 1082.15   50.17
  -3  -3   5 1054.04   50.96
  -3  -3   5 1100.37   50.39
  -3  -3   5 1107.40   50.39
  -3  -3   6  417.92   22.16
  -3  -3   6  392.68   21.94
  -3  -3   6  433.84   24.39
  -3  -3   6  439.72   23.13
  -3  -3   6  394.38   21.29
  -3  -3   6  415.90   22.53
  -3  -3   6  411.09   21.68
  -3  -3   7   67.51    8.17
  -3  -3   7   66.19    7.02
  -3  -3   7   56.55    6.11
  -3  -3   7   62.10    6.94
  -3  -3   7   80.69    6.87
  -3  -3   8    1.70    1.72
  -3  -3   8   -0.67    2.88
  -3  -3   8    5.15    3.17
  -3  -3   8    0.99    1.50
  -3  -3   9   41.09    6.75
  -3  -3   9   42.81    5.79
  -3  -3   9   33.78    5.22
  -3  -3   9   36.92    5.26
  -3  -3  10    3.77    3.38
  -3  -3  10    4.74    2.88
  -3  -3  10    8.74    2.76
  -3  -3  10    6.12    2.02
  -3  -3  11  497.78   27.07
  -3  -3  11  555.98   28.05
  -3  -3  12  163.29   10.59
  -3  -3  13  272.49   13.60
  -3  -3  13  289.46   14.16
  -3  -2 -10   22.90    2.84
  -3  -2 -10   27.02    2.96
  -3  -2  -9  241.62   14.29
  -3  -2  -8  155.24   10.45
  -3  -2  -8  119.38    9.55
  -3  -2  -8  136.30   10.40
  -3  -2  -7   -0.41    1.92
  -3  -2  -7    1.88    1.34
  -3  -2  -7    2.67    1.96
  -3  -2  -7    1.27    1.76
  -3  -2  -7    3.64    1.70
  -3  -2  -6   64.37    6.58
  -3  -2  -6   69.49    6.44
  -3  -2  -6   69.38    6.84
  -3  -2  -6   69.08    5.89
  -3  -2  -6   66.14    6.16
  -3  -2  -5  280.50   16.16
  -3  -2  -5  278.84   15.12
  -3  -2  -5  273.37   15.45
  -3  -2  -5  304.63   16.15
  -3  -2  -5  278.86   16.24
  -3  -2  -4  150.84   10.30
  -3  -2  -4  183.70    9.70
  -3  -2  -4  189.95    9.82
  -3  -2  -4  160.75   10.36
  -3  -2  -4  151.75    9.53
  -3  -2  -4  159.79    9.91
  -3  -2  -4  170.17   10.29
  -3  -2  -4  156.45   10.23
  -3  -2  -3 1079.73   48.49
  -3  -2  -3  986.35   47.55
  -3  -2  -3 1024.76   48.39
  -3  -2  -3 1230.64   48.15
  -3  -2  -3 1216.73   48.18
  -3  -2  -3 1041.75   48.41
  -3  -2  -3 1028.40   47.68
  -3  -2  -3 1040.18   47.96
  -3  -2  -3 1036.94   47.28
  -3  -2  -3 1033.62   47.27
  -3  -2  -3 1172.43   48.49
  -3  -2  -2  640.64   29.79
  -3  -2  -2  670.48   29.76
  -3  -2  -2  636.69   29.89
  -3  -2  -2  598.96   29.73
  -3  -2  -2  744.16   29.78
  -3  -2  -2  767.23   29.83
  -3  -2  -2  612.39   29.48
  -3  -2  -2  601.85   29.36
  -3  -2  -2  584.79   29.05
  -3  -2  -2  620.38   29.26
  -3  -2  -2  640.84   29.27
  -3  -2  -2  615.92   29.19
  -3  -2  -2  660.07   29.71
  -3  -2  -1 1172.32   55.98
  -3  -2  -1 1317.65   56.26
  -3  -2  -1 1356.06   56.30
  -3  -2  -1 1273.04   56.15
  -3  -2  -1 1319.28   56.20
  -3  -2   0 1292.69   59.33
  -3  -2   0 1407.89   58.86
  -3  -2   1   69.33    4.13
  -3  -2   1   60.40    5.71
  -3  -2   2  171.50    8.11
  -3  -2   2  225.30   12.25
  -3  -2   3    7.68    2.24
  -3  -2   3    7.05    2.19
  -3  -2   3   10.38    2.15
  -3  -2   4    9.62    2.33
  -3  -2   4   12.34    2.50
  -3  -2   4   11.85    2.69
  -3  -2   4   12.58    2.34
  -3  -2   5  365.36   19.86
  -3  -2   5  368.06   20.33
  -3  -2   5  342.71   17.61
  -3  -2   5  298.99   17.43
  -3  -2   5  309.36   17.52
  -3  -2   6  756.55   33.42
  -3  -2   6  799.00   34.53
  -3  -2   6  619.93   31.77
  -3  -2   6  605.25   32.06
  -3  -2   6  670.78   33.33
  -3  -2   6  554.01   29.67
  -3  -2   6  563.06   29.66
  -3  -2   7  190.40   14.12
  -3  -2   7  227.01   15.27
  -3  -2   7  226.56   16.05
  -3  -2   7  248.53   15.08
  -3  -2   8  988.68   44.87
  -3  -2   8  809.66   44.03
  -3  -2   8  859.24   44.40
  -3  -2   8  967.50   46.96
  -3  -2   9   62.23    7.31
  -3  -2   9   66.83    8.37
  -3  -2   9   69.91    6.87
  -3  -2   9   74.56    7.29
  -3  -2   9   79.10    8.05
  -3  -2  10   47.88    5.48
  -3  -2  10   51.40    6.29
  -3  -2  10   50.42    6.86
  -3  -2  11  186.38   12.50
  -3  -2  11  173.89   12.18
  -3  -2  12    6.58    1.86
  -3  -2  12    5.89    1.91
  -3  -2  13    1.19    0.80
  -3  -1 -10   -0.46    1.17
  -3  -1 -10    1.52    1.30
  -3  -1  -9   90.16    7.76
  -3  -1  -9  103.83    7.75
  -3  -1  -9   99.65    7.59
  -3  -1  -8   91.98    7.96
  -3  -1  -8   95.27    8.12
  -3  -1  -8   94.14    7.77
  -3  -1  -8   81.16    7.35
  -3  -1  -8   87.63    7.21
  -3  -1  -8   97.36    8.33
  -3  -1  -7    0.41    1.58
  -3  -1  -7    0.36    1.35
  -3  -1  -7   -0.84    1.91
  -3  -1  -7    1.08    1.33
  -3  -1  -7    2.75    1.98
  -3  -1  -6  222.15   13.48
  -3  -1  -6  224.20   13.11
  -3  -1  -6  198.03   12.71
  -3  -1  -6  209.39   11.91
  -3  -1  -6  238.43   13.80
  -3  -1  -6  241.53   13.62
  -3  -1  -5   22.39    3.17
  -3  -1  -5   23.00    3.11
  -3  -1  -5   17.75    2.56
  -3  -1  -5   15.04    2.15
  -3  -1  -5   18.78    2.99
  -3  -1  -5   19.52    3.03
  -3  -1  -4    7.11    1.95
  -3  -1  -4    5.65    1.29
  -3  -1  -4    4.16    1.54
  -3  -1  -4    6.46    1.71
  -3  -1  -4    4.25    1.16
  -3  -1  -4    4.50    1.38
  -3  -1  -4    5.32    1.57
  -3  -1  -3  127.65    7.40
  -3  -1  -3  126.27    7.43
  -3  -1  -3  118.64    7.92
  -3  -1  -3  144.25    7.37
  -3  -1  -3  151.70    7.43
  -3  -1  -3  135.66    7.22
  -3  -1  -3  123.24    7.77
  -3  -1  -3  139.01    8.19
  -3  -1  -3  141.98    8.16
  -3  -1  -2   11.93    2.04
  -3  -1  -2   15.78    2.13
  -3  -1  -2   13.89    2.00
  -3  -1  -2   12.11    2.04
  -3  -1  -2   11.73    1.75
  -3  -1  -2   10.25    1.63
  -3  -1  -2   10.24    1.68
  -3  -1  -1    1.89    1.04
  -3  -1  -1    1.98    1.20
  -3  -1  -1    2.71    1.13
  -3  -1  -1    2.66    0.93
  -3  -1   0   18.39    2.13
  -3  -1   0   19.98    1.91
  -3  -1   0   17.65    2.27
  -3  -1   0   15.39    2.08
  -3  -1   1   33.77    2.63
  -3  -1   1   39.09    3.58
  -3  -1   2   37.58    3.57
  -3  -1   2   37.92    3.80
  -3  -1   2   26.58    1.67
  -3  -1   3   46.54    4.78
  -3  -1   3   43.05    4.67
  -3  -1   3   34.86    2.61
  -3  -1   3   34.96    2.62
  -3  -1   4  309.69   15.33
  -3  -1   4  302.79   15.29
  -3  -1   4  319.96   17.29
  -3  -1   4  345.20   18.02
  -3  -1   5   36.76    4.64
  -3  -1   5   39.38    3.87
  -3  -1   5   39.33    3.88
  -3  -1   5   49.13    5.41
  -3  -1   5   37.84    4.37
  -3  -1   5   37.39    4.51
  -3  -1   6    0.42    1.29
  -3  -1   6    4.05    1.58
  -3  -1   6    4.65    2.08
  -3  -1   6    2.54    1.09
  -3  -1   6    2.54    0.94
  -3  -1   6    4.02    1.60
  -3  -1   6    2.58    1.34
  -3  -1   6    3.08    1.65
  -3  -1   6    1.56    1.67
  -3  -1   7    0.43    1.72
  -3  -1   7    0.95    1.07
  -3  -1   7    0.32    0.96
  -3  -1   7   -0.40    1.28
  -3  -1   7    2.28    1.76
  -3  -1   7    1.16    2.79
  -3  -1   8   -0.56    1.46
  -3  -1   8    0.42    1.63
  -3  -1   8   -1.00    1.70
  -3  -1   8   -0.39    1.33
  -3  -1   8    0.63    2.85
  -3  -1   9    5.54    2.59
  -3  -1   9    1.82    2.69
  -3  -1   9    7.21    2.79
  -3  -1   9    5.01    2.11
  -3  -1  10   85.49    8.37
  -3  -1  10   86.81    7.74
  -3  -1  10   70.71    7.50
  -3  -1  10   68.86    6.44
  -3  -1  11   31.15    3.99
  -3  -1  11   27.17    4.10
  -3  -1  12   36.93    3.73
  -3  -1  12   31.28    3.74
  -3   0 -11   47.06    4.45
  -3   0 -11   42.01    4.17
  -3   0 -11   52.82    4.16
  -3   0 -10  193.49   12.20
  -3   0 -10  196.19   11.64
  -3   0 -10  199.47   12.48
  -3   0 -10  182.07   11.61
  -3   0  -9   10.07    2.85
  -3   0  -9   12.17    2.73
  -3   0  -9   10.51    2.71
  -3   0  -9   12.92    2.93
  -3   0  -8   33.52    4.26
  -3   0  -8   39.38    5.12
  -3   0  -8   41.40    4.76
  -3   0  -8   39.49    4.87
  -3   0  -8   43.58    5.22
  -3   0  -8   35.74    4.53
  -3   0  -8   34.06    4.87
  -3   0  -8   47.13    5.11
  -3   0  -7   16.41    3.29
  -3   0  -7   12.43    2.52
  -3   0  -7   16.07    3.04
  -3   0  -7   17.97    3.18
  -3   0  -7   13.99    2.67
  -3   0  -7   17.70    3.43
  -3   0  -7   19.81    3.22
  -3   0  -6   39.73    4.63
  -3   0  -6   33.42    3.58
  -3   0  -6   36.33    4.11
  -3   0  -6   35.79    4.09
  -3   0  -6   38.96    3.99
  -3   0  -6   37.13    4.10
  -3   0  -5  110.28    7.04
  -3   0  -5  110.19    7.59
  -3   0  -5  115.63    7.52
  -3   0  -5  105.26    7.90
  -3   0  -5  136.65    7.92
  -3   0  -4  914.38   39.17
  -3   0  -4  825.57   39.11
  -3   0  -3   97.62    6.00
  -3   0  -3   85.37    5.73
  -3   0  -3   97.72    6.15
  -3   0  -3   91.20    6.18
  -3   0  -2  458.26   22.21
  -3   0  -2  508.60   22.85
  -3   0  -2  499.37   22.17
  -3   0  -2  467.52   21.89
  -3   0  -2  465.38   21.98
  -3   0  -1 2437.54   94.92
  -3   0  -1 2241.82   96.85
  -3   0  -1 2293.09   95.52
  -3   0  -1 2195.00   95.27
  -3   0  -1 2027.36   96.02
  -3   0  -1 2193.62   95.27
  -3   0  -1 2275.24   95.36
  -3   0  -1 2087.13   95.31
  -3   0   0  560.70   26.75
  -3   0   0  580.98   26.62
  -3   0   0  557.83   26.09
  -3   0   1  247.35   13.67
  -3   0   1  274.46   14.61
  -3   0   1  247.34   13.75
  -3   0   1  271.58   12.54
  -3   0   1  249.44   12.62
  -3   0   2   75.66    4.73
  -3   0   2   67.44    5.13
  -3   0   2   72.36    4.66
  -3   0   2   80.07    5.90
  -3   0   2   74.08    6.21
  -3   0   2   81.14    6.50
  -3   0   2   71.73    5.21
  -3   0   2   62.73    5.78
  -3   0   3  111.76    6.72
  -3   0   3  123.26    6.88
  -3   0   3  132.53    8.57
  -3   0   3  113.89    7.25
  -3   0   3  110.67    8.23
  -3   0   3  113.13    7.58
  -3   0   3  114.80    7.35
  -3   0   4  287.67   14.49
  -3   0   4  213.23   14.17
  -3   0   4  255.19   15.54
  -3   0   4  283.88   13.60
  -3   0   4  270.12   13.49
  -3   0   4  260.78   13.94
  -3   0   4  269.57   14.50
  -3   0   4  272.98   13.13
  -3   0   4  257.09   13.20
  -3   0   4  261.87   14.43
  -3   0   4  284.41   14.89
  -3   0   5  120.79    8.84
  -3   0   5  112.39    8.51
  -3   0   5  131.49    7.78
  -3   0   5  130.94    7.95
  -3   0   5  134.72    8.07
  -3   0   5  114.09    8.40
  -3   0   5  124.71    8.34
  -3   0   5  117.48    8.00
  -3   0   5  126.23    9.10
  -3   0   5  108.19    9.00
  -3   0   5  113.65    8.34
  -3   0   5  115.54    7.19
  -3   0   6  214.63   13.68
  -3   0   6  182.30   13.03
  -3   0   6  233.26   12.59
  -3   0   6  245.82   13.16
  -3   0   6  230.48   12.98
  -3   0   6  194.47   13.06
  -3   0   6  218.20   12.85
  -3   0   6  208.38   13.34
  -3   0   6  211.45   14.22
  -3   0   7 1095.26   55.37
  -3   0   7 1285.56   53.93
  -3   0   7 1245.35   54.36
  -3   0   7 1257.53   54.39
  -3   0   7 1098.46   54.74
  -3   0   7 1228.76   54.48
  -3   0   7 1153.61   54.29
  -3   0   7  986.30   54.65
  -3   0   8  255.88   16.69
  -3   0   8  280.38   15.54
  -3   0   8  270.70   16.90
  -3   0   8  261.06   15.92
  -3   0   8  266.66   15.93
  -3   0   8  286.33   17.46
  -3   0   8  279.46   15.96
  -3   0   9  507.51   27.00
  -3   0  10  403.86   23.23
  -3   0  10  455.09   23.83
  -3   0  10  431.61   22.83
  -3   0  11   48.03    5.05
  -3   0  11   52.37    5.19
  -3   0  12    8.44    1.51
  -3   0  12    8.34    1.72
  -3   1 -11    3.09    1.46
  -3   1 -11    3.88    1.48
  -3   1 -11    4.92    1.71
  -3   1 -11    5.23    1.57
  -3   1 -11    5.16    1.65
  -3   1 -10  141.43    9.92
  -3   1 -10  132.79    9.71
  -3   1 -10  135.80   10.06
  -3   1 -10  120.71    9.45
  -3   1  -9  344.66   19.08
  -3   1  -9  337.19   18.09
  -3   1  -9  314.83   19.00
  -3   1  -9  299.56   17.61
  -3   1  -9  273.38   17.30
  -3   1  -9  326.96   18.36
  -3   1  -9  310.70   17.56
  -3   1  -9  342.02   18.42
  -3   1  -8  363.71   19.52
  -3   1  -8  353.17   19.52
  -3   1  -8  364.86   19.84
  -3   1  -8  372.93   20.92
  -3   1  -8  365.96   19.41
  -3   1  -8  348.60   19.30
  -3   1  -7 1436.10   67.13
  -3   1  -7 1551.38   68.90
  -3   1  -7 1504.51   67.28
  -3   1  -7 1523.55   67.37
  -3   1  -7 1539.28   67.67
  -3   1  -6  708.70   33.02
  -3   1  -6  697.53   32.84
  -3   1  -6  702.92   33.10
  -3   1  -5  617.61   30.89
  -3   1  -5  647.68   30.42
  -3   1  -5  678.72   30.51
  -3   1  -5  668.09   30.19
  -3   1  -4 1104.44   48.87
  -3   1  -4 1157.53   48.91
  -3   1  -4 1013.55   49.04
  -3   1  -4 1123.33   48.63
  -3   1  -3  170.40   10.21
  -3   1  -3  171.16    9.59
  -3   1  -3  199.26   10.75
  -3   1  -3  184.22    9.91
  -3   1  -2    3.25    0.70
  -3   1  -2    3.38    2.09
  -3   1  -2    3.11    1.54
  -3   1  -2    0.97    0.85
  -3   1  -2    3.73    1.22
  -3   1  -1  678.87   30.47
  -3   1  -1  796.89   34.72
  -3   1  -1  774.47   34.31
  -3   1  -1  610.42   31.22
  -3   1  -1  673.80   30.59
  -3   1  -1  692.05   31.87
  -3   1  -1  666.80   30.33
  -3   1  -1  741.87   31.00
  -3   1   0   54.58    5.10
  -3   1   0   47.65    5.48
  -3   1   0   41.87    3.06
  -3   1   0   46.75    3.37
  -3   1   0   43.14    4.17
  -3   1   1  807.66   35.60
  -3   1   1  815.48   36.16
  -3   1   1  768.45   35.66
  -3   1   1  757.50   38.25
  -3   1   1  889.00   36.43
  -3   1   1  859.62   38.56
  -3   1   2 1880.33   75.61
  -3   1   2 1672.65   77.42
  -3   1   2 1755.21   77.72
  -3   1   2 1552.80   77.23
  -3   1   2 1589.86   75.57
  -3   1   2 1879.85   75.58
  -3   1   3 1233.61   52.41
  -3   1   3 1268.19   51.86
  -3   1   3 1289.13   51.95
  -3   1   3 1143.75   53.51
  -3   1   3  952.57   53.37
  -3   1   3  961.87   51.92
  -3   1   3 1213.13   52.09
  -3   1   4 1777.77   73.83
  -3   1   4 1557.94   73.35
  -3   1   4 1678.95   72.90
  -3   1   4 1682.37   72.91
  -3   1   4 1648.23   73.44
  -3   1   4 1724.92   73.43
  -3   1   4 1597.79   74.51
  -3   1   4 1801.69   73.14
  -3   1   4 1663.89   73.33
  -3   1   4 1448.59   74.06
  -3   1   5  224.76   12.56
  -3   1   5  225.22   11.68
  -3   1   5  209.20   13.11
  -3   1   5  251.19   12.81
  -3   1   5  236.75   13.03
  -3   1   5  237.84   13.01
  -3   1   5  224.65   13.35
  -3   1   5  236.28   13.30
  -3   1   5  245.70   13.37
  -3   1   5  233.16   13.50
  -3   1   5  217.37   14.65
  -3   1   5  238.84   15.67
  -3   1   5  190.84   13.93
  -3   1   6  147.34   11.46
  -3   1   6  141.90   10.26
  -3   1   6  155.71    9.70
  -3   1   6  155.13   10.05
  -3   1   6  159.12   10.10
  -3   1   6  148.28   10.31
  -3   1   6  136.88    9.13
  -3   1   6  143.35    8.83
  -3   1   6  163.81   10.53
  -3   1   6  160.47   10.31
  -3   1   6  147.33   10.94
  -3   1   6  148.27   12.15
  -3   1   7  158.84   12.89
  -3   1   7  174.04   10.79
  -3   1   7  158.99   10.97
  -3   1   7  147.10   10.76
  -3   1   7  160.72   11.25
  -3   1   7  160.85   10.96
  -3   1   7  156.70   11.14
  -3   1   7  149.28   11.92
  -3   1   8   20.94    4.22
  -3   1   8   24.09    3.55
  -3   1   8   17.92    3.36
  -3   1   8   16.69    3.25
  -3   1   8   20.95    3.42
  -3   1   8   19.15    3.55
  -3   1   8   24.56    4.42
  -3   1   8   26.51    4.47
  -3   1   9   54.94    6.46
  -3   1   9   55.79    5.60
  -3   1   9   71.64    7.02
  -3   1  10  231.85   14.76
  -3   1  10  267.24   15.09
  -3   1  11    9.90    2.03
  -3   1  11   12.16    2.22
  -3   1  11    9.99    1.96
  -3   1  11    8.89    1.69
  -3   2 -12  248.22   12.47
  -3   2 -12  216.44   12.23
  -3   2 -11   63.73    5.79
  -3   2 -11   51.27    5.24
  -3   2 -11   54.01    5.35
  -3   2 -10  243.54   15.29
  -3   2 -10  226.15   13.64
  -3   2 -10  196.83   13.52
  -3   2 -10  229.39   13.55
  -3   2 -10  241.05   14.15
  -3   2  -9   40.57    4.66
  -3   2  -9   43.29    4.77
  -3   2  -9   53.60    6.21
  -3   2  -9   45.12    5.13
  -3   2  -9   47.57    4.93
  -3   2  -9   42.87    5.04
  -3   2  -8    6.50    1.86
  -3   2  -8    8.22    2.19
  -3   2  -8    5.34    1.77
  -3   2  -8    5.94    1.82
  -3   2  -8    7.00    2.14
  -3   2  -7    3.05    1.74
  -3   2  -7    4.02    1.41
  -3   2  -7    5.72    1.76
  -3   2  -7    0.60    1.16
  -3   2  -6    1.13    1.03
  -3   2  -6    0.62    0.88
  -3   2  -6    0.98    1.45
  -3   2  -6   -0.51    0.86
  -3   2  -5   19.97    2.91
  -3   2  -5   23.01    2.94
  -3   2  -5   15.37    2.29
  -3   2  -5   19.12    2.90
  -3   2  -5   27.65    2.96
  -3   2  -4  914.33   44.86
  -3   2  -4  948.24   45.86
  -3   2  -4 1031.49   44.92
  -3   2  -3   35.75    3.30
  -3   2  -3   32.52    4.25
  -3   2  -3   27.28    4.63
  -3   2  -2   72.20    4.52
  -3   2  -2   88.17    4.89
  -3   2  -2   88.18    8.50
  -3   2  -2   64.96    6.26
  -3   2  -2   70.91    4.80
  -3   2  -1 1965.83   86.30
  -3   2  -1 1772.35   84.14
  -3   2  -1 1932.85   81.93
  -3   2  -1 1816.57   83.58
  -3   2  -1 2031.40   82.51
  -3   2   0    1.32    1.66
  -3   2   0   -0.30    1.76
  -3   2   0   -0.40    0.98
  -3   2   0   -0.41    0.93
  -3   2   0   -0.22    0.82
  -3   2   1   73.50    4.93
  -3   2   1   69.01    4.47
  -3   2   1   84.63    5.53
  -3   2   1   63.16    6.24
  -3   2   1   93.50    5.71
  -3   2   1   65.74    6.38
  -3   2   1   58.52    4.99
  -3   2   2   42.35    4.10
  -3   2   2   38.65    3.90
  -3   2   2   36.67    4.95
  -3   2   2   28.87    4.37
  -3   2   2   32.47    3.88
  -3   2   3    5.51    2.51
  -3   2   3    8.96    2.07
  -3   2   3    8.09    1.97
  -3   2   3    3.64    1.48
  -3   2   3    4.51    1.74
  -3   2   3    2.37    1.21
  -3   2   3    5.33    2.16
  -3   2   3    6.60    3.18
  -3   2   4   39.00    3.95
  -3   2   4   33.56    3.79
  -3   2   4   41.30    4.13
  -3   2   4   37.47    4.01
  -3   2   4   36.36    3.88
  -3   2   4   30.87    3.86
  -3   2   4   38.60    5.27
  -3   2   4   36.06    3.92
  -3   2   4   35.47    5.02
  -3   2   5   27.57    4.51
  -3   2   5   26.14    5.32
  -3   2   5   31.04    3.26
  -3   2   5   31.41    3.82
  -3   2   5   40.07    4.07
  -3   2   5   33.54    3.93
  -3   2   5   30.61    3.83
  -3   2   5   29.87    3.67
  -3   2   5   30.98    3.90
  -3   2   5   40.51    4.38
  -3   2   5   23.51    4.77
  -3   2   5   29.24    4.74
  -3   2   5   25.35    3.77
  -3   2   6    2.84    2.11
  -3   2   6   -0.41    1.44
  -3   2   6    2.01    1.17
  -3   2   6    4.20    1.51
  -3   2   6    2.58    1.43
  -3   2   6    3.68    1.53
  -3   2   6    0.76    1.42
  -3   2   6    1.60    1.15
  -3   2   6    2.55    1.41
  -3   2   6    2.88    1.42
  -3   2   6    1.73    2.39
  -3   2   6    5.33    2.86
  -3   2   7  294.96   21.32
  -3   2   7  391.51   19.50
  -3   2   7  338.59   19.54
  -3   2   7  341.45   19.59
  -3   2   7  323.33   20.95
  -3   2   7  331.82   18.98
  -3   2   7  350.67   18.02
  -3   2   7  392.23   20.15
  -3   2   7  319.86   19.85
  -3   2   8   16.75    4.04
  -3   2   8   19.67    3.25
  -3   2   8   12.57    2.87
  -3   2   8   16.49    3.26
  -3   2   8   20.86    3.81
  -3   2   8   16.19    2.52
  -3   2   8   14.14    3.51
  -3   2   8   15.36    3.04
  -3   2   9    3.66    1.86
  -3   2   9    7.35    1.98
  -3   2  10   20.99    3.01
  -3   2  10   20.74    3.12
  -3   3 -12   -0.22    0.87
  -3   3 -12    0.84    0.93
  -3   3 -11    5.30    2.23
  -3   3 -11    7.30    2.06
  -3   3 -11    9.29    2.27
  -3   3 -10    1.03    1.42
  -3   3 -10    0.58    0.89
  -3   3 -10   -0.40    1.21
  -3   3  -9   72.23    6.60
  -3   3  -9   58.98    6.56
  -3   3  -9   70.36    6.20
  -3   3  -9   65.48    5.70
  -3   3  -9   58.37    5.52
  -3   3  -8  462.43   22.37
  -3   3  -8  435.00   22.91
  -3   3  -8  409.08   21.24
  -3   3  -8  410.12   22.16
  -3   3  -8  399.20   20.76
  -3   3  -8  372.57   20.55
  -3   3  -8  409.48   21.07
  -3   3  -7  121.83    9.03
  -3   3  -7  127.82    8.56
  -3   3  -7  133.71    9.63
  -3   3  -6  216.61   12.21
  -3   3  -6  248.91   13.46
  -3   3  -6  229.11   13.52
  -3   3  -6  228.17   12.93
  -3   3  -5  612.13   31.57
  -3   3  -5  710.13   31.00
  -3   3  -5  660.49   32.00
  -3   3  -5  642.83   30.85
  -3   3  -4   10.02    2.49
  -3   3  -4   10.21    2.69
  -3   3  -3   71.74    6.04
  -3   3  -3   76.29    8.47
  -3   3  -3   80.38    5.46
  -3   3  -3   97.18    7.75
  -3   3  -2    2.18    1.51
  -3   3  -2    2.44    1.29
  -3   3  -2    1.06    0.85
  -3   3  -2    1.60    1.75
  -3   3  -1    3.32    2.01
  -3   3  -1    7.73    2.14
  -3   3  -1    3.24    1.83
  -3   3  -1    2.95    1.12
  -3   3  -1    2.82    1.93
  -3   3  -1    1.57    0.76
  -3   3   0  595.86   27.20
  -3   3   0  611.46   28.98
  -3   3   0  543.50   29.17
  -3   3   0  568.10   26.22
  -3   3   0  587.03   26.79
  -3   3   0  637.01   29.13
  -3   3   0  624.51   28.75
  -3   3   1   65.92    6.83
  -3   3   1   80.19    5.93
  -3   3   1   81.80    6.87
  -3   3   1   93.79    6.87
  -3   3   1   86.60    6.32
  -3   3   1   66.57    5.23
  -3   3   2  333.55   16.72
  -3   3   2  299.19   17.29
  -3   3   2  301.74   17.53
  -3   3   2  337.13   17.86
  -3   3   2  341.14   17.90
  -3   3   2  305.66   18.47
  -3   3   2  322.26   19.40
  -3   3   2  325.80   17.69
  -3   3   2  335.59   16.91
  -3   3   3  936.80   48.64
  -3   3   3 1077.27   48.67
  -3   3   3 1027.82   46.98
  -3   3   3 1085.80   48.57
  -3   3   3 1143.47   48.79
  -3   3   3 1063.90   47.20
  -3   3   3  868.43   49.54
  -3   3   3 1074.15   51.46
  -3   3   3 1078.36   48.10
  -3   3   3 1069.82   48.03
  -3   3   4  112.76    9.76
  -3   3   4  138.68    9.45
  -3   3   4  133.41    9.15
  -3   3   4  125.41    8.83
  -3   3   4  132.60    8.95
  -3   3   4  111.69   11.16
  -3   3   4  135.66    9.27
  -3   3   4  139.64    9.42
  -3   3   4  102.47   10.62
  -3   3   5  242.32   14.23
  -3   3   5  234.40   14.01
  -3   3   5  176.85   14.35
  -3   3   5  199.97   16.48
  -3   3   5  262.30   14.00
  -3   3   5  237.49   14.04
  -3   3   5  247.30   14.21
  -3   3   5  265.67   13.46
  -3   3   5  174.47   14.60
  -3   3   5  236.06   14.10
  -3   3   6  195.77   11.61
  -3   3   6  170.19   11.71
  -3   3   6  160.94   14.47
  -3   3   6  206.35   12.27
  -3   3   6  182.82   12.35
  -3   3   6  205.13   12.83
  -3   3   6  193.52   11.10
  -3   3   6  183.54   14.58
  -3   3   6  136.77   12.73
  -3   3   6  204.32   12.51
  -3   3   7   13.56    3.86
  -3   3   7   12.45    2.73
  -3   3   7   14.12    3.11
  -3   3   7    8.38    2.42
  -3   3   7   11.75    2.36
  -3   3   7   15.67    3.66
  -3   3   7   17.19    3.43
  -3   3   7    9.84    3.03
  -3   3   8    0.41    1.38
  -3   3   8    1.41    1.36
  -3   3   8    1.03    1.07
  -3   3   9   20.70    2.95
  -3   3   9   20.01    3.05
  -3   3  10    7.08    1.65
  -3   3  10   14.00    2.14
  -3   4 -12  205.30   11.51
  -3   4 -11  925.78   42.14
  -3   4 -11  885.00   41.30
  -3   4 -10  153.31   10.00
  -3   4 -10  164.91   11.72
  -3   4  -9  164.44   10.69
  -3   4  -9  193.20   12.68
  -3   4  -8  156.00   10.98
  -3   4  -8  175.91   12.03
  -3   4  -8  180.07   10.75
  -3   4  -7   13.77    2.47
  -3   4  -7   11.78    2.64
  -3   4  -7    8.29    2.07
  -3   4  -6  116.65    8.78
  -3   4  -6  137.56    8.86
  -3   4  -6  140.44    9.89
  -3   4  -5  602.59   29.40
  -3   4  -5  649.78   31.52
  -3   4  -4  250.66   17.98
  -3   4  -4  234.27   15.38
  -3   4  -3 1898.43   87.67
  -3   4  -3 1996.77   89.39
  -3   4  -3 2090.02   86.74
  -3   4  -2  519.94   24.17
  -3   4  -2  476.49   25.87
  -3   4  -2  547.49   26.46
  -3   4  -2  524.51   27.39
  -3   4  -2  514.50   25.63
  -3   4  -1  250.53   12.25
  -3   4  -1  258.69   12.88
  -3   4  -1  278.24   15.16
  -3   4  -1  253.89   15.29
  -3   4  -1  223.85   15.01
  -3   4   0 2770.51  119.45
  -3   4   0 2800.69  120.70
  -3   4   0 2825.21  120.75
  -3   4   0 2727.59  118.41
  -3   4   0 2798.84  121.47
  -3   4   0 2806.46  121.19
  -3   4   0 2949.51  121.58
  -3   4   0 2489.11  121.48
  -3   4   1  179.87   13.05
  -3   4   1  198.73   12.24
  -3   4   1  184.87   11.97
  -3   4   1  170.56   12.09
  -3   4   1  161.18   10.92
  -3   4   1  193.66   12.03
  -3   4   1  193.19   12.00
  -3   4   2   36.09    5.55
  -3   4   2   33.33    4.86
  -3   4   2   24.18    3.78
  -3   4   2   29.67    4.00
  -3   4   2   31.18    3.95
  -3   4   2   28.00    4.01
  -3   4   2   32.54    4.40
  -3   4   3    7.98    2.41
  -3   4   3   14.11    3.06
  -3   4   3    6.92    3.25
  -3   4   3    7.46    2.76
  -3   4   3   10.84    2.31
  -3   4   3    6.56    1.92
  -3   4   4   21.30    3.62
  -3   4   4   23.54    3.50
  -3   4   4   19.99    3.44
  -3   4   4   17.68    3.28
  -3   4   4   17.43    4.75
  -3   4   4   19.23    4.04
  -3   4   4   32.58    4.40
  -3   4   4   14.89    4.45
  -3   4   5  187.16   11.76
  -3   4   5  180.06   11.70
  -3   4   5  119.40   11.58
  -3   4   5  150.56   14.03
  -3   4   5  173.71   11.71
  -3   4   5  180.86   11.83
  -3   4   5  180.64   10.86
  -3   4   5  130.34   12.11
  -3   4   5  181.86   11.78
  -3   4   6  477.55   23.56
  -3   4   6  456.17   24.15
  -3   4   6  366.77   26.77
  -3   4   6  517.65   24.52
  -3   4   6  479.37   24.86
  -3   4   6  466.70   24.72
  -3   4   6  477.31   23.14
  -3   4   6  388.14   25.60
  -3   4   6  498.90   24.67
  -3   4   6  380.50   26.10
  -3   4   7  180.10   11.54
  -3   4   7  170.85   10.74
  -3   4   7  180.46   11.73
  -3   4   8  462.10   23.82
  -3   4   8  507.91   24.62
  -3   4   9  174.87   10.12
  -3   4   9  177.52   10.59
  -3   5 -12   -0.20    0.83
  -3   5 -12    0.78    0.86
  -3   5 -11   44.35    4.38
  -3   5 -10   19.63    3.44
  -3   5  -9  204.48   12.94
  -3   5  -9  206.03   13.40
  -3   5  -8  591.32   29.97
  -3   5  -7    3.00    2.06
  -3   5  -7    1.97    1.05
  -3   5  -6 1246.57   56.51
  -3   5  -6 1189.93   57.01
  -3   5  -6 1172.15   54.07
  -3   5  -5  504.25   25.77
  -3   5  -5  617.00   31.23
  -3   5  -4    4.80    2.31
  -3   5  -4    3.91    1.39
  -3   5  -3  204.71   12.59
  -3   5  -3  196.02   11.08
  -3   5  -3  206.88   13.51
  -3   5  -2    1.20    1.42
  -3   5  -2    1.31    1.32
  -3   5  -2    1.35    0.97
  -3   5  -1   28.07    4.34
  -3   5  -1   27.94    4.41
  -3   5  -1   16.59    3.53
  -3   5  -1   21.96    3.64
  -3   5  -1   18.89    3.48
  -3   5   0  520.44   29.88
  -3   5   0  561.45   29.58
  -3   5   0  594.35   29.86
  -3   5   0  618.92   30.39
  -3   5   0  587.42   29.92
  -3   5   0  544.17   28.03
  -3   5   1   26.01    4.52
  -3   5   1   27.31    5.13
  -3   5   1   29.23    4.51
  -3   5   1   29.46    4.56
  -3   5   1   31.33    5.00
  -3   5   1   26.24    4.27
  -3   5   1   31.57    4.00
  -3   5   1   22.66    3.77
  -3   5   2   71.17    7.41
  -3   5   2   80.42    7.53
  -3   5   2   92.85    7.89
  -3   5   2   70.77    7.06
  -3   5   2   74.67    8.19
  -3   5   2   66.53    7.04
  -3   5   2   80.84    6.68
  -3   5   2   73.14    6.78
  -3   5   2   76.43    8.97
  -3   5   3  509.88   25.55
  -3   5   3  454.15   24.92
  -3   5   3  504.03   25.40
  -3   5   3  437.39   25.87
  -3   5   3  450.20   23.86
  -3   5   3  494.33   24.66
  -3   5   3  419.55   27.85
  -3   5   4   57.67    6.18
  -3   5   4   47.46    7.41
  -3   5   4   52.59    5.38
  -3   5   4   51.39    5.61
  -3   5   4   51.98    5.62
  -3   5   4   61.28    5.73
  -3   5   4   39.72    6.03
  -3   5   4   52.62    5.50
  -3   5   4   50.33    5.57
  -3   5   4   32.73    6.79
  -3   5   5   36.69    4.62
  -3   5   5   23.77    4.63
  -3   5   5   26.90    5.66
  -3   5   5   37.04    4.17
  -3   5   5   23.71    4.58
  -3   5   5   29.10    4.22
  -3   5   5   31.13    4.08
  -3   5   6   32.17    3.58
  -3   5   6   28.31    3.50
  -3   5   6   36.42    4.12
  -3   5   6   39.24    3.87
  -3   5   6   32.46    4.17
  -3   5   7    1.19    0.95
  -3   5   8    4.10    1.32
  -3   6 -11   80.33    5.75
  -3   6 -10   38.25    3.73
  -3   6  -9   -0.99    1.22
  -3   6  -9   -0.71    1.26
  -3   6  -8    0.35    1.24
  -3   6  -7    8.90    2.17
  -3   6  -7    6.17    2.47
  -3   6  -6    9.65    2.81
  -3   6  -5    2.41    1.19
  -3   6  -4  221.85   12.37
  -3   6  -3    1.81    1.62
  -3   6  -3    4.56    2.08
  -3   6  -2  132.33   10.67
  -3   6  -2  127.53   10.55
  -3   6  -2  143.11   10.84
  -3   6  -1  217.33   14.95
  -3   6  -1  219.13   14.98
  -3   6  -1  216.89   14.91
  -3   6   0   32.71    5.05
  -3   6   0   35.58    5.18
  -3   6   0   42.40    5.82
  -3   6   0   31.54    5.44
  -3   6   0   41.56    5.61
  -3   6   1   98.63    8.69
  -3   6   1  107.56    9.20
  -3   6   1  101.76    8.98
  -3   6   1  104.03    8.17
  -3   6   1   88.02    9.34
  -3   6   1   85.07    9.60
  -3   6   1   99.48    9.21
  -3   6   2    1.78    1.58
  -3   6   2   -0.50    1.52
  -3   6   2   -0.89    1.58
  -3   6   2    0.90    1.36
  -3   6   2    1.33    2.14
  -3   6   2   -0.37    1.19
  -3   6   2    1.63    1.51
  -3   6   2    2.90    2.80
  -3   6   2    0.97    1.27
  -3   6   3    3.72    2.06
  -3   6   3    6.17    2.03
  -3   6   3    6.35    2.14
  -3   6   3    4.04    1.86
  -3   6   3    2.91    2.47
  -3   6   3    7.11    2.29
  -3   6   4    0.37    1.13
  -3   6   4    3.98    1.63
  -3   6   4    2.04    1.46
  -3   6   5   56.60    5.39
  -3   6   5   57.30    5.12
  -3   6   5   59.32    5.36
  -3   6   5   54.83    4.94
  -3   6   5   59.76    5.38
  -3   6   5   62.80    5.86
  -3   6   6    1.24    1.03
  -3   6   6    2.29    1.10
  -3   7  -8  179.73   10.89
  -3   7  -7  747.58   35.18
  -3   7  -5  311.06   20.23
  -3   7  -5  311.26   20.33
  -3   7  -4  480.80   27.48
  -3   7  -4  481.50   27.58
  -3   7  -3   42.14    6.00
  -3   7  -3   41.81    5.99
  -3   7  -3   37.64    5.39
  -3   7  -2    3.45    2.13
  -3   7  -2    1.71    2.03
  -3   7  -2    2.19    1.76
  -3   7  -1  113.36   10.00
  -3   7  -1  111.49    9.93
  -3   7  -1  109.66    8.53
  -3   7  -1  120.60    9.82
  -3   7  -1  102.45    9.88
  -3   7   0    9.04    2.73
  -3   7   0   11.49    2.98
  -3   7   0   11.46    3.14
  -3   7   0   13.40    3.54
  -3   7   0   11.96    2.84
  -3   7   0    8.40    2.08
  -3   7   1  360.71   20.73
  -3   7   1  352.98   22.44
  -3   7   1  376.26   20.31
  -3   7   1  349.16   19.03
  -3   7   1  373.89   19.74
  -3   7   2  501.98   25.94
  -3   7   2  445.13   24.06
  -3   7   2  501.87   24.98
  -3   7   2  530.84   25.20
  -3   7   3  214.35   13.61
  -3   7   3  231.30   13.43
  -3   7   3  248.59   13.56
  -3   7   3  225.96   13.20
  -3   7   4  408.36   20.28
  -3   7   4  398.71   20.14
  -3   7   5  164.32    9.38
  -3   7   5  175.43    9.53
  -3   7   5  164.13    9.15
  -3   8  -4  566.12   33.23
  -3   8  -3   94.02    8.50
  -3   8  -2  112.68    9.27
  -3   8  -1  236.01   14.77
  -3   8   0   42.11    4.84
  -3   8   1  132.38    8.53
  -3   8   1  127.90    8.73
  -3   8   2    6.08    1.53
  -3   8   2    4.11    1.46
  -3   8   2    7.07    1.59
  -3   8   3    1.07    0.72
  -3   8   3    0.55    0.76
  -3   8   3    2.42    1.00
  -3   9  -2    0.22    0.75
  -3   9  -1    1.92    0.95
  -3   9   0   18.23    2.39
  -2 -10   4   -0.65    1.36
  -2 -10   4    0.22    1.28
  -2 -10   5   -0.55    1.63
  -2 -10   5   -0.27    1.40
  -2 -10   6  158.11   10.15
  -2 -10   6  167.80   10.31
  -2  -9   0    0.55    0.64
  -2  -9   1   21.61    2.23
  -2  -9   1   18.93    2.13
  -2  -9   2    2.30    0.97
  -2  -9   2    3.25    1.09
  -2  -9   3   56.50    4.87
  -2  -9   3   56.83    5.08
  -2  -9   3   63.55    5.07
  -2  -9   4   25.58    3.32
  -2  -9   4   24.58    3.42
  -2  -9   4   21.55    3.15
  -2  -9   5   63.71    5.86
  -2  -9   6    6.65    2.23
  -2  -9   6    8.87    2.26
  -2  -9   7    1.05    1.35
  -2  -9   7    0.35    1.35
  -2  -9   8    1.01    1.35
  -2  -9   9    8.03    1.95
  -2  -8  -3   44.53    3.71
  -2  -8  -3   42.29    3.69
  -2  -8  -2    0.88    0.71
  -2  -8  -2   -1.26    1.35
  -2  -8  -2    0.29    1.32
  -2  -8  -1  737.76   35.54
  -2  -8  -1  981.60   40.04
  -2  -8   0   99.36    6.46
  -2  -8   0  105.24    6.55
  -2  -8   0   97.72    6.62
  -2  -8   1   28.13    3.27
  -2  -8   1   25.76    3.11
  -2  -8   1   31.72    3.42
  -2  -8   1   39.16    6.41
  -2  -8   1   31.96    3.56
  -2  -8   2  106.97    7.51
  -2  -8   2   99.12    7.33
  -2  -8   2  108.82    7.75
  -2  -8   3   11.72    2.38
  -2  -8   3   15.44    2.68
  -2  -8   3   13.73    2.45
  -2  -8   3   12.42    2.50
  -2  -8   4   -0.33    1.28
  -2  -8   4   -0.33    1.12
  -2  -8   4    0.30    1.03
  -2  -8   4    0.36    1.22
  -2  -8   5  155.18   10.97
  -2  -8   5  130.43    9.30
  -2  -8   6   20.62    3.55
  -2  -8   6   21.02    3.65
  -2  -8   6   17.36    2.96
  -2  -8   6   24.47    4.28
  -2  -8   6   23.77    3.93
  -2  -8   7  276.14   15.94
  -2  -8   7  241.68   15.11
  -2  -8   7  232.77   16.25
  -2  -8   7  229.19   15.53
  -2  -8   7  234.06   15.01
  -2  -8   7  254.10   15.74
  -2  -8   8  218.82   13.46
  -2  -8   8  228.35   14.61
  -2  -8   8  227.89   13.61
  -2  -8   8  209.31   15.07
  -2  -8   9  100.91    8.08
  -2  -8   9   99.00    8.72
  -2  -8  10  250.03   13.69
  -2  -8  10  234.51   14.19
  -2  -8  11  196.84   10.50
  -2  -8  11  200.69   10.98
  -2  -7  -5   67.02    4.32
  -2  -7  -4  195.02   10.68
  -2  -7  -3   67.13    4.61
  -2  -7  -2   15.64    2.18
  -2  -7  -2   10.54    3.31
  -2  -7  -1   15.15    2.32
  -2  -7  -1   18.03    2.50
  -2  -7  -1   17.51    2.39
  -2  -7  -1   14.98    2.22
  -2  -7   0    3.86    1.36
  -2  -7   0    1.94    1.08
  -2  -7   0    4.42    3.67
  -2  -7   0    2.31    1.20
  -2  -7   0    3.59    1.43
  -2  -7   1   44.51    4.45
  -2  -7   1   39.27    4.26
  -2  -7   1   38.45    4.12
  -2  -7   1   48.71    5.13
  -2  -7   1   39.48    4.74
  -2  -7   1   49.68    4.79
  -2  -7   2  652.77   32.14
  -2  -7   2  655.13   32.14
  -2  -7   2  672.65   33.28
  -2  -7   2  670.69   33.25
  -2  -7   2  710.77   32.84
  -2  -7   3  297.72   17.82
  -2  -7   3  320.48   18.06
  -2  -7   3  382.10   18.40
  -2  -7   3  339.17   18.50
  -2  -7   3  337.83   19.25
  -2  -7   3  310.83   17.48
  -2  -7   3  318.41   18.89
  -2  -7   4  297.25   16.01
  -2  -7   4  279.29   15.81
  -2  -7   4  290.79   16.91
  -2  -7   4  253.38   14.97
  -2  -7   5  976.32   46.57
  -2  -7   5  974.01   46.65
  -2  -7   5  998.43   46.67
  -2  -7   5  961.84   47.75
  -2  -7   5 1042.57   49.22
  -2  -7   5  983.11   47.93
  -2  -7   5  933.28   45.57
  -2  -7   5 1009.18   47.91
  -2  -7   5 1024.11   47.21
  -2  -7   6  227.86   14.16
  -2  -7   6  215.64   14.04
  -2  -7   6  232.71   14.28
  -2  -7   6  208.15   13.03
  -2  -7   6  267.23   14.95
  -2  -7   6  216.71   14.95
  -2  -7   6  212.49   14.95
  -2  -7   6  220.60   15.16
  -2  -7   6  209.00   16.02
  -2  -7   6  245.97   14.86
  -2  -7   7  105.55    8.75
  -2  -7   7  106.25    8.75
  -2  -7   7  116.29   11.16
  -2  -7   7   96.47    9.17
  -2  -7   7  117.26    9.36
  -2  -7   7  116.77   10.81
  -2  -7   7  109.08    8.82
  -2  -7   7   98.09    8.75
  -2  -7   8   16.99    3.20
  -2  -7   8   30.76    5.39
  -2  -7   8   20.06    3.45
  -2  -7   8   30.05    4.68
  -2  -7   8   22.72    4.78
  -2  -7   8   18.65    4.03
  -2  -7   8   21.79    3.69
  -2  -7   9    0.44    1.64
  -2  -7   9   -0.51    1.56
  -2  -7   9    2.63    2.32
  -2  -7   9    2.03    2.54
  -2  -7   9   -0.50    1.19
  -2  -7  10   83.48    6.91
  -2  -7  10   82.31    7.52
  -2  -7  10   61.74    6.94
  -2  -7  11  166.37   10.01
  -2  -7  11  167.35   10.71
  -2  -7  12   26.20    2.60
  -2  -6  -6    1.10    0.83
  -2  -6  -6    0.76    1.02
  -2  -6  -5   -1.27    1.29
  -2  -6  -4   47.64    6.20
  -2  -6  -3   89.87    8.94
  -2  -6  -3  102.50    6.42
  -2  -6  -2   19.75    4.25
  -2  -6  -2   22.15    2.78
  -2  -6  -2   17.45    5.10
  -2  -6  -2   21.54    3.63
  -2  -6  -2   15.78    3.16
  -2  -6  -1  933.88   42.21
  -2  -6  -1  889.14   41.75
  -2  -6  -1  885.31   41.73
  -2  -6  -1 1023.98   44.71
  -2  -6  -1 1042.09   44.78
  -2  -6  -1  899.26   44.71
  -2  -6  -1  897.90   41.86
  -2  -6  -1  886.44   42.56
  -2  -6  -1  940.36   42.79
  -2  -6  -1  859.20   48.97
  -2  -6   0   24.56    3.22
  -2  -6   0   21.15    3.04
  -2  -6   0   18.60    2.78
  -2  -6   0   21.16    2.90
  -2  -6   0   19.51    3.48
  -2  -6   0   16.79    3.35
  -2  -6   0   12.63    3.15
  -2  -6   0   14.92    2.70
  -2  -6   0   14.37    2.45
  -2  -6   0   18.12    2.94
  -2  -6   0   24.96    5.96
  -2  -6   1    4.06    3.26
  -2  -6   1    5.28    2.41
  -2  -6   1    3.59    1.80
  -2  -6   1    5.41    1.71
  -2  -6   1    6.54    1.81
  -2  -6   1    3.77    2.16
  -2  -6   1    3.01    1.42
  -2  -6   1    6.48    1.98
  -2  -6   1    6.90    1.92
  -2  -6   1    5.83    1.72
  -2  -6   2   45.94    5.18
  -2  -6   2   44.44    4.72
  -2  -6   2   52.11    4.66
  -2  -6   2   46.02    4.68
  -2  -6   2   59.62    5.76
  -2  -6   2   54.48    5.51
  -2  -6   2   48.78    5.22
  -2  -6   2   55.09    5.46
  -2  -6   2   58.58    5.35
  -2  -6   2   49.60    7.95
  -2  -6   2   45.49    4.83
  -2  -6   3   19.85    3.29
  -2  -6   3   22.74    3.65
  -2  -6   3   22.74    3.37
  -2  -6   3   18.90    3.17
  -2  -6   3   25.84    3.89
  -2  -6   3   18.96    3.00
  -2  -6   3   16.02    2.78
  -2  -6   3   16.94    2.80
  -2  -6   3   25.71    3.20
  -2  -6   3   20.90    3.01
  -2  -6   4    1.87    1.30
  -2  -6   4    0.31    0.94
  -2  -6   4    2.18    1.38
  -2  -6   4    0.78    3.45
  -2  -6   4    0.29    1.05
  -2  -6   4    2.92    1.87
  -2  -6   4    2.26    1.25
  -2  -6   4    0.47    1.50
  -2  -6   5   62.21    5.81
  -2  -6   5   69.27    6.11
  -2  -6   5   70.88    6.02
  -2  -6   5   85.71    9.72
  -2  -6   5   74.36    6.36
  -2  -6   5   68.17    5.70
  -2  -6   5   58.76    6.24
  -2  -6   5   65.43    6.05
  -2  -6   5   62.62    7.26
  -2  -6   5   64.55    6.44
  -2  -6   5   59.69    5.15
  -2  -6   5   58.81    6.18
  -2  -6   6    0.37    1.04
  -2  -6   6    2.13    1.32
  -2  -6   6   -4.57    3.20
  -2  -6   6    2.13    1.47
  -2  -6   6    1.53    1.36
  -2  -6   6    0.60    0.85
  -2  -6   6    1.90    2.15
  -2  -6   6   -0.46    1.57
  -2  -6   6    3.39    1.25
  -2  -6   6    2.24    1.51
  -2  -6   6    0.41    1.07
  -2  -6   6    0.45    1.18
  -2  -6   7   10.80    3.94
  -2  -6   7   13.32    2.84
  -2  -6   7   15.20    2.92
  -2  -6   7   11.51    3.30
  -2  -6   7   12.93    2.99
  -2  -6   7   13.65    3.15
  -2  -6   7   11.60    2.84
  -2  -6   7   10.28    2.66
  -2  -6   8    8.49    3.28
  -2  -6   8   10.54    2.79
  -2  -6   8    8.48    2.22
  -2  -6   8    3.54    1.63
  -2  -6   8    4.33    2.49
  -2  -6   8    7.12    3.34
  -2  -6   8    6.22    2.01
  -2  -6   9    2.02    2.04
  -2  -6   9    3.18    2.73
  -2  -6   9    2.91    1.88
  -2  -6  10   52.54    6.81
  -2  -6  10   59.18    6.98
  -2  -6  10   51.45    6.01
  -2  -6  10   54.91    6.38
  -2  -6  11   60.76    6.30
  -2  -6  11   61.86    5.99
  -2  -6  11   56.64    5.80
  -2  -6  12    9.69    1.82
  -2  -6  12   14.10    2.39
  -2  -6  13   -0.82    0.90
  -2  -6  13    0.11    0.46
  -2  -5  -7    2.79    1.42
  -2  -5  -6   12.00    3.09
  -2  -5  -5  316.63   18.75
  -2  -5  -5  259.82   17.88
  -2  -5  -4   34.18    5.41
  -2  -5  -4   31.50    5.56
  -2  -5  -4   42.37    4.88
  -2  -5  -4   40.15    4.80
  -2  -5  -3    1.39    1.86
  -2  -5  -3    0.62    0.89
  -2  -5  -3    0.62    2.29
  -2  -5  -3   -0.39    1.03
  -2  -5  -3    0.77    1.17
  -2  -5  -2   26.69    5.45
  -2  -5  -2   26.14    3.12
  -2  -5  -2   26.06    3.76
  -2  -5  -2   26.74    3.85
  -2  -5  -2   23.80    3.90
  -2  -5  -2   20.51    2.67
  -2  -5  -2   23.64    3.00
  -2  -5  -2   24.61    3.07
  -2  -5  -2   29.46    5.03
  -2  -5  -1   13.15    3.49
  -2  -5  -1   12.79    4.06
  -2  -5  -1   10.43    1.89
  -2  -5  -1   12.72    2.10
  -2  -5  -1   12.69    2.52
  -2  -5  -1   13.86    2.59
  -2  -5  -1    9.15    2.31
  -2  -5  -1    8.64    1.91
  -2  -5  -1   13.06    2.34
  -2  -5  -1   15.17    2.44
  -2  -5  -1    8.77    1.89
  -2  -5   0  196.15   12.99
  -2  -5   0  166.92   14.23
  -2  -5   0  165.25   10.23
  -2  -5   0  168.30   10.27
  -2  -5   0  185.68   11.42
  -2  -5   0  181.95   11.28
  -2  -5   0  187.32   10.71
  -2  -5   0  180.66   11.05
  -2  -5   0  184.99   11.08
  -2  -5   0  172.12   11.04
  -2  -5   0  178.73   10.66
  -2  -5   1  219.50   13.89
  -2  -5   1  188.00   13.10
  -2  -5   1  185.50   14.61
  -2  -5   1  166.81   10.71
  -2  -5   1  174.51   10.75
  -2  -5   1  180.22   11.45
  -2  -5   1  203.38   11.20
  -2  -5   1  200.25   11.28
  -2  -5   1  186.36   11.54
  -2  -5   1  194.65   11.81
  -2  -5   1  205.18   11.37
  -2  -5   2   53.23    6.66
  -2  -5   2   54.51    5.92
  -2  -5   2   30.85    3.68
  -2  -5   2   39.07    4.02
  -2  -5   2   39.89    4.24
  -2  -5   2   42.97    4.31
  -2  -5   2   53.23    4.61
  -2  -5   2   42.71    4.21
  -2  -5   2   42.49    4.62
  -2  -5   2   40.41    4.43
  -2  -5   2   44.13    4.52
  -2  -5   2   39.47    5.59
  -2  -5   2   41.18    4.21
  -2  -5   3  268.85   14.71
  -2  -5   3  330.82   19.81
  -2  -5   3  257.52   14.79
  -2  -5   3  300.50   15.19
  -2  -5   3  270.05   15.97
  -2  -5   3  246.50   16.38
  -2  -5   3  289.83   18.21
  -2  -5   3  284.29   14.85
  -2  -5   4  415.37   22.18
  -2  -5   4  462.41   21.83
  -2  -5   4  399.78   21.65
  -2  -5   4  428.44   23.50
  -2  -5   4  434.75   22.24
  -2  -5   4  430.23   23.59
  -2  -5   4  409.24   21.26
  -2  -5   4  494.38   26.24
  -2  -5   4  409.35   21.28
  -2  -5   4  438.37   21.64
  -2  -5   4  421.63   21.60
  -2  -5   4  442.21   21.28
  -2  -5   5   10.85    2.28
  -2  -5   5    8.47    1.78
  -2  -5   5    6.66    1.78
  -2  -5   5    3.46    2.14
  -2  -5   5    7.23    1.81
  -2  -5   5   12.49    3.55
  -2  -5   5    4.21    1.50
  -2  -5   5    6.19    2.18
  -2  -5   5   12.35    2.40
  -2  -5   5    3.84    1.65
  -2  -5   5    8.44    2.08
  -2  -5   6  533.28   26.23
  -2  -5   6  517.56   25.12
  -2  -5   6  504.56   25.74
  -2  -5   6  480.29   27.92
  -2  -5   6  512.38   25.78
  -2  -5   6  563.05   28.36
  -2  -5   6  518.66   27.17
  -2  -5   6  553.34   26.97
  -2  -5   6  544.41   26.93
  -2  -5   6  481.54   28.52
  -2  -5   7  179.52   11.17
  -2  -5   7  148.21   10.38
  -2  -5   7  162.12   12.31
  -2  -5   7  182.12   11.66
  -2  -5   7  156.35   10.63
  -2  -5   7  167.56   11.42
  -2  -5   7  162.60   11.36
  -2  -5   7  205.28   14.70
  -2  -5   7  177.61   13.04
  -2  -5   8   -1.05    2.64
  -2  -5   8    0.51    2.38
  -2  -5   8    0.44    1.55
  -2  -5   8   -0.68    2.07
  -2  -5   8   -1.52    3.04
  -2  -5   8    0.66    2.53
  -2  -5   9    0.50    2.08
  -2  -5   9   -0.47    1.01
  -2  -5   9    4.57    3.16
  -2  -5   9   -0.72    1.73
  -2  -5   9    1.86    2.39
  -2  -5  10   20.08    3.92
  -2  -5  10   23.32    3.94
  -2  -5  10   21.99    4.75
  -2  -5  10   18.89    4.13
  -2  -5  11   36.78    4.56
  -2  -5  11   40.20    5.28
  -2  -5  11   39.28    5.23
  -2  -5  12  440.39   22.88
  -2  -5  13  114.79    7.29
  -2  -5  13  118.50    7.07
  -2  -4  -8  145.87    9.94
  -2  -4  -7   53.52    5.74
  -2  -4  -7   56.36    5.26
  -2  -4  -7   59.60    6.57
  -2  -4  -6    7.20    2.79
  -2  -4  -6   11.67    2.46
  -2  -4  -6   12.55    3.34
  -2  -4  -5  141.41    9.68
  -2  -4  -5  132.14    9.36
  -2  -4  -5  149.53    9.98
  -2  -4  -5  141.43    9.89
  -2  -4  -4  110.32    7.82
  -2  -4  -4  120.20    8.70
  -2  -4  -4  113.34    8.48
  -2  -4  -4  115.92    8.34
  -2  -4  -4  118.39    9.57
  -2  -4  -3  201.59   11.42
  -2  -4  -3  212.80   12.51
  -2  -4  -3  207.96   12.51
  -2  -4  -3  196.66   13.41
  -2  -4  -3  199.80   11.05
  -2  -4  -3  212.28   12.31
  -2  -4  -2 1371.49   57.14
  -2  -4  -2 1283.37   60.74
  -2  -4  -2 1277.41   57.36
  -2  -4  -2 1240.77   57.14
  -2  -4  -2 1211.49   56.08
  -2  -4  -2 1244.72   56.15
  -2  -4  -2 1159.05   57.32
  -2  -4  -2 1382.44   59.12
  -2  -4  -2 1293.77   55.99
  -2  -4  -1  681.70   34.67
  -2  -4  -1  664.20   30.66
  -2  -4  -1  632.51   30.56
  -2  -4  -1  689.89   32.55
  -2  -4  -1  687.31   30.49
  -2  -4  -1  639.39   30.22
  -2  -4  -1  629.28   30.22
  -2  -4  -1  568.81   30.47
  -2  -4   0 2131.91   92.60
  -2  -4   0 2179.18   92.69
  -2  -4   0 2058.01   92.87
  -2  -4   0 2151.77   92.69
  -2  -4   0 2118.04   92.69
  -2  -4   1 1022.56   50.03
  -2  -4   1 1075.90   45.93
  -2  -4   1 1043.77   45.76
  -2  -4   1  989.38   46.41
  -2  -4   1  987.01   45.92
  -2  -4   1  981.04   45.83
  -2  -4   2  100.37    9.07
  -2  -4   2   87.35    6.99
  -2  -4   2   81.28    7.92
  -2  -4   2   78.13    8.28
  -2  -4   2   81.51    6.06
  -2  -4   2   84.93    6.10
  -2  -4   3  162.43   11.74
  -2  -4   3  133.15   10.35
  -2  -4   3  123.27   10.57
  -2  -4   3  166.13   10.78
  -2  -4   4    1.68    2.47
  -2  -4   4    0.79    1.64
  -2  -4   4    1.05    0.84
  -2  -4   4    0.26    0.84
  -2  -4   5  105.82    7.30
  -2  -4   5  107.72    7.34
  -2  -4   5   98.72    8.17
  -2  -4   5   88.42    6.22
  -2  -4   6  818.27   40.88
  -2  -4   6  804.65   39.32
  -2  -4   6  818.99   36.30
  -2  -4   6  812.69   36.33
  -2  -4   6  717.37   35.12
  -2  -4   6  751.40   35.96
  -2  -4   6  668.28   36.58
  -2  -4   7 1010.81   47.04
  -2  -4   7 1007.40   47.07
  -2  -4   7 1125.52   51.53
  -2  -4   7 1133.14   48.31
  -2  -4   7 1150.58   49.54
  -2  -4   7  958.42   48.31
  -2  -4   7  916.56   46.76
  -2  -4   8  224.55   14.97
  -2  -4   8  280.00   15.65
  -2  -4   8  249.10   15.91
  -2  -4   8  227.83   14.92
  -2  -4   9  377.03   23.47
  -2  -4   9  373.06   19.85
  -2  -4   9  331.71   19.37
  -2  -4  10  499.43   26.60
  -2  -4  10  492.86   26.62
  -2  -4  11  212.51   16.08
  -2  -4  12  159.16   10.14
  -2  -3  -9   22.79    2.95
  -2  -3  -8  346.15   18.00
  -2  -3  -7  255.43   14.54
  -2  -3  -7  257.95   16.01
  -2  -3  -6  332.60   19.21
  -2  -3  -6  336.26   19.83
  -2  -3  -6  345.60   18.40
  -2  -3  -6  362.71   18.21
  -2  -3  -6  283.23   18.84
  -2  -3  -5  748.58   35.14
  -2  -3  -5  719.87   33.62
  -2  -3  -5  736.86   33.79
  -2  -3  -5  704.53   35.22
  -2  -3  -5  764.72   34.08
  -2  -3  -5  759.01   33.90
  -2  -3  -4  194.09   11.42
  -2  -3  -4  188.01   11.32
  -2  -3  -4  206.63   11.14
  -2  -3  -4  154.17   11.98
  -2  -3  -4  171.48   11.68
  -2  -3  -4  204.22   12.17
  -2  -3  -4  208.93   11.39
  -2  -3  -3   83.38    6.34
  -2  -3  -3   85.36    6.19
  -2  -3  -3   91.25    6.33
  -2  -3  -3   65.15    6.35
  -2  -3  -3   74.45    6.16
  -2  -3  -3   79.18    5.13
  -2  -3  -3   74.21    5.05
  -2  -3  -3   87.90    5.98
  -2  -3  -2   71.80    7.48
  -2  -3  -2   74.78    5.78
  -2  -3  -2   91.54    6.10
  -2  -3  -2   77.37    5.80
  -2  -3  -2   89.06    5.57
  -2  -3  -2   82.50    5.45
  -2  -3  -2   83.47    5.98
  -2  -3  -2   86.71    5.73
  -2  -3  -1   71.85    5.18
  -2  -3  -1   78.53    5.25
  -2  -3  -1   64.73    5.00
  -2  -3  -1   74.83    5.04
  -2  -3  -1   77.49    5.11
  -2  -3  -1   68.30    5.10
  -2  -3  -1   73.17    4.98
  -2  -3   0  124.17    6.91
  -2  -3   0  107.38    6.68
  -2  -3   0   97.67    6.46
  -2  -3   0  116.92    6.85
  -2  -3   0  111.91    6.72
  -2  -3   0  104.84    6.61
  -2  -3   0  107.09    9.51
  -2  -3   1   90.01    8.97
  -2  -3   1  101.78    6.15
  -2  -3   1  104.44    6.19
  -2  -3   1  109.43    8.14
  -2  -3   1  100.59    6.18
  -2  -3   1   90.94    6.00
  -2  -3   1   99.19    6.17
  -2  -3   1   89.63    5.15
  -2  -3   2  216.49   11.73
  -2  -3   2  207.39   11.63
  -2  -3   2  238.91   11.29
  -2  -3   3  375.71   19.26
  -2  -3   3  347.29   17.18
  -2  -3   3  356.91   17.20
  -2  -3   3  338.93   16.81
  -2  -3   4  881.75   43.88
  -2  -3   4  872.44   44.06
  -2  -3   4  992.58   43.21
  -2  -3   4  998.13   43.12
  -2  -3   4 1024.09   43.18
  -2  -3   5   18.81    2.46
  -2  -3   5   17.92    3.12
  -2  -3   5   17.81    2.42
  -2  -3   5   21.28    2.62
  -2  -3   6  465.77   22.68
  -2  -3   6  442.67   21.96
  -2  -3   6  398.43   22.52
  -2  -3   6  485.92   22.35
  -2  -3   6  475.47   22.26
  -2  -3   7  175.68   10.65
  -2  -3   7  162.23   10.85
  -2  -3   7  142.13    9.93
  -2  -3   7  156.91   12.53
  -2  -3   7  158.90   10.00
  -2  -3   8   11.35    3.04
  -2  -3   8   16.25    3.00
  -2  -3   8   15.10    3.01
  -2  -3   8    9.07    3.90
  -2  -3   8    8.88    2.68
  -2  -3   8   17.00    3.22
  -2  -3   9    2.90    1.82
  -2  -3   9    1.58    1.27
  -2  -3   9    2.80    3.60
  -2  -3   9    1.57    1.69
  -2  -3   9    2.40    2.03
  -2  -3  10   88.45    9.87
  -2  -3  10   92.38    9.00
  -2  -3  10   76.77    8.44
  -2  -3  11    3.07    3.09
  -2  -3  11    0.56    1.59
  -2  -3  12  199.47   13.67
  -2  -3  12  202.42   13.00
  -2  -3  13    1.67    1.17
  -2  -2 -10   96.00    7.15
  -2  -2  -9   90.07    7.71
  -2  -2  -8    4.74    1.96
  -2  -2  -8    3.45    2.12
  -2  -2  -7    0.48    1.70
  -2  -2  -7   -0.29    0.92
  -2  -2  -7   -0.37    1.26
  -2  -2  -7   -0.43    1.59
  -2  -2  -7    0.36    1.02
  -2  -2  -7    2.02    1.40
  -2  -2  -7    0.71    1.31
  -2  -2  -7    1.20    1.54
  -2  -2  -6    2.42    1.93
  -2  -2  -6    0.27    0.86
  -2  -2  -6    1.95    1.77
  -2  -2  -6    0.33    1.06
  -2  -2  -6    0.64    1.13
  -2  -2  -6    0.65    1.25
  -2  -2  -6   -0.41    1.51
  -2  -2  -5   10.27    1.93
  -2  -2  -5   10.20    2.51
  -2  -2  -5    9.73    1.80
  -2  -2  -5   11.68    1.94
  -2  -2  -5    8.80    2.06
  -2  -2  -5    9.05    2.31
  -2  -2  -5    9.15    2.25
  -2  -2  -5    9.33    2.40
  -2  -2  -4    2.39    1.27
  -2  -2  -4    1.38    0.87
  -2  -2  -4    1.37    1.10
  -2  -2  -4    1.25    0.81
  -2  -2  -4    2.05    0.88
  -2  -2  -4    0.64    0.98
  -2  -2  -4    0.32    1.22
  -2  -2  -4    1.96    1.05
  -2  -2  -4    0.79    1.09
  -2  -2  -3  127.72    7.93
  -2  -2  -3  115.78    7.70
  -2  -2  -3  134.83    7.45
  -2  -2  -3  114.70    7.76
  -2  -2  -3  144.93    7.81
  -2  -2  -3  147.92    7.83
  -2  -2  -3  115.72    7.32
  -2  -2  -3  122.14    7.18
  -2  -2  -3  132.31    8.61
  -2  -2  -3  132.76    7.71
  -2  -2  -3  127.41    6.88
  -2  -2  -3  121.58    6.80
  -2  -2  -2    7.49    1.59
  -2  -2  -2    7.96    1.55
  -2  -2  -2   10.95    1.73
  -2  -2  -2    9.42    1.70
  -2  -2  -2   10.31    1.98
  -2  -2  -2    9.71    1.63
  -2  -2  -2    9.13    1.43
  -2  -2  -2    8.46    1.41
  -2  -2  -1  114.69    6.64
  -2  -2  -1  125.23    6.92
  -2  -2  -1  123.28    6.87
  -2  -2  -1  128.22    7.02
  -2  -2  -1  138.32    7.13
  -2  -2   0    2.05    0.77
  -2  -2   0    2.43    0.83
  -2  -2   0    2.71    1.49
  -2  -2   0    1.92    0.74
  -2  -2   0    1.34    0.67
  -2  -2   0    2.99    0.68
  -2  -2   1   15.47    1.67
  -2  -2   1   15.78    1.66
  -2  -2   1   14.56    1.24
  -2  -2   2  246.37   12.35
  -2  -2   3   18.23    2.22
  -2  -2   3   16.39    1.97
  -2  -2   3   21.52    2.23
  -2  -2   4   24.79    2.50
  -2  -2   4   21.57    2.38
  -2  -2   4   24.39    3.00
  -2  -2   4   23.48    3.00
  -2  -2   5  227.03   13.20
  -2  -2   5  246.11   14.69
  -2  -2   5  294.62   14.84
  -2  -2   5  257.62   12.89
  -2  -2   5  251.10   12.85
  -2  -2   5  254.45   13.87
  -2  -2   5  279.11   13.89
  -2  -2   6   17.20    2.61
  -2  -2   6   13.32    2.96
  -2  -2   6   12.94    2.33
  -2  -2   6   14.02    1.86
  -2  -2   6   15.72    1.97
  -2  -2   6   14.48    2.72
  -2  -2   7    0.76    1.22
  -2  -2   7    0.72    0.87
  -2  -2   7    0.39    1.25
  -2  -2   7    4.81    1.73
  -2  -2   7    0.35    1.29
  -2  -2   7    0.82    1.25
  -2  -2   7    2.56    2.58
  -2  -2   8 1148.90   51.55
  -2  -2   8 1157.02   53.90
  -2  -2   8 1171.38   52.28
  -2  -2   8 1013.50   51.78
  -2  -2   8  988.19   52.03
  -2  -2   9  119.72   11.65
  -2  -2   9  126.83   11.09
  -2  -2   9  129.63   10.76
  -2  -2   9  126.64   10.52
  -2  -2  10    0.63    2.86
  -2  -2  10   -0.59    1.41
  -2  -2  10    1.77    1.89
  -2  -2  10    0.93    1.58
  -2  -2  11  130.71   11.18
  -2  -2  11  136.13   11.18
  -2  -2  11  130.09   10.52
  -2  -2  12    3.19    2.34
  -2  -2  13    7.13    1.69
  -2  -1 -11   -0.24    0.88
  -2  -1 -10    2.23    1.65
  -2  -1  -9  355.98   18.16
  -2  -1  -9  351.89   19.03
  -2  -1  -9  301.60   18.06
  -2  -1  -9  359.40   20.30
  -2  -1  -8  214.49   13.45
  -2  -1  -8  189.12   12.96
  -2  -1  -8  196.23   12.53
  -2  -1  -8  221.39   14.09
  -2  -1  -8  233.31   14.59
  -2  -1  -8  215.16   13.21
  -2  -1  -8  194.22   13.03
  -2  -1  -8  230.81   14.65
  -2  -1  -7  207.17   12.53
  -2  -1  -7  176.32   11.79
  -2  -1  -7  226.57   12.84
  -2  -1  -7  214.72   13.32
  -2  -1  -7  208.11   13.20
  -2  -1  -7  174.29   12.53
  -2  -1  -7  183.65   12.51
  -2  -1  -6  665.79   33.36
  -2  -1  -6  700.98   31.83
  -2  -1  -6  629.58   32.29
  -2  -1  -6  626.31   31.43
  -2  -1  -6  759.00   33.80
  -2  -1  -6  725.69   33.48
  -2  -1  -6  768.55   33.09
  -2  -1  -5  845.79   41.04
  -2  -1  -5  916.91   39.52
  -2  -1  -5  877.85   39.41
  -2  -1  -5  920.50   39.99
  -2  -1  -5  847.08   40.23
  -2  -1  -5  891.62   41.00
  -2  -1  -5  937.78   40.76
  -2  -1  -4  887.54   43.08
  -2  -1  -4 1019.37   42.23
  -2  -1  -4 1006.94   42.25
  -2  -1  -4  942.97   42.39
  -2  -1  -4  970.94   43.17
  -2  -1  -4  898.97   42.92
  -2  -1  -3  430.23   18.75
  -2  -1  -3  434.93   18.79
  -2  -1  -3  403.38   19.15
  -2  -1  -3  372.30   18.52
  -2  -1  -3  393.47   18.36
  -2  -1  -3  432.25   18.46
  -2  -1  -3  393.38   19.41
  -2  -1  -2   22.73    1.92
  -2  -1  -2   23.41    1.95
  -2  -1  -2   20.08    1.84
  -2  -1  -2   21.19    2.28
  -2  -1  -2   21.48    2.04
  -2  -1  -1    2.17    0.63
  -2  -1  -1    2.09    0.59
  -2  -1  -1    1.95    0.60
  -2  -1  -1    1.52    0.57
  -2  -1   0  417.41   19.39
  -2  -1   0  431.12   18.80
  -2  -1   1  234.37   10.20
  -2  -1   1  198.11    9.40
  -2  -1   1  213.86   10.98
  -2  -1   2 2624.89  102.48
  -2  -1   2 2306.02  100.39
  -2  -1   2 2357.53  100.39
  -2  -1   2 2753.55  102.45
  -2  -1   3 3247.74  135.45
  -2  -1   3 3202.65  135.43
  -2  -1   3 3103.84  137.59
  -2  -1   3 3164.88  136.88
  -2  -1   4   80.09    5.54
  -2  -1   4   84.04    5.63
  -2  -1   4   98.88    7.24
  -2  -1   4   91.25    7.50
  -2  -1   4   91.57    7.12
  -2  -1   4   89.54    6.02
  -2  -1   5 2028.24   73.71
  -2  -1   5 1802.80   74.69
  -2  -1   5 1373.55   72.48
  -2  -1   5 1387.66   72.47
  -2  -1   5 1776.03   74.27
  -2  -1   5 1742.18   72.66
  -2  -1   5 1892.88   75.59
  -2  -1   5 1632.54   71.03
  -2  -1   5 1632.17   71.04
  -2  -1   6  531.45   26.29
  -2  -1   6  450.07   25.33
  -2  -1   6  444.97   25.75
  -2  -1   6  472.75   25.98
  -2  -1   6  562.21   25.77
  -2  -1   6  588.65   27.25
  -2  -1   6  632.16   27.97
  -2  -1   7  284.56   16.24
  -2  -1   7  260.05   16.13
  -2  -1   7  266.45   16.76
  -2  -1   7  258.73   16.63
  -2  -1   7  327.73   17.40
  -2  -1   7  295.74   17.08
  -2  -1   7  287.82   16.10
  -2  -1   7  267.03   17.21
  -2  -1   8   53.91    6.19
  -2  -1   8   44.02    5.77
  -2  -1   8   63.71    7.23
  -2  -1   8   46.52    5.59
  -2  -1   8   67.21    6.84
  -2  -1   8   61.35    6.11
  -2  -1   9   -0.55    1.68
  -2  -1   9    1.16    2.40
  -2  -1  10   16.98    3.82
  -2  -1  10   18.10    3.71
  -2  -1  10   11.93    3.81
  -2  -1  11  451.16   24.42
  -2  -1  11  458.05   23.44
  -2  -1  11  400.20   23.85
  -2  -1  12   38.59    4.39
  -2  -1  13  419.72   19.75
  -2   0 -11  267.53   13.97
  -2   0 -10  107.84    8.47
  -2   0 -10  123.12    8.99
  -2   0 -10  123.23    8.34
  -2   0  -9  616.36   33.31
  -2   0  -9  685.20   33.59
  -2   0  -9  701.71   33.25
  -2   0  -9  599.18   32.61
  -2   0  -9  688.42   33.17
  -2   0  -9  677.61   33.39
  -2   0  -9  731.91   34.74
  -2   0  -9  697.55   34.35
  -2   0  -9  683.72   33.68
  -2   0  -8   97.36    7.59
  -2   0  -8   97.98    8.06
  -2   0  -8  109.94    8.83
  -2   0  -8  102.30    7.97
  -2   0  -8  114.43    9.29
  -2   0  -8  103.94    8.73
  -2   0  -8  122.00    8.45
  -2   0  -7   89.37    6.91
  -2   0  -7   87.09    7.31
  -2   0  -7   86.07    6.79
  -2   0  -7   79.83    7.05
  -2   0  -7   97.45    6.98
  -2   0  -7   94.36    7.90
  -2   0  -6    9.40    2.37
  -2   0  -6    8.54    2.14
  -2   0  -6   13.19    2.54
  -2   0  -6   11.75    2.09
  -2   0  -6   10.79    2.02
  -2   0  -5  264.14   13.63
  -2   0  -5  249.40   13.99
  -2   0  -5  247.67   13.61
  -2   0  -5  247.96   14.27
  -2   0  -5  256.97   13.23
  -2   0  -5  269.13   13.44
  -2   0  -5  272.55   13.55
  -2   0  -4  280.86   14.49
  -2   0  -4  260.20   12.43
  -2   0  -4  274.82   12.49
  -2   0  -4  302.68   13.76
  -2   0  -4  270.11   14.18
  -2   0  -4  297.20   13.76
  -2   0  -3 1789.79   75.76
  -2   0  -3 1803.36   75.77
  -2   0  -3 1747.89   76.69
  -2   0  -2  204.90   10.37
  -2   0  -2  214.12   10.35
  -2   0  -1 2233.71   90.73
  -2   0  -1 2267.10   90.16
  -2   0  -1 1889.68   90.46
  -2   0  -1 2005.61   90.69
  -2   0  -1 2272.72   91.31
  -2   0   0 2677.59  121.74
  -2   0   0 2933.13  121.83
  -2   0   0 3026.31  121.93
  -2   0   1  403.61   19.18
  -2   0   1  428.37   19.23
  -2   0   2  382.34   18.16
  -2   0   2  389.45   18.17
  -2   0   2  412.54   20.78
  -2   0   2  371.20   18.62
  -2   0   2  352.96   18.81
  -2   0   3  100.04    7.38
  -2   0   3   89.38    5.72
  -2   0   3   92.28    5.81
  -2   0   3  107.05    7.13
  -2   0   3   85.02    6.05
  -2   0   4   63.32    4.89
  -2   0   4   67.02    6.10
  -2   0   4   55.51    4.59
  -2   0   4   58.89    4.67
  -2   0   4   54.82    4.59
  -2   0   4   90.58    5.93
  -2   0   4   82.62    7.00
  -2   0   4   58.26    4.32
  -2   0   4   60.51    5.16
  -2   0   4   66.82    5.85
  -2   0   5  445.67   20.47
  -2   0   5  403.75   21.69
  -2   0   5  378.99   20.88
  -2   0   5  413.89   20.75
  -2   0   5  406.19   20.65
  -2   0   5  453.85   20.51
  -2   0   5  338.94   19.30
  -2   0   5  513.89   22.79
  -2   0   5  394.54   20.34
  -2   0   5  398.18   20.18
  -2   0   5  393.70   21.78
  -2   0   6  149.68   11.14
  -2   0   6  164.12   10.45
  -2   0   6  156.72   10.77
  -2   0   6  159.20   10.86
  -2   0   6  165.51   10.07
  -2   0   6  189.28   11.31
  -2   0   6  160.15   11.40
  -2   0   6  144.42   10.83
  -2   0   6  129.10    9.68
  -2   0   7  295.86   17.62
  -2   0   7  267.20   17.45
  -2   0   7  326.56   17.57
  -2   0   7  296.53   17.78
  -2   0   7  278.57   17.47
  -2   0   7  277.49   16.27
  -2   0   7  310.98   17.02
  -2   0   7  270.58   17.60
  -2   0   7  302.50   17.61
  -2   0   8 1414.54   66.91
  -2   0   8 1535.13   67.16
  -2   0   8 1468.41   67.87
  -2   0   8 1458.29   67.82
  -2   0   8 1430.27   67.54
  -2   0   8 1257.81   66.63
  -2   0   8 1387.01   66.05
  -2   0   8 1653.20   66.45
  -2   0   9    0.99    1.59
  -2   0   9    5.45    2.25
  -2   0   9    3.09    2.65
  -2   0   9    2.19    1.86
  -2   0   9    1.69    1.57
  -2   0   9    1.06    1.60
  -2   0  10   20.78    4.14
  -2   0  10   21.75    3.99
  -2   0  10   26.38    4.57
  -2   0  10   26.70    4.46
  -2   0  11  360.28   21.33
  -2   0  11  433.96   22.36
  -2   0  11  391.73   21.21
  -2   0  12    3.05    1.33
  -2   1 -12    7.83    1.46
  -2   1 -12    6.96    1.61
  -2   1 -11    5.37    1.69
  -2   1 -11    1.46    1.66
  -2   1 -11    2.62    1.61
  -2   1 -11    0.96    1.33
  -2   1 -11    1.57    1.19
  -2   1 -10    6.25    2.35
  -2   1 -10    8.64    2.42
  -2   1 -10    5.36    2.26
  -2   1 -10    5.96    2.06
  -2   1 -10    4.38    1.82
  -2   1  -9  190.05   12.22
  -2   1  -9  180.88   12.44
  -2   1  -9  197.55   13.16
  -2   1  -9  185.27   12.05
  -2   1  -9  186.23   13.46
  -2   1  -9  197.04   13.20
  -2   1  -9  195.47   11.90
  -2   1  -8    1.41    1.89
  -2   1  -8    2.77    1.69
  -2   1  -8    1.17    1.09
  -2   1  -8    0.35    1.07
  -2   1  -8    4.45    1.52
  -2   1  -7    0.61    1.38
  -2   1  -7    0.75    0.75
  -2   1  -7    2.72    1.82
  -2   1  -7    0.33    1.10
  -2   1  -7    0.42    1.35
  -2   1  -7    0.28    0.96
  -2   1  -7   -0.25    0.76
  -2   1  -6  563.21   25.89
  -2   1  -6  545.77   27.35
  -2   1  -6  513.75   26.24
  -2   1  -6  555.25   26.23
  -2   1  -6  541.21   26.24
  -2   1  -6  570.32   25.86
  -2   1  -5   13.85    1.89
  -2   1  -5   16.44    2.65
  -2   1  -5   14.82    2.11
  -2   1  -5   13.52    2.09
  -2   1  -4   70.48    4.19
  -2   1  -4   68.82    5.09
  -2   1  -4   67.81    4.32
  -2   1  -4   68.17    4.60
  -2   1  -4   61.43    4.68
  -2   1  -3  173.15    9.15
  -2   1  -3  179.89    9.46
  -2   1  -3  168.60    9.19
  -2   1  -3  179.57    8.98
  -2   1  -2   38.18    3.55
  -2   1  -2   44.39    4.17
  -2   1  -2   36.69    2.15
  -2   1  -1   97.98    5.32
  -2   1  -1  106.18    7.01
  -2   1  -1  114.66    8.26
  -2   1  -1  100.73    5.44
  -2   1   0   61.80    4.84
  -2   1   0   54.93    2.70
  -2   1   0   64.98    3.54
  -2   1   0   67.13    4.81
  -2   1   0   64.30    3.76
  -2   1   1  329.67   17.37
  -2   1   1  347.42   15.77
  -2   1   1  364.30   16.00
  -2   1   1  338.55   17.18
  -2   1   1  333.09   16.20
  -2   1   1  333.10   15.34
  -2   1   2  277.82   13.29
  -2   1   2  293.65   13.43
  -2   1   2  240.25   13.46
  -2   1   2  261.30   11.65
  -2   1   2  230.25   12.94
  -2   1   2  218.71   11.90
  -2   1   2  252.61   13.88
  -2   1   3    0.43    1.13
  -2   1   3    1.30    1.35
  -2   1   3    1.05    0.62
  -2   1   3    0.56    1.46
  -2   1   3    1.04    1.09
  -2   1   3    1.75    1.60
  -2   1   4  780.89   37.64
  -2   1   4  781.80   36.48
  -2   1   4  888.18   39.17
  -2   1   4  819.70   37.15
  -2   1   4  833.58   37.18
  -2   1   4  843.09   37.03
  -2   1   4  774.67   36.87
  -2   1   4  713.95   38.93
  -2   1   4  822.99   37.22
  -2   1   4  832.05   38.83
  -2   1   5  283.59   16.07
  -2   1   5  303.15   18.21
  -2   1   5  311.38   15.32
  -2   1   5  322.83   15.80
  -2   1   5  309.81   16.22
  -2   1   5  289.71   16.34
  -2   1   5  303.90   16.45
  -2   1   5  293.27   16.65
  -2   1   5  318.23   18.25
  -2   1   5  289.33   16.24
  -2   1   5  320.21   15.92
  -2   1   5  276.29   15.76
  -2   1   5  315.82   18.20
  -2   1   6   48.33    4.76
  -2   1   6   52.47    4.92
  -2   1   6   49.10    5.00
  -2   1   6   47.57    6.27
  -2   1   6   65.36    5.84
  -2   1   6   66.37    6.13
  -2   1   6   66.08    6.24
  -2   1   6   63.08    4.97
  -2   1   6   46.05    5.23
  -2   1   6   50.52    6.59
  -2   1   6   54.12    5.92
  -2   1   6   49.01    5.73
  -2   1   7   32.45    5.45
  -2   1   7   36.33    4.73
  -2   1   7   29.94    4.72
  -2   1   7   29.01    4.70
  -2   1   7   28.22    4.57
  -2   1   7   36.38    5.45
  -2   1   7   27.48    4.40
  -2   1   7   32.86    4.02
  -2   1   7   32.45    3.98
  -2   1   7   29.65    4.25
  -2   1   8    4.84    2.44
  -2   1   8    5.92    2.30
  -2   1   8    7.44    2.62
  -2   1   8    5.31    2.22
  -2   1   8    6.60    1.99
  -2   1   8    4.70    1.66
  -2   1   8    6.67    3.05
  -2   1   8    7.08    2.50
  -2   1   9   21.00    3.90
  -2   1   9   22.13    3.99
  -2   1   9   18.63    3.81
  -2   1   9   29.23    4.64
  -2   1  10    6.26    2.16
  -2   1  10    9.89    2.87
  -2   1  11   35.39    4.33
  -2   1  11   50.86    4.96
  -2   2 -12   40.85    3.93
  -2   2 -12   36.33    3.92
  -2   2 -12   32.67    3.59
  -2   2 -12   33.11    3.34
  -2   2 -11  213.39   13.40
  -2   2 -11  195.51   12.69
  -2   2 -11  231.53   13.79
  -2   2 -11  217.02   13.60
  -2   2 -10  332.14   20.32
  -2   2 -10  322.43   19.28
  -2   2 -10  328.60   18.88
  -2   2 -10  363.39   19.91
  -2   2 -10  338.63   19.04
  -2   2 -10  335.90   19.05
  -2   2 -10  353.25   19.67
  -2   2  -9   -0.42    1.64
  -2   2  -9    1.68    1.89
  -2   2  -9    1.90    1.41
  -2   2  -9    1.45    1.07
  -2   2  -9    1.07    1.90
  -2   2  -9    1.37    1.27
  -2   2  -9    1.18    1.46
  -2   2  -8  180.35   11.53
  -2   2  -8  192.33   10.84
  -2   2  -8  161.92   11.10
  -2   2  -8  168.10   10.83
  -2   2  -8  188.66   11.94
  -2   2  -8  197.79   13.17
  -2   2  -7  132.73    7.92
  -2   2  -7  119.43    8.21
  -2   2  -7  122.21    9.37
  -2   2  -7  112.35    8.15
  -2   2  -6    2.86    1.36
  -2   2  -6    0.59    0.74
  -2   2  -6    2.07    1.08
  -2   2  -5  372.81   17.09
  -2   2  -5  379.34   18.81
  -2   2  -5  387.56   18.55
  -2   2  -5  351.04   17.34
  -2   2  -5  375.46   17.97
  -2   2  -4  625.17   26.58
  -2   2  -4  595.85   28.44
  -2   2  -4  590.65   28.50
  -2   2  -4  583.61   27.36
  -2   2  -4  628.45   27.81
  -2   2  -4  640.48   28.32
  -2   2  -3   15.01    1.90
  -2   2  -3   20.20    3.39
  -2   2  -3   18.57    1.99
  -2   2  -3   19.61    3.00
  -2   2  -2 2051.02   82.50
  -2   2  -2 1858.88   81.69
  -2   2  -2 1948.11   82.80
  -2   2  -1  979.88   44.39
  -2   2  -1 1045.32   43.34
  -2   2  -1 1000.14   45.41
  -2   2  -1  989.57   43.09
  -2   2  -1 1010.79   44.06
  -2   2   0  857.78   36.77
  -2   2   0  856.02   38.46
  -2   2   0  871.94   36.96
  -2   2   0  884.11   37.78
  -2   2   0  818.44   35.89
  -2   2   0  913.98   37.95
  -2   2   1 1264.99   55.93
  -2   2   1 1369.14   57.78
  -2   2   1 1301.80   56.58
  -2   2   1 1269.41   55.54
  -2   2   1 1269.97   57.13
  -2   2   1 1281.75   56.65
  -2   2   1 1391.59   56.61
  -2   2   2   37.62    4.05
  -2   2   2   36.49    3.22
  -2   2   2   32.47    2.80
  -2   2   2   33.68    3.86
  -2   2   2   29.37    2.70
  -2   2   2   32.59    3.45
  -2   2   2   35.72    3.84
  -2   2   3   59.02    5.52
  -2   2   3   50.61    4.71
  -2   2   3   58.16    3.97
  -2   2   3   56.28    4.57
  -2   2   3   65.70    5.58
  -2   2   3   55.27    4.38
  -2   2   3   55.08    5.16
  -2   2   3   50.37    4.16
  -2   2   4    0.62    1.34
  -2   2   4    1.07    0.79
  -2   2   4    1.46    2.50
  -2   2   4    0.30    1.31
  -2   2   4   -0.30    1.42
  -2   2   4   -0.29    1.14
  -2   2   4    0.93    0.74
  -2   2   4    0.26    1.13
  -2   2   4   -0.26    1.17
  -2   2   4    2.44    1.36
  -2   2   5    1.29    1.16
  -2   2   5    3.44    2.24
  -2   2   5    6.56    1.93
  -2   2   5    6.68    2.07
  -2   2   5    4.56    1.69
  -2   2   5    5.08    1.55
  -2   2   5    4.02    1.33
  -2   2   5    2.98    1.51
  -2   2   5    4.96    1.85
  -2   2   5    6.21    2.78
  -2   2   5    2.94    2.44
  -2   2   6  526.44   30.68
  -2   2   6  607.34   27.66
  -2   2   6  621.53   29.30
  -2   2   6  549.87   29.25
  -2   2   6  619.09   29.84
  -2   2   6  590.08   27.74
  -2   2   6  609.23   28.35
  -2   2   6  565.42   27.46
  -2   2   6  557.64   28.81
  -2   2   6  531.88   28.90
  -2   2   6  505.84   30.77
  -2   2   6  493.13   30.25
  -2   2   7  446.13   29.37
  -2   2   7  605.61   28.64
  -2   2   7  508.12   26.01
  -2   2   7  587.12   29.28
  -2   2   7  601.59   29.41
  -2   2   7  453.38   27.72
  -2   2   7  489.41   29.71
  -2   2   7  599.49   27.44
  -2   2   7  564.77   28.73
  -2   2   7  512.88   28.15
  -2   2   8  105.01    8.75
  -2   2   8  106.01    9.37
  -2   2   8  106.12    9.41
  -2   2   8   90.84    8.42
  -2   2   8   73.07    8.88
  -2   2   8   98.01    9.56
  -2   2   8   76.79    8.20
  -2   2   8  100.82    7.74
  -2   2   9 1031.51   53.16
  -2   2   9 1133.18   53.30
  -2   2  10  215.20   13.44
  -2   2  10  242.43   13.97
  -2   2  11   18.93    2.65
  -2   2  11   23.22    2.90
  -2   3 -12   14.14    2.53
  -2   3 -12   12.66    2.24
  -2   3 -12   14.74    2.51
  -2   3 -11    3.75    1.88
  -2   3 -11    4.30    1.97
  -2   3 -11    4.29    1.88
  -2   3 -11    2.92    1.66
  -2   3 -10   67.01    7.56
  -2   3 -10   74.72    6.90
  -2   3 -10   60.97    7.33
  -2   3  -9   49.75    5.50
  -2   3  -9   39.97    5.69
  -2   3  -8 1099.88   50.84
  -2   3  -8 1172.31   52.09
  -2   3  -8 1180.46   54.23
  -2   3  -8 1126.73   51.36
  -2   3  -7 1393.04   61.42
  -2   3  -7 1351.87   61.05
  -2   3  -7 1448.20   63.67
  -2   3  -6  222.48   12.83
  -2   3  -6  225.57   12.00
  -2   3  -6  232.45   13.39
  -2   3  -5 1581.00   75.35
  -2   3  -5 1737.84   75.64
  -2   3  -5 1725.72   74.52
  -2   3  -4 1583.41   68.67
  -2   3  -4 1491.53   69.91
  -2   3  -3  110.59    7.37
  -2   3  -3  133.03    9.60
  -2   3  -3  116.67    6.72
  -2   3  -2  141.53    8.10
  -2   3  -2  124.70    8.35
  -2   3  -1   37.69    3.49
  -2   3  -1   39.90    3.95
  -2   3  -1   35.08    2.80
  -2   3  -1   30.95    2.20
  -2   3  -1   38.03    3.48
  -2   3  -1   34.90    3.62
  -2   3   0  284.55   14.58
  -2   3   0  268.83   12.68
  -2   3   0  274.70   12.33
  -2   3   0  303.48   14.31
  -2   3   0  276.84   14.22
  -2   3   0  277.74   14.17
  -2   3   0  258.90   13.35
  -2   3   0  251.40   12.49
  -2   3   1  675.51   29.87
  -2   3   1  648.44   29.85
  -2   3   1  579.95   28.32
  -2   3   1  573.50   27.37
  -2   3   1  643.80   28.75
  -2   3   1  629.98   28.60
  -2   3   1  606.40   28.92
  -2   3   1  639.17   29.89
  -2   3   2  251.52   14.27
  -2   3   2  245.43   13.19
  -2   3   2  303.46   15.85
  -2   3   2  299.23   15.63
  -2   3   2  284.04   15.44
  -2   3   2  260.89   13.69
  -2   3   2  300.70   15.99
  -2   3   2  238.36   14.37
  -2   3   3 1593.30   73.20
  -2   3   3 1606.27   71.57
  -2   3   3 1418.56   72.67
  -2   3   3 1656.28   73.02
  -2   3   3 1684.69   73.10
  -2   3   3 1589.44   72.07
  -2   3   3 1689.79   72.75
  -2   3   3 1657.69   71.53
  -2   3   3 1657.26   73.85
  -2   3   4 1658.61   73.50
  -2   3   4 1632.19   73.51
  -2   3   4 1724.86   75.64
  -2   3   4 1624.10   72.30
  -2   3   4 1585.38   72.62
  -2   3   4 1616.82   72.89
  -2   3   4 1609.50   72.26
  -2   3   4 1643.01   74.49
  -2   3   5    7.60    2.74
  -2   3   5    7.24    1.90
  -2   3   5    6.45    2.13
  -2   3   5    7.18    3.43
  -2   3   5    7.05    2.23
  -2   3   5    4.23    1.77
  -2   3   5    7.31    2.77
  -2   3   5    7.92    2.23
  -2   3   6  382.24   24.06
  -2   3   6  350.43   23.64
  -2   3   6  446.26   21.07
  -2   3   6  425.05   21.42
  -2   3   6  387.65   21.65
  -2   3   6  380.93   21.73
  -2   3   6  338.68   23.17
  -2   3   6  368.98   21.39
  -2   3   7  140.99   13.13
  -2   3   7  169.89   10.42
  -2   3   7  178.94   12.58
  -2   3   7  186.17   12.73
  -2   3   7  144.47   11.02
  -2   3   7  170.86   10.03
  -2   3   7  165.17   10.90
  -2   3   7  122.62   12.11
  -2   3   7  133.13   11.09
  -2   3   7  133.82   11.53
  -2   3   8   21.52    3.57
  -2   3   8   22.44    3.86
  -2   3   8   16.73    3.54
  -2   3   8   19.63    4.22
  -2   3   8   23.50    3.43
  -2   3   9   14.67    2.64
  -2   3   9   10.35    2.37
  -2   3   9   11.43    2.81
  -2   3   9   12.96    2.68
  -2   3  10   43.29    4.37
  -2   4 -12   29.72    3.19
  -2   4 -12   29.58    3.44
  -2   4 -11  187.07   11.88
  -2   4 -11  151.75   10.49
  -2   4 -11  170.83   11.17
  -2   4 -10  352.59   20.51
  -2   4 -10  335.12   20.16
  -2   4 -10  325.78   18.49
  -2   4 -10  320.02   18.52
  -2   4  -9    2.21    1.53
  -2   4  -9    2.15    1.59
  -2   4  -9    5.12    2.33
  -2   4  -8   73.02    7.20
  -2   4  -7   57.24    5.39
  -2   4  -7   47.65    5.34
  -2   4  -7   45.03    4.08
  -2   4  -6   -0.57    1.84
  -2   4  -6    0.21    0.67
  -2   4  -5   53.31    5.71
  -2   4  -5   59.78    4.57
  -2   4  -4  186.94   13.66
  -2   4  -4  165.26   10.45
  -2   4  -3    1.84    1.41
  -2   4  -3    0.43    1.61
  -2   4  -2  485.66   23.17
  -2   4  -2  429.49   22.88
  -2   4  -2  478.02   21.79
  -2   4  -1  145.97    9.15
  -2   4  -1  140.10    7.53
  -2   4  -1  138.81    7.60
  -2   4  -1  133.41    9.47
  -2   4  -1  153.51    8.42
  -2   4   0   50.87    5.03
  -2   4   0   42.08    4.79
  -2   4   0   48.61    5.09
  -2   4   0   44.06    4.59
  -2   4   0   46.67    4.61
  -2   4   0   47.57    4.72
  -2   4   0   44.02    3.39
  -2   4   0   37.64    3.86
  -2   4   1  262.81   15.03
  -2   4   1  254.27   14.82
  -2   4   1  265.86   15.05
  -2   4   1  223.13   13.63
  -2   4   1  261.14   13.64
  -2   4   1  225.13   13.33
  -2   4   1  219.15   12.06
  -2   4   1  227.09   13.17
  -2   4   2    5.63    2.07
  -2   4   2    4.15    2.11
  -2   4   2    7.57    2.31
  -2   4   2    5.14    2.21
  -2   4   2    3.86    1.54
  -2   4   2    4.53    1.50
  -2   4   2    5.90    1.59
  -2   4   2    6.24    1.80
  -2   4   2    3.01    1.62
  -2   4   2    4.66    1.34
  -2   4   3    0.40    1.36
  -2   4   3    1.10    1.06
  -2   4   3    1.00    1.18
  -2   4   3    2.68    1.22
  -2   4   3   -0.39    1.26
  -2   4   3    1.17    1.38
  -2   4   3    2.79    1.99
  -2   4   3    2.20    1.22
  -2   4   3    0.84    1.35
  -2   4   3    0.52    1.94
  -2   4   4    8.83    3.04
  -2   4   4    6.93    2.09
  -2   4   4    8.20    2.35
  -2   4   4    6.95    2.26
  -2   4   4   10.09    3.50
  -2   4   4    5.24    2.53
  -2   4   4    8.73    2.18
  -2   4   4    6.24    2.07
  -2   4   4    9.38    2.42
  -2   4   5   27.45    4.24
  -2   4   5   28.58    5.57
  -2   4   5   31.26    4.24
  -2   4   5   27.46    4.24
  -2   4   5   34.59    4.72
  -2   4   5   25.78    4.16
  -2   4   5   30.02    4.19
  -2   4   5   27.70    5.19
  -2   4   5   27.17    3.90
  -2   4   6   17.82    4.40
  -2   4   6   15.25    3.24
  -2   4   6   20.26    3.27
  -2   4   6   22.75    3.33
  -2   4   6   20.36    3.61
  -2   4   6    9.85    2.87
  -2   4   6   14.27    3.28
  -2   4   6   15.10    3.23
  -2   4   6   16.92    3.24
  -2   4   6   21.35    4.97
  -2   4   6   13.07    2.83
  -2   4   6   15.56    3.29
  -2   4   6   15.83    4.20
  -2   4   7   74.43    6.13
  -2   4   7   64.78    6.12
  -2   4   7   57.17    7.60
  -2   4   7   64.68    5.55
  -2   4   7   73.98    6.55
  -2   4   8   16.56    2.67
  -2   4   9   30.02    3.53
  -2   4   9   25.97    3.41
  -2   5 -12    5.59    1.46
  -2   5 -11    0.44    1.50
  -2   5 -11    1.19    1.39
  -2   5 -10    1.80    1.34
  -2   5 -10    1.50    1.77
  -2   5 -10    2.27    1.61
  -2   5  -9  112.12    8.42
  -2   5  -9  106.12    9.11
  -2   5  -8   45.59    5.35
  -2   5  -8   44.08    5.02
  -2   5  -7   31.01    4.03
  -2   5  -7   23.03    3.80
  -2   5  -6  411.99   23.97
  -2   5  -6  420.38   22.29
  -2   5  -6  407.60   20.14
  -2   5  -5   61.18    6.26
  -2   5  -5   58.04    4.73
  -2   5  -4  195.72   12.27
  -2   5  -3  313.36   16.78
  -2   5  -3  288.60   15.16
  -2   5  -2    2.66    1.60
  -2   5  -2    3.66    1.02
  -2   5  -2    2.72    1.51
  -2   5  -2    2.27    1.04
  -2   5  -2    3.75    1.36
  -2   5  -1    0.44    1.55
  -2   5  -1    0.43    1.47
  -2   5  -1   -0.27    0.81
  -2   5  -1    0.36    1.22
  -2   5  -1    1.41    1.31
  -2   5   0  138.97   10.17
  -2   5   0  149.27   11.19
  -2   5   0  154.90   11.33
  -2   5   0  130.64    9.76
  -2   5   0  146.16    9.97
  -2   5   0  123.48    9.02
  -2   5   1   37.92    4.73
  -2   5   1   50.51    5.94
  -2   5   1   47.99    5.86
  -2   5   1   52.23    6.10
  -2   5   1   42.08    5.25
  -2   5   1   51.76    5.25
  -2   5   1   62.93    5.76
  -2   5   1   51.65    6.22
  -2   5   2  368.89   20.04
  -2   5   2  325.61   19.13
  -2   5   2  331.61   19.41
  -2   5   2  339.98   19.65
  -2   5   2  358.05   19.92
  -2   5   2  309.59   18.00
  -2   5   2  345.39   20.58
  -2   5   2  319.05   18.25
  -2   5   3  332.31   19.68
  -2   5   3  321.48   18.75
  -2   5   3  358.39   19.58
  -2   5   3  356.91   21.50
  -2   5   3  363.67   20.10
  -2   5   3  338.61   19.76
  -2   5   3  369.11   20.89
  -2   5   3  319.16   19.86
  -2   5   3  337.55   21.45
  -2   5   4  178.17   13.02
  -2   5   4  186.42   14.65
  -2   5   4  211.30   13.03
  -2   5   4  190.56   13.14
  -2   5   4  198.83   13.30
  -2   5   4  188.01   12.52
  -2   5   4  190.05   12.89
  -2   5   4  189.28   15.36
  -2   5   4  212.43   13.18
  -2   5   4  190.42   14.36
  -2   5   5  467.77   23.92
  -2   5   5  471.88   24.34
  -2   5   5  455.05   24.89
  -2   5   5  462.54   24.98
  -2   5   5  464.76   24.54
  -2   5   5  468.57   24.37
  -2   5   5  408.14   26.06
  -2   5   6   45.91    4.93
  -2   5   6   36.87    4.38
  -2   5   6   47.07    5.29
  -2   5   6   35.76    4.31
  -2   5   6   50.92    5.34
  -2   5   7   36.63    3.98
  -2   5   7   44.56    4.72
  -2   5   7   45.55    4.57
  -2   5   8   11.68    2.23
  -2   5   8    6.02    1.54
  -2   6 -10  254.94   15.83
  -2   6  -9  433.00   22.41
  -2   6  -8   89.38    7.63
  -2   6  -7   38.52    4.94
  -2   6  -6    0.85    1.71
  -2   6  -5  165.53   12.19
  -2   6  -4  238.32   13.66
  -2   6  -4  234.84   14.94
  -2   6  -4  246.06   14.59
  -2   6  -3 1150.52   53.62
  -2   6  -3 1117.60   54.70
  -2   6  -3 1154.79   53.86
  -2   6  -3 1185.34   55.07
  -2   6  -2  243.16   16.03
  -2   6  -2  231.97   15.77
  -2   6  -2  242.21   14.96
  -2   6  -2  217.31   13.33
  -2   6  -1  394.06   23.75
  -2   6  -1  450.53   25.78
  -2   6  -1  486.39   26.24
  -2   6  -1  446.59   24.11
  -2   6  -1  465.91   24.39
  -2   6  -1  439.26   22.92
  -2   6   0 1612.74   70.41
  -2   6   0 1646.78   71.07
  -2   6   0 1629.13   71.02
  -2   6   0 1469.82   67.90
  -2   6   0 1392.13   68.69
  -2   6   0 1471.18   69.69
  -2   6   0 1400.83   67.73
  -2   6   1  230.43   15.67
  -2   6   1  286.12   16.99
  -2   6   1  284.80   17.40
  -2   6   1  275.25   17.24
  -2   6   1  295.59   17.48
  -2   6   1  262.97   16.81
  -2   6   1  269.56   17.83
  -2   6   1  252.58   15.15
  -2   6   2  104.97    8.83
  -2   6   2  101.07    9.03
  -2   6   2   90.41    8.57
  -2   6   2  116.88    9.40
  -2   6   2  100.91    8.99
  -2   6   2   94.52    7.71
  -2   6   2  104.98    8.32
  -2   6   2  103.24   10.14
  -2   6   3    9.26    3.27
  -2   6   3   11.93    2.78
  -2   6   3    8.89    2.63
  -2   6   3    6.57    2.28
  -2   6   3    7.38    2.90
  -2   6   3    6.72    2.57
  -2   6   3    8.41    2.57
  -2   6   3    9.66    2.33
  -2   6   3   10.11    2.59
  -2   6   4    1.61    1.55
  -2   6   4    3.76    3.12
  -2   6   4    0.60    1.82
  -2   6   4    2.02    1.50
  -2   6   4    3.20    1.61
  -2   6   4    2.04    1.39
  -2   6   4    2.35    1.43
  -2   6   5  118.33    8.86
  -2   6   5  137.43    9.47
  -2   6   5  139.29    9.19
  -2   6   5  107.88    8.65
  -2   6   6  102.40    7.40
  -2   6   6   94.83    6.82
  -2   6   6   94.23    6.68
  -2   6   6   91.18    7.00
  -2   6   7   81.29    5.67
  -2   7  -9   95.56    7.45
  -2   7  -8  168.91   10.62
  -2   7  -6  679.86   33.96
  -2   7  -5  213.64   15.89
  -2   7  -5  199.12   15.55
  -2   7  -4   24.37    4.93
  -2   7  -4   23.27    4.87
  -2   7  -4   29.91    4.37
  -2   7  -3  100.56   10.53
  -2   7  -3  133.43   11.62
  -2   7  -3  131.46   10.21
  -2   7  -2   11.33    3.16
  -2   7  -2   14.30    3.49
  -2   7  -2   11.62    3.31
  -2   7  -2   10.31    3.29
  -2   7  -1    5.00    2.39
  -2   7  -1    3.91    2.16
  -2   7  -1    3.96    1.86
  -2   7  -1    2.04    1.73
  -2   7  -1    5.18    2.09
  -2   7  -1    6.54    2.46
  -2   7   0  165.65   12.05
  -2   7   0  199.24   13.63
  -2   7   0  173.06   13.04
  -2   7   0  174.14   12.38
  -2   7   0  179.34   13.26
  -2   7   1    2.20    1.86
  -2   7   1    0.64    0.91
  -2   7   1    0.93    1.31
  -2   7   1    0.63    1.80
  -2   7   1    1.41    1.33
  -2   7   2   63.83    6.13
  -2   7   2   65.72    5.85
  -2   7   2   62.54    6.88
  -2   7   2   62.10    6.53
  -2   7   2   67.38    6.60
  -2   7   3  173.96   11.41
  -2   7   3  154.49   11.39
  -2   7   3  174.46   11.17
  -2   7   4   14.82    2.76
  -2   7   4   15.27    2.76
  -2   7   4   15.68    2.68
  -2   7   4   15.18    2.75
  -2   7   5   74.48    5.55
  -2   7   5   68.29    5.37
  -2   7   5   62.49    5.18
  -2   8  -3   13.92    3.34
  -2   8  -2  194.66   13.96
  -2   8  -1   67.64    6.30
  -2   8   0   24.46    3.63
  -2   8   0   21.31    3.18
  -2   8   0   17.45    3.22
  -2   8   1  154.51    9.88
  -2   8   1  151.09   10.28
  -2   8   2    9.70    2.20
  -2   8   2   10.41    2.11
  -2   8   2   11.24    2.26
  -2   8   3    0.42    0.81
  -2   8   3    0.24    0.81
  -2   9  -3   32.37    3.64
  -2   9  -2   20.32    2.89
  -2   9  -1    2.31    1.05
  -2   9   0    4.56    1.37
  -2   9   1  243.25   12.88
  -1 -10   3   14.00    2.03
  -1 -10   3   14.67    2.07
  -1 -10   3   19.55    2.87
  -1 -10   4    1.07    1.22
  -1 -10   4    0.43    1.13
  -1 -10   4    1.72    1.84
  -1 -10   5    2.84    1.54
  -1 -10   5    1.03    1.41
  -1 -10   6   15.82    3.08
  -1 -10   6   18.75    3.22
  -1 -10   7    2.77    2.17
  -1 -10   7    3.46    2.17
  -1  -9  -1    6.92    1.71
  -1  -9  -1    5.35    1.07
  -1  -9   0    2.72    0.99
  -1  -9   1   38.03    3.27
  -1  -9   1   34.98    3.34
  -1  -9   1   34.10    3.13
  -1  -9   2   37.86    3.68
  -1  -9   2   48.06    4.03
  -1  -9   3  422.42   20.78
  -1  -9   3  438.73   20.87
  -1  -9   3  400.99   20.75
  -1  -9   4  343.66   18.25
  -1  -9   4  369.21   18.52
  -1  -9   4  362.19   18.40
  -1  -9   5  149.19    9.64
  -1  -9   6  510.44   25.70
  -1  -9   6  519.51   25.75
  -1  -9   7   53.60    5.53
  -1  -9   7   65.71    6.64
  -1  -9   7   67.64    6.04
  -1  -9   8   58.98    6.49
  -1  -9   9    2.84    1.90
  -1  -9  10   -0.82    1.17
  -1  -8  -4    8.56    1.30
  -1  -8  -4   10.17    1.30
  -1  -8  -3   84.99    6.08
  -1  -8  -2  694.44   33.80
  -1  -8  -2  681.06   32.42
  -1  -8  -1   54.23    6.24
  -1  -8  -1   43.73    4.88
  -1  -8  -1   49.95    4.13
  -1  -8   0  356.01   17.63
  -1  -8   0  365.20   21.35
  -1  -8   0  377.30   20.07
  -1  -8   0  342.24   17.51
  -1  -8   0  345.69   17.82
  -1  -8   1  186.09   10.78
  -1  -8   1  198.37   12.97
  -1  -8   1  200.92   13.48
  -1  -8   1  170.92   10.50
  -1  -8   1  173.15   10.63
  -1  -8   2   64.46    5.61
  -1  -8   2   66.08    5.89
  -1  -8   2   75.33    8.17
  -1  -8   2   70.17    5.80
  -1  -8   3  151.38    9.54
  -1  -8   3  150.86    9.93
  -1  -8   3  130.21    8.94
  -1  -8   3  147.98    9.50
  -1  -8   4   16.10    2.82
  -1  -8   4   15.81    2.74
  -1  -8   4   21.02    3.20
  -1  -8   4   17.41    2.67
  -1  -8   5    1.30    1.26
  -1  -8   5    0.98    1.16
  -1  -8   5    0.72    1.15
  -1  -8   5    0.83    0.94
  -1  -8   6  256.57   15.31
  -1  -8   6  274.65   15.53
  -1  -8   6  270.80   16.43
  -1  -8   6  259.49   14.96
  -1  -8   7    6.60    2.12
  -1  -8   7   11.38    2.55
  -1  -8   7   14.18    3.49
  -1  -8   8  249.57   17.27
  -1  -8   8  208.61   13.13
  -1  -8   8  206.48   13.10
  -1  -8   8  198.97   15.10
  -1  -8   9  341.33   20.44
  -1  -8   9  315.29   20.49
  -1  -8  10   58.59    6.12
  -1  -8  10   52.20    6.29
  -1  -8  11  184.96   11.35
  -1  -7  -6    5.43    0.84
  -1  -7  -5   45.78    3.63
  -1  -7  -4    2.50    1.22
  -1  -7  -3   44.58    5.94
  -1  -7  -3   52.98    4.13
  -1  -7  -2   11.99    3.56
  -1  -7  -2   27.60    3.04
  -1  -7  -1    6.85    1.60
  -1  -7  -1    4.79    1.47
  -1  -7  -1    6.06    1.62
  -1  -7   0    5.55    1.99
  -1  -7   0    3.64    1.77
  -1  -7   0    4.84    1.59
  -1  -7   0    3.77    1.48
  -1  -7   0    9.33    2.13
  -1  -7   0    4.06    1.55
  -1  -7   0    5.86    1.65
  -1  -7   0    4.79    1.61
  -1  -7   1    0.89    1.16
  -1  -7   1   -0.45    1.18
  -1  -7   1    0.29    1.04
  -1  -7   1    0.29    1.13
  -1  -7   1    1.27    1.18
  -1  -7   1    0.81    0.96
  -1  -7   1    1.11    1.19
  -1  -7   1   -0.37    0.98
  -1  -7   2   14.46    3.14
  -1  -7   2   18.79    3.36
  -1  -7   2   10.35    2.35
  -1  -7   2   13.41    2.59
  -1  -7   2   16.85    2.91
  -1  -7   2   12.90    2.98
  -1  -7   2   18.59    3.64
  -1  -7   2   11.82    2.61
  -1  -7   2   10.02    2.44
  -1  -7   3  263.50   14.78
  -1  -7   3  256.29   14.70
  -1  -7   3  279.08   17.52
  -1  -7   3  282.04   15.31
  -1  -7   3  258.95   15.46
  -1  -7   3  259.52   14.28
  -1  -7   3  251.27   15.40
  -1  -7   4    1.78    4.27
  -1  -7   4    0.35    1.12
  -1  -7   4    1.00    1.04
  -1  -7   4    3.35    1.64
  -1  -7   5  223.07   12.83
  -1  -7   5  186.14   11.73
  -1  -7   5  189.12   12.06
  -1  -7   5  174.93   12.26
  -1  -7   5  178.70   12.31
  -1  -7   5  186.53   11.77
  -1  -7   5  209.79   13.38
  -1  -7   5  188.94   11.13
  -1  -7   6   74.27    6.43
  -1  -7   6   87.29    7.16
  -1  -7   6   80.29    8.27
  -1  -7   6   85.34    7.04
  -1  -7   6   70.70    5.90
  -1  -7   6   86.09    6.78
  -1  -7   6   74.48    7.06
  -1  -7   6   83.67    7.45
  -1  -7   6   69.83    7.77
  -1  -7   7   52.77    8.08
  -1  -7   7   41.78    4.98
  -1  -7   7   43.40    6.10
  -1  -7   7   43.85    4.92
  -1  -7   7   48.97    5.30
  -1  -7   7   50.89    5.79
  -1  -7   7   40.82    4.59
  -1  -7   7   48.56    5.70
  -1  -7   7   47.03    5.02
  -1  -7   7   44.70    6.84
  -1  -7   8    1.65    2.49
  -1  -7   8    4.08    3.34
  -1  -7   8    0.73    1.35
  -1  -7   8    0.36    1.10
  -1  -7   8    2.02    1.56
  -1  -7   8    0.33    0.86
  -1  -7   8    2.26    2.67
  -1  -7   9    1.16    2.41
  -1  -7   9    2.10    1.42
  -1  -7   9    0.71    2.40
  -1  -7  10    2.91    2.27
  -1  -7  10    2.87    2.30
  -1  -7  11    2.62    1.75
  -1  -7  11    0.41    1.58
  -1  -7  12   12.82    2.25
  -1  -6  -7   53.20    3.37
  -1  -6  -6    4.58    1.43
  -1  -6  -6    5.50    1.47
  -1  -6  -5    0.44    1.32
  -1  -6  -4   50.94    6.78
  -1  -6  -3   12.42    2.02
  -1  -6  -3    8.78    3.36
  -1  -6  -3   12.73    2.91
  -1  -6  -3   15.53    3.08
  -1  -6  -2    9.49    1.81
  -1  -6  -2    6.03    2.08
  -1  -6  -2   10.15    2.66
  -1  -6  -1 2113.27   95.53
  -1  -6  -1 2262.03   98.30
  -1  -6  -1 2223.73   98.29
  -1  -6  -1 2445.83  100.70
  -1  -6  -1 2096.53   95.60
  -1  -6  -1 2263.50   96.56
  -1  -6  -1 2184.14   96.49
  -1  -6  -1 2164.64   95.58
  -1  -6  -1 2084.12   99.51
  -1  -6  -1 2354.87   96.14
  -1  -6   0   84.52    6.27
  -1  -6   0   92.98    6.47
  -1  -6   0   81.39    8.03
  -1  -6   0   89.03    9.06
  -1  -6   0   94.64    6.76
  -1  -6   0   73.16    5.93
  -1  -6   0   83.61    6.74
  -1  -6   0   93.97    7.04
  -1  -6   1  178.29   11.39
  -1  -6   1  183.27   11.60
  -1  -6   1  159.13    9.73
  -1  -6   1  155.95   10.44
  -1  -6   1  171.04   10.75
  -1  -6   1  158.53   12.99
  -1  -6   1  157.97    9.90
  -1  -6   1  154.28    9.84
  -1  -6   1  163.91   10.17
  -1  -6   2  427.43   22.56
  -1  -6   2  477.60   24.04
  -1  -6   2  467.80   23.90
  -1  -6   2  495.17   23.56
  -1  -6   2  518.86   23.60
  -1  -6   2  440.07   22.98
  -1  -6   2  444.25   22.43
  -1  -6   2  448.54   22.99
  -1  -6   2  521.01   24.65
  -1  -6   2  495.39   24.50
  -1  -6   3   26.98    3.55
  -1  -6   3   21.01    3.22
  -1  -6   3   19.73    2.71
  -1  -6   3   25.73    3.55
  -1  -6   3   33.07    3.92
  -1  -6   3   30.88    3.83
  -1  -6   3   24.63    3.21
  -1  -6   3   27.30    3.39
  -1  -6   3   27.94    3.43
  -1  -6   3   24.70    3.14
  -1  -6   3   28.34    3.27
  -1  -6   3   23.62    3.12
  -1  -6   3   29.57    5.74
  -1  -6   4    7.10    1.54
  -1  -6   4    9.12    2.03
  -1  -6   4   11.42    2.37
  -1  -6   4    6.73    2.23
  -1  -6   4   10.84    2.33
  -1  -6   4    8.61    1.88
  -1  -6   4   11.57    2.80
  -1  -6   4    2.47    3.55
  -1  -6   4   10.46    1.99
  -1  -6   4    8.03    1.92
  -1  -6   4   11.24    2.31
  -1  -6   4   12.34    2.24
  -1  -6   4   16.55    2.60
  -1  -6   5   47.49    4.99
  -1  -6   5   44.40    3.98
  -1  -6   5   48.01    4.69
  -1  -6   5   49.99    5.15
  -1  -6   5   55.57    6.17
  -1  -6   5   42.01    4.30
  -1  -6   5   55.87    5.18
  -1  -6   5   47.11    5.32
  -1  -6   5   44.30    4.53
  -1  -6   5   45.44    4.48
  -1  -6   5   50.79    4.87
  -1  -6   6   13.95    2.69
  -1  -6   6   14.46    2.56
  -1  -6   6   18.44    4.22
  -1  -6   6   18.05    3.05
  -1  -6   6   16.25    2.61
  -1  -6   6   26.07    5.64
  -1  -6   6   19.32    2.99
  -1  -6   6   15.68    2.73
  -1  -6   6   14.52    2.48
  -1  -6   6   18.31    3.49
  -1  -6   6   18.28    2.88
  -1  -6   7  638.82   31.47
  -1  -6   7  648.66   31.97
  -1  -6   7  645.06   30.98
  -1  -6   7  663.73   32.12
  -1  -6   7  599.66   34.14
  -1  -6   7  627.23   34.88
  -1  -6   7  657.46   31.02
  -1  -6   7  593.39   31.25
  -1  -6   7  621.38   32.53
  -1  -6   7  673.87   31.52
  -1  -6   8  148.32   10.64
  -1  -6   8  126.14   12.78
  -1  -6   8  150.06   12.42
  -1  -6   8  140.70   10.14
  -1  -6   8  152.25   11.51
  -1  -6   9  246.06   15.35
  -1  -6   9  218.52   18.07
  -1  -6   9  201.53   15.70
  -1  -6   9  270.63   15.21
  -1  -6   9  239.21   15.74
  -1  -6  10  684.43   36.68
  -1  -6  10  781.09   40.94
  -1  -6  10  684.74   37.85
  -1  -6  10  765.01   38.16
  -1  -6  11  185.89   13.39
  -1  -6  11  165.96   12.00
  -1  -6  12   89.01    7.05
  -1  -6  12   67.26    6.00
  -1  -6  13   75.71    4.88
  -1  -5  -7  610.92   28.57
  -1  -5  -7  558.04   26.70
  -1  -5  -6  340.97   18.93
  -1  -5  -6  321.67   19.85
  -1  -5  -5  174.33   11.79
  -1  -5  -5  178.91   11.64
  -1  -5  -4  854.49   39.45
  -1  -5  -4  877.78   39.53
  -1  -5  -4  924.15   39.74
  -1  -5  -3  140.74    9.85
  -1  -5  -3  136.75    9.74
  -1  -5  -3  118.69   10.76
  -1  -5  -3  129.50    7.79
  -1  -5  -3  154.97    9.95
  -1  -5  -2   48.72    5.11
  -1  -5  -2   49.27    5.09
  -1  -5  -2   48.98    5.86
  -1  -5  -2   32.59    5.29
  -1  -5  -2   43.85    3.90
  -1  -5  -2   45.37    4.13
  -1  -5  -2   51.07    4.34
  -1  -5  -2   57.60    5.32
  -1  -5  -1   54.03    4.46
  -1  -5  -1   54.63    5.17
  -1  -5  -1   55.68    4.31
  -1  -5  -1   49.92    4.14
  -1  -5  -1   50.96    5.14
  -1  -5  -1   56.22    5.30
  -1  -5  -1   39.44    5.62
  -1  -5  -1   45.86    4.04
  -1  -5  -1   59.11    4.73
  -1  -5  -1   52.52    4.56
  -1  -5  -1   57.45    4.68
  -1  -5  -1   50.61    5.44
  -1  -5   0    4.90    1.36
  -1  -5   0    5.56    1.41
  -1  -5   0    5.78    1.37
  -1  -5   0    1.94    1.60
  -1  -5   0    0.94    1.74
  -1  -5   0    4.33    1.35
  -1  -5   0    4.65    1.42
  -1  -5   0    4.89    1.42
  -1  -5   1  129.91    7.95
  -1  -5   1  136.10    8.59
  -1  -5   1  129.89    8.56
  -1  -5   1  102.77    7.28
  -1  -5   1  110.76    7.94
  -1  -5   1  120.62    8.52
  -1  -5   1  110.05    9.81
  -1  -5   1  142.59    8.49
  -1  -5   1  142.43    8.54
  -1  -5   2  887.51   37.91
  -1  -5   2  864.50   37.74
  -1  -5   2  731.22   36.69
  -1  -5   2  811.63   37.51
  -1  -5   2  789.83   37.50
  -1  -5   2  721.94   40.09
  -1  -5   2  932.48   41.61
  -1  -5   3  340.71   17.95
  -1  -5   3  373.23   18.31
  -1  -5   3  355.59   18.08
  -1  -5   4 1456.66   68.42
  -1  -5   4 1572.30   68.89
  -1  -5   4 1560.09   68.91
  -1  -5   4 1649.96   69.02
  -1  -5   5 1334.06   58.22
  -1  -5   5 1316.44   58.50
  -1  -5   5 1279.13   58.37
  -1  -5   5 1323.37   59.95
  -1  -5   5 1226.28   57.57
  -1  -5   5 1356.38   58.17
  -1  -5   5 1336.10   62.46
  -1  -5   5 1243.09   57.58
  -1  -5   5 1326.70   58.48
  -1  -5   5 1334.19   59.10
  -1  -5   5 1337.72   58.07
  -1  -5   6  135.29   13.04
  -1  -5   6  112.08    8.11
  -1  -5   6  113.51    7.97
  -1  -5   6  116.79    8.01
  -1  -5   6  126.65   10.39
  -1  -5   6  110.60    7.51
  -1  -5   6  109.95    7.43
  -1  -5   6  104.21    7.31
  -1  -5   6  127.80    8.31
  -1  -5   6  103.77    7.50
  -1  -5   6  123.84    8.82
  -1  -5   6  124.02   10.37
  -1  -5   6  125.27    7.87
  -1  -5   7  791.70   36.45
  -1  -5   7  828.65   43.34
  -1  -5   7  798.65   36.49
  -1  -5   7  727.96   40.57
  -1  -5   7  816.61   37.87
  -1  -5   7  705.52   35.67
  -1  -5   7  755.97   36.38
  -1  -5   7  754.26   38.73
  -1  -5   7  776.56   35.90
  -1  -5   8   48.23    5.48
  -1  -5   8   41.62    5.93
  -1  -5   8   42.40    4.69
  -1  -5   8   46.78    5.99
  -1  -5   8   39.22    7.13
  -1  -5   8   52.92    8.18
  -1  -5   9    1.06    2.53
  -1  -5   9    1.09    1.17
  -1  -5   9   -0.44    1.83
  -1  -5   9    1.89    1.91
  -1  -5   9    0.81    3.67
  -1  -5   9    3.84    2.96
  -1  -5  10   30.53    4.86
  -1  -5  10   35.67    5.37
  -1  -5  10   43.25    4.85
  -1  -5  10   37.14    7.34
  -1  -5  10   33.66    5.54
  -1  -5  10   40.72    6.48
  -1  -5  11   57.78    6.40
  -1  -5  11   75.62    8.98
  -1  -5  11   58.74    6.54
  -1  -5  11   69.89    7.55
  -1  -5  12   55.78    5.46
  -1  -5  12   81.78    6.95
  -1  -5  13  303.33   15.64
  -1  -4  -9  207.08   11.05
  -1  -4  -8    2.22    1.23
  -1  -4  -8    1.78    0.85
  -1  -4  -8    2.46    1.41
  -1  -4  -7  127.02   10.73
  -1  -4  -7  138.65    9.61
  -1  -4  -7  139.00    9.93
  -1  -4  -6    3.70    2.57
  -1  -4  -6    6.72    1.88
  -1  -4  -6    7.59    2.28
  -1  -4  -6    5.98    2.02
  -1  -4  -6    4.21    1.66
  -1  -4  -6    4.90    1.73
  -1  -4  -5    9.23    2.16
  -1  -4  -5    8.84    3.37
  -1  -4  -5   10.75    2.51
  -1  -4  -5   10.64    2.37
  -1  -4  -5    9.96    2.37
  -1  -4  -5    8.26    2.20
  -1  -4  -4  124.23   10.22
  -1  -4  -4  123.97    8.64
  -1  -4  -4  127.33    8.88
  -1  -4  -4  128.86    8.37
  -1  -4  -4  125.61    9.04
  -1  -4  -4  119.29    8.81
  -1  -4  -3    5.97    1.70
  -1  -4  -3    7.10    1.76
  -1  -4  -3    5.24    1.72
  -1  -4  -3    4.29    1.93
  -1  -4  -3    7.51    1.78
  -1  -4  -3    4.47    1.09
  -1  -4  -3    4.07    1.30
  -1  -4  -2  106.50    6.66
  -1  -4  -2  111.01    7.73
  -1  -4  -2  120.31    7.96
  -1  -4  -2  117.98    7.77
  -1  -4  -2  103.44    7.94
  -1  -4  -2  122.03    7.74
  -1  -4  -2  112.48    6.89
  -1  -4  -2  119.62    6.98
  -1  -4  -2  116.26    8.54
  -1  -4  -1 2405.11  110.15
  -1  -4  -1 2580.77  112.09
  -1  -4  -1 2648.74  112.15
  -1  -4  -1 2775.82  112.11
  -1  -4  -1 2585.57  112.22
  -1  -4  -1 2843.83  112.11
  -1  -4  -1 2604.93  111.31
  -1  -4  -1 2656.39  111.38
  -1  -4  -1 2456.89  112.51
  -1  -4   0  221.82   11.99
  -1  -4   0  255.67   13.73
  -1  -4   0  281.67   14.01
  -1  -4   0  255.85   13.92
  -1  -4   0  362.20   14.51
  -1  -4   0  360.77   14.54
  -1  -4   0  294.56   14.07
  -1  -4   0  284.12   14.89
  -1  -4   1   83.51    6.07
  -1  -4   1   97.14    6.26
  -1  -4   1   98.28    6.26
  -1  -4   1   94.75    7.75
  -1  -4   2  141.60    8.75
  -1  -4   2  140.66    8.46
  -1  -4   2  135.43    8.41
  -1  -4   2  160.94    8.67
  -1  -4   2  153.52    8.53
  -1  -4   3   12.88    3.50
  -1  -4   3   12.80    2.25
  -1  -4   3   17.00    2.22
  -1  -4   3   15.42    2.15
  -1  -4   4   60.16    4.62
  -1  -4   4   58.57    4.62
  -1  -4   4   52.10    6.22
  -1  -4   5    4.76    1.27
  -1  -4   5    4.38    1.34
  -1  -4   5    7.20    2.64
  -1  -4   6    6.23    1.44
  -1  -4   6   10.47    1.81
  -1  -4   6    6.25    1.48
  -1  -4   6    9.03    2.47
  -1  -4   6    7.81    1.60
  -1  -4   7  133.56    8.96
  -1  -4   7  133.65   12.11
  -1  -4   7  142.30    8.59
  -1  -4   7  142.59    8.60
  -1  -4   7  132.91   10.13
  -1  -4   7  151.34    9.30
  -1  -4   7  146.99    9.65
  -1  -4   8   10.65    2.41
  -1  -4   8    9.83    4.14
  -1  -4   8   10.37    2.81
  -1  -4   8    9.89    2.13
  -1  -4   8   10.51    2.61
  -1  -4   9    0.46    2.10
  -1  -4   9    0.32    0.97
  -1  -4   9    1.23    2.14
  -1  -4  10   98.72    8.78
  -1  -4  10  106.44    8.95
  -1  -4  11    7.90    4.08
  -1  -4  11    3.87    1.91
  -1  -4  12    1.12    2.82
  -1  -4  12    2.99    2.00
  -1  -4  13   -0.26    1.06
  -1  -3 -10    0.38    0.73
  -1  -3  -9    1.74    1.23
  -1  -3  -9    0.85    0.91
  -1  -3  -8  147.12   10.29
  -1  -3  -7   34.36    5.15
  -1  -3  -7   43.69    5.10
  -1  -3  -7   42.11    4.42
  -1  -3  -7   42.55    5.00
  -1  -3  -6  161.10   12.78
  -1  -3  -6  184.04   11.54
  -1  -3  -6  170.58   11.37
  -1  -3  -6  199.25   11.92
  -1  -3  -6  192.31   11.42
  -1  -3  -6  195.99   12.12
  -1  -3  -5  562.51   29.74
  -1  -3  -5  596.21   28.27
  -1  -3  -5  605.17   28.31
  -1  -3  -5  612.26   27.70
  -1  -3  -5  638.49   28.11
  -1  -3  -5  535.26   28.06
  -1  -3  -5  628.99   28.06
  -1  -3  -5  645.73   28.65
  -1  -3  -4   14.75    2.51
  -1  -3  -4   19.78    3.06
  -1  -3  -4   16.81    2.62
  -1  -3  -4   20.65    2.82
  -1  -3  -4   18.69    2.34
  -1  -3  -4   19.00    2.53
  -1  -3  -4   15.05    2.64
  -1  -3  -4   18.09    3.24
  -1  -3  -4   24.48    2.98
  -1  -3  -4   12.46    2.82
  -1  -3  -3  210.63   12.17
  -1  -3  -3  231.20   11.71
  -1  -3  -3  216.04   11.60
  -1  -3  -3  208.20   12.38
  -1  -3  -3  216.22   11.86
  -1  -3  -3  211.20   11.87
  -1  -3  -3  215.21   11.04
  -1  -3  -3  175.30   11.01
  -1  -3  -3  224.96   12.01
  -1  -3  -3  220.85   10.49
  -1  -3  -3  220.02   10.49
  -1  -3  -2    2.89    1.10
  -1  -3  -2    0.95    1.00
  -1  -3  -2    2.42    1.58
  -1  -3  -2    3.94    1.30
  -1  -3  -2    5.90    1.42
  -1  -3  -2    1.00    1.05
  -1  -3  -2    1.43    0.75
  -1  -3  -2    3.20    1.39
  -1  -3  -2    1.47    0.71
  -1  -3  -2    1.76    0.76
  -1  -3  -1    0.17    0.77
  -1  -3  -1    0.17    0.81
  -1  -3  -1    0.34    1.00
  -1  -3  -1    0.82    0.42
  -1  -3  -1    1.10    0.84
  -1  -3  -1    0.28    0.73
  -1  -3  -1    1.56    1.60
  -1  -3   0   73.57    5.64
  -1  -3   0   61.47    4.72
  -1  -3   0   70.69    4.63
  -1  -3   0   62.47    4.47
  -1  -3   0   75.55    4.62
  -1  -3   0   67.79    4.47
  -1  -3   1  161.21    8.58
  -1  -3   1  159.16    8.58
  -1  -3   2  133.37    7.49
  -1  -3   2  144.99    7.62
  -1  -3   3  762.98   34.67
  -1  -3   3  797.68   34.77
  -1  -3   4  223.53   11.02
  -1  -3   4  215.22   10.95
  -1  -3   4  202.14   12.12
  -1  -3   5  203.11   10.45
  -1  -3   5  201.22   10.43
  -1  -3   5  195.74   11.55
  -1  -3   5  205.15   10.69
  -1  -3   6 1170.51   51.46
  -1  -3   6 1138.79   50.86
  -1  -3   6 1103.71   51.82
  -1  -3   6 1142.64   50.18
  -1  -3   6 1173.17   50.25
  -1  -3   7  178.48   11.20
  -1  -3   7  167.91   10.35
  -1  -3   7  173.27   11.03
  -1  -3   7  175.78   10.76
  -1  -3   8  107.43    8.97
  -1  -3   8  124.87    8.43
  -1  -3   8  110.36    8.33
  -1  -3   8  114.60    7.51
  -1  -3   8   96.34    7.78
  -1  -3   8  105.31    9.97
  -1  -3   9    1.89    2.02
  -1  -3   9    1.79    1.44
  -1  -3   9   -0.60    1.71
  -1  -3   9    2.71    2.03
  -1  -3   9    1.52    1.99
  -1  -3   9    1.98    2.73
  -1  -3  10   -1.20    1.93
  -1  -3  10    1.11    1.46
  -1  -3  10   -0.69    1.97
  -1  -3  10    1.41    2.82
  -1  -3  10   -0.38    1.42
  -1  -3  11   62.30    8.22
  -1  -3  12  308.65   19.37
  -1  -3  13   74.07    6.53
  -1  -2 -11  396.18   18.88
  -1  -2 -10  250.31   13.53
  -1  -2  -9   99.93    7.87
  -1  -2  -9  106.74    8.35
  -1  -2  -8  531.37   25.91
  -1  -2  -8  547.84   27.50
  -1  -2  -8  529.14   25.56
  -1  -2  -8  523.12   26.76
  -1  -2  -8  526.47   27.23
  -1  -2  -8  488.59   26.73
  -1  -2  -8  494.49   27.66
  -1  -2  -7   51.48    5.61
  -1  -2  -7   56.79    5.69
  -1  -2  -7   63.74    6.24
  -1  -2  -7   66.24    5.53
  -1  -2  -7   61.83    5.82
  -1  -2  -7   59.08    5.76
  -1  -2  -7   58.37    6.63
  -1  -2  -7   44.88    5.02
  -1  -2  -6   53.24    5.83
  -1  -2  -6   36.04    4.84
  -1  -2  -6   49.56    4.49
  -1  -2  -6   44.82    4.63
  -1  -2  -6   39.14    4.65
  -1  -2  -6   46.74    4.49
  -1  -2  -6   48.65    4.49
  -1  -2  -6   57.70    5.11
  -1  -2  -6   48.58    4.74
  -1  -2  -6   48.80    4.69
  -1  -2  -6   51.53    5.11
  -1  -2  -6   45.82    4.76
  -1  -2  -5   99.62    7.81
  -1  -2  -5   88.04    7.53
  -1  -2  -5  103.70    7.05
  -1  -2  -5  116.25    7.52
  -1  -2  -5   69.83    7.07
  -1  -2  -5  117.20    7.46
  -1  -2  -5  120.76    7.52
  -1  -2  -5  131.90    8.11
  -1  -2  -5  120.95    7.42
  -1  -2  -5  100.41    7.14
  -1  -2  -5  126.27    7.93
  -1  -2  -4  144.34    8.75
  -1  -2  -4  123.80    8.23
  -1  -2  -4  162.11    9.09
  -1  -2  -4  165.29    9.09
  -1  -2  -4  169.98    9.48
  -1  -2  -4  139.66    8.98
  -1  -2  -4  143.81    9.20
  -1  -2  -4  161.21    8.71
  -1  -2  -3  493.62   18.65
  -1  -2  -3  425.01   16.47
  -1  -2  -3  434.96   16.52
  -1  -2  -3  313.39   15.61
  -1  -2  -3  456.53   18.10
  -1  -2  -3  465.98   18.12
  -1  -2  -2  956.60   41.53
  -1  -2  -2  985.18   42.10
  -1  -2  -2  904.68   40.91
  -1  -2  -2  934.22   40.93
  -1  -2  -2  961.71   41.79
  -1  -2  -2  982.72   41.78
  -1  -2  -1  917.53   39.30
  -1  -2  -1  833.38   38.74
  -1  -2  -1  941.19   39.29
  -1  -2  -1  940.19   39.28
  -1  -2  -1  925.75   39.66
  -1  -2  -1  940.05   39.62
  -1  -2   0 8994.99  383.63
  -1  -2   0 9315.84  384.01
  -1  -2   0 9276.05  383.98
  -1  -2   0 8603.23  385.26
  -1  -2   0 9243.44  383.95
  -1  -2   0 9130.01  383.92
  -1  -2   1  751.79   32.30
  -1  -2   2  343.33   15.52
  -1  -2   3  387.39   17.13
  -1  -2   3  372.76   17.07
  -1  -2   3  365.89   17.24
  -1  -2   4   85.26    4.78
  -1  -2   4   83.32    4.64
  -1  -2   4   71.80    4.36
  -1  -2   4   68.77    4.32
  -1  -2   5    1.86    0.89
  -1  -2   5    2.88    0.71
  -1  -2   5    2.71    0.76
  -1  -2   5    1.11    1.24
  -1  -2   5    2.52    1.06
  -1  -2   6 1074.78   48.80
  -1  -2   6 1055.25   48.58
  -1  -2   6 1153.59   48.84
  -1  -2   7  483.61   24.59
  -1  -2   7  490.89   24.54
  -1  -2   7  487.66   26.35
  -1  -2   7  528.27   25.06
  -1  -2   7  549.75   25.81
  -1  -2   7  529.20   25.85
  -1  -2   8  487.39   26.48
  -1  -2   8  487.78   24.20
  -1  -2   8  452.47   23.92
  -1  -2   8  525.30   26.15
  -1  -2   8  509.43   25.19
  -1  -2   8  455.77   25.87
  -1  -2   9  511.99   27.97
  -1  -2   9  518.39   25.04
  -1  -2   9  537.63   26.96
  -1  -2   9  465.09   27.32
  -1  -2  10  384.89   22.51
  -1  -2  10  389.92   22.00
  -1  -2  10  322.44   21.89
  -1  -2  10  321.40   21.62
  -1  -2  11  341.86   21.54
  -1  -2  11  318.57   20.94
  -1  -2  11  357.67   22.16
  -1  -2  11  372.78   21.19
  -1  -2  12  262.60   16.59
  -1  -2  13   15.42    2.72
  -1  -2  13   16.51    2.57
  -1  -1 -11   19.91    2.62
  -1  -1 -10    5.80    1.96
  -1  -1  -9   13.74    2.81
  -1  -1  -9   14.75    3.06
  -1  -1  -9   18.58    2.90
  -1  -1  -9   10.67    3.04
  -1  -1  -9   15.37    2.79
  -1  -1  -9   16.42    3.18
  -1  -1  -9   13.21    2.65
  -1  -1  -9   11.29    2.95
  -1  -1  -8  527.78   28.86
  -1  -1  -8  516.75   27.63
  -1  -1  -8  524.15   27.16
  -1  -1  -8  538.63   26.91
  -1  -1  -8  548.28   27.58
  -1  -1  -8  578.88   27.28
  -1  -1  -8  553.21   27.51
  -1  -1  -8  499.36   28.35
  -1  -1  -7  143.63   10.72
  -1  -1  -7  138.03    9.52
  -1  -1  -7  119.19    9.49
  -1  -1  -7  160.55   10.78
  -1  -1  -7  144.36    9.58
  -1  -1  -7  144.99    9.66
  -1  -1  -7  129.44    8.77
  -1  -1  -7  143.91   10.55
  -1  -1  -7  165.99   10.06
  -1  -1  -6 1104.46   45.23
  -1  -1  -6  995.33   43.81
  -1  -1  -6  920.50   45.30
  -1  -1  -6  998.30   44.04
  -1  -1  -6  989.71   43.98
  -1  -1  -6 1026.01   45.80
  -1  -1  -6 1018.71   43.85
  -1  -1  -6  949.92   44.96
  -1  -1  -6  883.14   43.99
  -1  -1  -6  964.59   45.88
  -1  -1  -6  965.33   45.73
  -1  -1  -5 1005.43   44.41
  -1  -1  -5  908.46   43.78
  -1  -1  -5 1014.67   43.20
  -1  -1  -5  997.06   43.22
  -1  -1  -5 1018.86   44.38
  -1  -1  -5  902.70   43.81
  -1  -1  -5  947.23   42.95
  -1  -1  -5  906.63   43.44
  -1  -1  -5 1065.20   43.65
  -1  -1  -5  911.70   43.92
  -1  -1  -4  131.62    8.30
  -1  -1  -4  157.96    8.33
  -1  -1  -4  164.00    8.37
  -1  -1  -4  147.51    8.68
  -1  -1  -4  157.42    8.33
  -1  -1  -4  145.20    8.20
  -1  -1  -4  127.05    8.35
  -1  -1  -4  152.20    8.78
  -1  -1  -3  486.49   21.65
  -1  -1  -3  509.08   21.38
  -1  -1  -3  524.04   21.43
  -1  -1  -3  451.92   20.16
  -1  -1  -3  448.84   20.14
  -1  -1  -3  443.36   20.93
  -1  -1  -3  488.26   21.22
  -1  -1  -3  427.53   21.19
  -1  -1  -2  115.35    6.06
  -1  -1  -2  123.92    5.92
  -1  -1  -2  119.51    5.89
  -1  -1  -2  120.32    6.47
  -1  -1  -2  134.03    6.54
  -1  -1  -2  130.83    6.49
  -1  -1  -2  130.32    6.71
  -1  -1  -1    7.63    0.95
  -1  -1  -1    8.91    0.99
  -1  -1  -1   10.44    1.04
  -1  -1   0  447.23   19.41
  -1  -1   0  439.03   19.42
  -1  -1   0  447.32   19.17
  -1  -1   1    1.36    0.18
  -1  -1   2    7.54    0.72
  -1  -1   2    6.66    0.70
  -1  -1   2    6.53    1.05
  -1  -1   3 1143.00   53.53
  -1  -1   3 1267.87   52.19
  -1  -1   3 1274.16   52.20
  -1  -1   3 1182.64   51.74
  -1  -1   3 1175.51   51.74
  -1  -1   3 1323.50   53.03
  -1  -1   3 1167.52   52.26
  -1  -1   3 1257.02   54.25
  -1  -1   4 1094.71   44.47
  -1  -1   4  986.65   42.02
  -1  -1   4  988.90   42.05
  -1  -1   4  910.49   40.71
  -1  -1   4  899.21   40.70
  -1  -1   4 1120.52   43.18
  -1  -1   4  972.33   41.81
  -1  -1   4  983.62   44.04
  -1  -1   5   28.13    3.12
  -1  -1   5   26.33    3.03
  -1  -1   5   27.62    3.95
  -1  -1   5   24.76    3.10
  -1  -1   5   19.49    1.23
  -1  -1   5   19.09    1.24
  -1  -1   5   20.85    3.49
  -1  -1   6  756.91   33.79
  -1  -1   6  665.08   33.28
  -1  -1   6  651.59   33.18
  -1  -1   6  625.98   32.46
  -1  -1   6  678.05   31.58
  -1  -1   6  741.36   32.63
  -1  -1   6  601.43   33.71
  -1  -1   7  118.47    8.58
  -1  -1   7   92.04    8.20
  -1  -1   7  125.54    7.76
  -1  -1   7  114.67    7.48
  -1  -1   7  137.74   10.68
  -1  -1   7   90.09    8.61
  -1  -1   7   89.53    8.44
  -1  -1   8   21.13    3.92
  -1  -1   8   16.82    3.58
  -1  -1   8   15.55    3.76
  -1  -1   8   14.78    3.71
  -1  -1   8   11.92    3.40
  -1  -1   9   -0.60    1.57
  -1  -1   9   -0.45    1.37
  -1  -1   9   -0.61    1.45
  -1  -1   9    1.17    1.78
  -1  -1   9    2.51    2.15
  -1  -1  10    2.63    2.23
  -1  -1  10    7.01    2.98
  -1  -1  10    2.59    2.01
  -1  -1  10    0.54    2.54
  -1  -1  11   32.43    4.97
  -1  -1  11   31.40    4.88
  -1  -1  11   44.81    6.20
  -1  -1  11   29.22    5.20
  -1  -1  12   79.62    7.43
  -1  -1  12   82.50    6.91
  -1  -1  12   84.30    7.33
  -1   0 -12   36.56    3.29
  -1   0 -11   19.54    3.33
  -1   0 -11   22.16    3.25
  -1   0 -10   20.29    3.26
  -1   0 -10   14.41    2.69
  -1   0 -10   13.39    2.71
  -1   0 -10   17.68    3.51
  -1   0 -10   18.82    3.28
  -1   0 -10   12.91    3.15
  -1   0  -9   77.98    7.71
  -1   0  -9   61.70    6.06
  -1   0  -9   75.47    6.86
  -1   0  -9   60.88    6.76
  -1   0  -9   62.34    7.05
  -1   0  -9   73.49    6.84
  -1   0  -9   63.87    6.03
  -1   0  -9   70.24    6.40
  -1   0  -9   76.32    6.92
  -1   0  -9   87.61    7.50
  -1   0  -8   11.19    3.07
  -1   0  -8   12.64    2.87
  -1   0  -8   12.20    2.78
  -1   0  -8   11.30    2.30
  -1   0  -8   10.60    2.43
  -1   0  -8   10.33    2.38
  -1   0  -8    9.64    2.58
  -1   0  -8   11.36    2.55
  -1   0  -8   10.63    2.30
  -1   0  -8   10.82    2.49
  -1   0  -8    6.67    2.49
  -1   0  -7   14.70    3.05
  -1   0  -7   11.25    2.69
  -1   0  -7   11.94    2.50
  -1   0  -7   12.04    2.18
  -1   0  -7   15.14    2.72
  -1   0  -7   16.73    2.71
  -1   0  -7   12.81    2.87
  -1   0  -6    5.33    1.86
  -1   0  -6    7.34    2.28
  -1   0  -6    6.43    1.76
  -1   0  -6    7.97    1.63
  -1   0  -6    8.60    1.83
  -1   0  -6    4.82    1.46
  -1   0  -6    6.31    1.69
  -1   0  -6    3.86    1.64
  -1   0  -5    0.38    0.62
  -1   0  -5    0.25    0.61
  -1   0  -5    0.43    0.98
  -1   0  -5   -0.58    1.20
  -1   0  -5    0.18    0.89
  -1   0  -5    0.48    0.80
  -1   0  -5    0.24    1.16
  -1   0  -4  197.44    9.94
  -1   0  -4  166.97   10.54
  -1   0  -4  201.01    9.60
  -1   0  -4  206.30    9.62
  -1   0  -4  188.57   10.18
  -1   0  -4  196.34    9.79
  -1   0  -3   31.00    2.94
  -1   0  -3   37.33    2.61
  -1   0  -3   37.68    2.38
  -1   0  -3   38.36    2.81
  -1   0  -3   37.43    2.39
  -1   0  -2   25.39    1.63
  -1   0  -2   27.02    1.63
  -1   0  -1  517.87   22.00
  -1   0  -1  514.17   21.99
  -1   0   0  233.57   10.35
  -1   0   0  219.58   10.11
  -1   0   1  743.79   32.03
  -1   0   1  729.96   32.91
  -1   0   1  737.74   32.02
  -1   0   2  495.35   20.97
  -1   0   2  445.78   21.45
  -1   0   2  446.98   21.91
  -1   0   2  473.97   21.01
  -1   0   2  484.41   20.95
  -1   0   3  159.22    8.18
  -1   0   3  162.03    9.23
  -1   0   3  174.74    8.52
  -1   0   3  167.04    8.49
  -1   0   3  143.39    9.92
  -1   0   3  156.85    8.98
  -1   0   3  175.20    8.17
  -1   0   4    1.69    0.75
  -1   0   4    0.71    0.19
  -1   0   4    0.66    0.17
  -1   0   4    0.99    0.61
  -1   0   4    0.22    1.15
  -1   0   4    0.84    0.38
  -1   0   4   -0.48    2.61
  -1   0   4   -0.23    1.05
  -1   0   4    1.72    0.99
  -1   0   4    1.03    0.84
  -1   0   5   60.26    5.64
  -1   0   5   61.05    5.35
  -1   0   5   63.50    5.41
  -1   0   5   63.95    5.80
  -1   0   6    1.15    1.48
  -1   0   6    1.99    1.29
  -1   0   6    3.41    1.68
  -1   0   6    1.89    1.41
  -1   0   6    2.03    1.25
  -1   0   6    7.18    1.50
  -1   0   6    4.99    2.06
  -1   0   6    3.83    1.37
  -1   0   6    1.19    1.75
  -1   0   6    2.94    2.47
  -1   0   7  199.38   13.90
  -1   0   7  196.39   13.72
  -1   0   7  188.08   14.30
  -1   0   7  187.67   14.16
  -1   0   7  213.73   12.08
  -1   0   7  257.45   13.45
  -1   0   7  233.21   15.38
  -1   0   7  230.50   15.06
  -1   0   7  244.95   13.56
  -1   0   8  397.42   26.09
  -1   0   8  418.15   26.40
  -1   0   8  565.92   26.84
  -1   0   8  503.27   24.87
  -1   0   8  525.29   27.29
  -1   0   8  451.92   26.59
  -1   0   8  418.10   25.38
  -1   0   9   85.69    9.46
  -1   0   9   95.27    9.92
  -1   0   9  123.84    9.39
  -1   0   9   91.50    8.73
  -1   0   9  108.95    9.91
  -1   0   9  100.22    8.71
  -1   0   9  106.72   10.08
  -1   0  10   95.88    8.70
  -1   0  10  103.18    9.04
  -1   0  10   75.81    7.89
  -1   0  10   88.31    9.12
  -1   0  11   88.73    7.80
  -1   0  11   76.79    7.66
  -1   0  11   94.51    8.44
  -1   0  12    3.56    1.53
  -1   0  12    1.75    1.35
  -1   1 -12  100.41    7.26
  -1   1 -12  119.98    7.80
  -1   1 -11    5.42    1.65
  -1   1 -11    4.33    1.80
  -1   1 -10    1.44    1.71
  -1   1 -10    1.64    1.39
  -1   1 -10    1.66    1.66
  -1   1 -10    1.51    1.62
  -1   1 -10    1.72    1.66
  -1   1  -9  267.36   16.56
  -1   1  -9  230.78   15.82
  -1   1  -9  241.44   15.37
  -1   1  -9  259.49   14.96
  -1   1  -9  254.00   15.02
  -1   1  -9  269.60   15.13
  -1   1  -9  245.32   15.30
  -1   1  -9  281.40   16.74
  -1   1  -9  230.81   16.97
  -1   1  -9  244.18   14.20
  -1   1  -9  240.80   14.99
  -1   1  -9  236.06   15.35
  -1   1  -8  104.64    7.99
  -1   1  -8   91.75    7.77
  -1   1  -8   96.92    8.58
  -1   1  -8  102.46    7.86
  -1   1  -8   91.64    9.19
  -1   1  -8   85.05    8.18
  -1   1  -8  100.58    7.01
  -1   1  -8  104.97    7.63
  -1   1  -7  908.36   42.11
  -1   1  -7  932.92   42.71
  -1   1  -7  936.15   42.05
  -1   1  -7  879.17   44.38
  -1   1  -7  906.55   41.32
  -1   1  -7  915.17   43.63
  -1   1  -7  923.67   42.53
  -1   1  -6  597.72   28.07
  -1   1  -6  560.92   29.25
  -1   1  -6  580.80   26.97
  -1   1  -6  617.19   28.12
  -1   1  -6  593.97   28.83
  -1   1  -6  578.61   27.94
  -1   1  -5 1137.78   50.76
  -1   1  -5 1123.64   50.72
  -1   1  -5 1165.49   51.49
  -1   1  -5 1179.37   50.03
  -1   1  -5 1117.80   51.82
  -1   1  -4 2783.77  117.39
  -1   1  -4 2643.76  116.03
  -1   1  -4 3078.89  117.69
  -1   1  -4 2677.37  116.04
  -1   1  -4 2995.26  117.20
  -1   1  -4 2954.84  117.95
  -1   1  -3 1344.52   55.50
  -1   1  -3 1265.20   55.81
  -1   1  -3 1266.87   55.50
  -1   1  -2    4.06    1.07
  -1   1  -2    4.59    0.67
  -1   1  -1    0.88    0.62
  -1   1  -1    0.83    0.55
  -1   1   0    6.52    0.77
  -1   1   0    5.69    1.01
  -1   1   0    5.81    0.94
  -1   1   1 1053.20   45.44
  -1   1   1 1076.78   45.88
  -1   1   1 1062.24   45.51
  -1   1   2 1915.05   81.94
  -1   1   2 1869.17   81.35
  -1   1   2 1924.44   80.80
  -1   1   2 1893.12   82.06
  -1   1   3 1082.47   48.13
  -1   1   3 1031.80   46.97
  -1   1   3 1067.70   48.91
  -1   1   3 1098.55   48.20
  -1   1   3 1093.52   46.97
  -1   1   3 1093.08   48.90
  -1   1   3 1195.76   48.84
  -1   1   3 1160.90   48.02
  -1   1   4 1110.93   46.62
  -1   1   4 1021.82   47.16
  -1   1   4 1095.43   46.32
  -1   1   4 1043.21   45.44
  -1   1   4  948.92   47.05
  -1   1   4 1011.03   45.21
  -1   1   4  957.69   45.01
  -1   1   5 1516.34   72.29
  -1   1   5 1936.81   74.62
  -1   1   5 1647.85   73.12
  -1   1   5 1611.37   73.51
  -1   1   5 1670.97   73.62
  -1   1   5 1627.46   72.61
  -1   1   5 1671.79   72.92
  -1   1   5 1807.34   74.18
  -1   1   5 1513.20   74.67
  -1   1   6  138.38    9.38
  -1   1   6  145.49   10.51
  -1   1   6  120.80    9.46
  -1   1   6  145.13    9.45
  -1   1   6  132.28   10.16
  -1   1   6  138.00   10.35
  -1   1   6  134.92    8.09
  -1   1   6  131.61    8.48
  -1   1   6  117.60    9.03
  -1   1   6  143.77   10.54
  -1   1   6  165.45    9.52
  -1   1   6  165.57   10.78
  -1   1   7  643.33   33.75
  -1   1   7  594.75   32.66
  -1   1   7  690.15   32.04
  -1   1   7  573.47   33.24
  -1   1   7  597.02   33.42
  -1   1   7  618.75   31.96
  -1   1   7  661.29   32.02
  -1   1   7  747.18   32.05
  -1   1   7  581.90   33.97
  -1   1   7  657.26   33.49
  -1   1   8  255.98   17.20
  -1   1   8  264.45   18.26
  -1   1   8  254.51   18.03
  -1   1   8  305.96   16.52
  -1   1   8  260.88   15.81
  -1   1   8  257.26   17.67
  -1   1   8  270.02   18.19
  -1   1   8  249.03   17.49
  -1   1   9   -0.63    1.89
  -1   1   9   -0.62    1.34
  -1   1   9    0.48    1.56
  -1   1   9   -0.63    2.01
  -1   1   9   -0.59    1.89
  -1   1   9   -0.45    1.18
  -1   1   9    3.15    2.13
  -1   1   9    1.06    1.70
  -1   1  10   16.71    3.66
  -1   1  10   20.14    3.66
  -1   1  10   26.55    4.65
  -1   1  11   87.96    7.63
  -1   1  11   92.62    8.06
  -1   2 -12  663.35   32.93
  -1   2 -12  723.25   33.05
  -1   2 -11  183.13   12.01
  -1   2 -11  171.97   11.58
  -1   2 -11  162.50   11.50
  -1   2 -11  146.70   10.84
  -1   2 -11  187.41   12.09
  -1   2 -10  374.00   21.32
  -1   2 -10  340.37   22.10
  -1   2 -10  380.04   20.85
  -1   2 -10  347.46   20.03
  -1   2 -10  356.20   20.15
  -1   2 -10  352.05   20.10
  -1   2 -10  393.35   21.91
  -1   2 -10  372.16   21.32
  -1   2 -10  366.22   20.30
  -1   2  -9 1144.75   54.98
  -1   2  -9 1095.68   56.31
  -1   2  -9 1113.56   51.84
  -1   2  -9 1204.69   54.00
  -1   2  -9 1207.82   53.45
  -1   2  -8   49.24    4.87
  -1   2  -8   53.33    5.33
  -1   2  -8   55.69    6.16
  -1   2  -8   52.02    6.53
  -1   2  -8   51.74    4.48
  -1   2  -8   56.03    5.57
  -1   2  -7  187.15   11.63
  -1   2  -7  183.14   12.41
  -1   2  -7  203.72   11.07
  -1   2  -7  182.48   11.32
  -1   2  -7  200.71   11.02
  -1   2  -7  181.90   10.20
  -1   2  -7  192.75   13.15
  -1   2  -6  127.28    6.96
  -1   2  -6  123.69    7.80
  -1   2  -6  122.34    7.29
  -1   2  -6  104.82    8.00
  -1   2  -6  115.62    7.84
  -1   2  -5  100.14    6.20
  -1   2  -5   97.63    6.19
  -1   2  -5   85.58    6.42
  -1   2  -5   98.59    5.57
  -1   2  -4  813.63   35.64
  -1   2  -4  854.13   35.66
  -1   2  -4  754.45   35.07
  -1   2  -4  746.41   35.62
  -1   2  -4  812.78   34.84
  -1   2  -3  475.34   21.77
  -1   2  -3  462.23   21.51
  -1   2  -2  129.48    7.40
  -1   2  -2  125.10    6.37
  -1   2  -2  107.68    5.95
  -1   2  -1 2926.96  123.99
  -1   2   0 1353.57   58.22
  -1   2   0 1335.44   58.17
  -1   2   0 1331.81   58.17
  -1   2   0 1397.17   58.35
  -1   2   0 1400.65   58.45
  -1   2   0 1481.15   58.92
  -1   2   1 1656.15   74.03
  -1   2   1 1712.51   73.09
  -1   2   1 1692.28   72.60
  -1   2   1 1690.86   72.55
  -1   2   1 1704.98   72.55
  -1   2   1 1722.47   74.11
  -1   2   2  763.66   33.60
  -1   2   2  766.06   34.14
  -1   2   2  757.52   34.59
  -1   2   2  723.20   32.42
  -1   2   2  704.45   34.48
  -1   2   2  744.23   34.58
  -1   2   2  734.38   33.58
  -1   2   2  775.75   33.68
  -1   2   2  768.28   33.13
  -1   2   2  841.48   34.82
  -1   2   3   17.08    2.71
  -1   2   3   15.40    2.36
  -1   2   3   11.05    2.15
  -1   2   3   16.00    2.11
  -1   2   3   14.65    1.66
  -1   2   3   17.60    2.44
  -1   2   3   16.59    2.80
  -1   2   3   13.98    2.35
  -1   2   3   14.33    1.38
  -1   2   4    5.76    1.61
  -1   2   4    9.39    2.56
  -1   2   4    5.13    1.91
  -1   2   4    6.92    1.87
  -1   2   4    7.22    1.81
  -1   2   4    7.95    1.27
  -1   2   4    8.91    1.76
  -1   2   4    7.33    1.66
  -1   2   4    8.51    2.08
  -1   2   4   11.03    2.74
  -1   2   4    7.09    1.76
  -1   2   5   14.03    2.85
  -1   2   5   12.55    2.43
  -1   2   5    9.67    2.22
  -1   2   5   10.98    2.49
  -1   2   5   12.74    3.20
  -1   2   5   12.95    2.31
  -1   2   5   15.39    3.46
  -1   2   5   13.03    2.41
  -1   2   6   34.07    4.25
  -1   2   6   28.47    4.61
  -1   2   6   26.84    3.46
  -1   2   6   28.29    4.00
  -1   2   6   27.54    3.83
  -1   2   6   27.22    3.78
  -1   2   6   37.12    4.03
  -1   2   6   28.47    4.26
  -1   2   6   22.04    4.44
  -1   2   7  460.32   26.25
  -1   2   7  489.61   24.38
  -1   2   7  446.74   23.10
  -1   2   7  471.14   24.69
  -1   2   7  505.32   24.00
  -1   2   7  406.17   24.85
  -1   2   7  391.42   23.94
  -1   2   8  636.94   29.71
  -1   2   8  594.47   32.56
  -1   2   8  564.20   32.20
  -1   2   8  573.82   30.07
  -1   2   8  568.39   31.44
  -1   2   8  514.27   31.99
  -1   2   8  534.88   31.84
  -1   2   8  617.38   29.72
  -1   2   9    6.13    2.53
  -1   2   9   -1.71    2.93
  -1   2   9    2.30    2.14
  -1   2   9    1.23    1.07
  -1   2   9    2.71    1.74
  -1   2   9    2.25    2.26
  -1   2   9    0.49    1.66
  -1   2  10   31.78    4.59
  -1   2  10   35.87    4.39
  -1   2  11  176.42   10.97
  -1   3 -13   13.57    1.88
  -1   3 -12   78.03    6.33
  -1   3 -12   71.48    6.20
  -1   3 -11    6.88    2.27
  -1   3 -11   13.18    3.29
  -1   3 -11    3.95    1.86
  -1   3 -11    6.04    2.21
  -1   3 -11    6.26    2.43
  -1   3 -11    6.56    2.17
  -1   3 -10    3.20    2.17
  -1   3 -10    2.44    1.66
  -1   3 -10    4.72    2.06
  -1   3 -10    3.50    1.77
  -1   3 -10    3.94    1.99
  -1   3 -10    2.98    1.77
  -1   3  -9   50.79    6.21
  -1   3  -9   42.10    4.91
  -1   3  -9   51.38    6.88
  -1   3  -9   47.52    5.40
  -1   3  -9   59.43    5.58
  -1   3  -8   53.77    6.76
  -1   3  -8   60.98    6.56
  -1   3  -8   55.60    4.39
  -1   3  -8   51.21    4.92
  -1   3  -8   50.89    4.92
  -1   3  -7  115.04    8.18
  -1   3  -7  134.28    8.03
  -1   3  -7  120.54    9.03
  -1   3  -7  126.80    7.27
  -1   3  -6  159.73    9.71
  -1   3  -6  166.81    9.12
  -1   3  -6  182.60   10.00
  -1   3  -6  154.03   10.35
  -1   3  -6  165.16    8.77
  -1   3  -5    7.69    1.32
  -1   3  -5    4.62    1.55
  -1   3  -5    6.73    1.80
  -1   3  -5    5.91    1.52
  -1   3  -5    4.50    1.04
  -1   3  -4   19.17    3.30
  -1   3  -4   15.42    2.21
  -1   3  -4   12.66    2.16
  -1   3  -4   15.37    1.73
  -1   3  -3    0.76    0.56
  -1   3  -3    1.45    1.53
  -1   3  -3    0.66    0.86
  -1   3  -2   16.00    1.78
  -1   3  -2   16.05    2.49
  -1   3  -1   54.61    2.81
  -1   3  -1   54.48    2.81
  -1   3   0   29.92    2.01
  -1   3   0   34.37    3.58
  -1   3   0   38.45    3.71
  -1   3   0   31.49    2.62
  -1   3   0   31.08    2.88
  -1   3   0   28.36    2.41
  -1   3   0   37.95    2.49
  -1   3   0   34.70    2.42
  -1   3   1   11.89    1.68
  -1   3   1   12.55    1.73
  -1   3   1    9.79    1.63
  -1   3   1    9.89    1.88
  -1   3   1    9.17    2.43
  -1   3   1    9.10    2.39
  -1   3   2    4.05    1.72
  -1   3   2    2.86    1.22
  -1   3   2    1.33    1.03
  -1   3   2    3.74    1.85
  -1   3   2    2.86    1.87
  -1   3   2    2.94    1.64
  -1   3   2    2.44    1.44
  -1   3   2    3.14    1.38
  -1   3   3  156.92    9.45
  -1   3   3  150.51    9.73
  -1   3   3  149.27    9.48
  -1   3   3  128.14    9.22
  -1   3   3  135.98    9.37
  -1   3   3  163.61    8.43
  -1   3   3  155.05    8.89
  -1   3   3  155.72    9.06
  -1   3   3  148.83    8.31
  -1   3   3  144.96    9.22
  -1   3   3  146.81    9.83
  -1   3   3  177.60   10.69
  -1   3   4  131.29    9.34
  -1   3   4  121.33    8.34
  -1   3   4  104.95    8.23
  -1   3   4  117.55    8.49
  -1   3   4  130.31    8.10
  -1   3   4  135.62    8.36
  -1   3   4  118.79    6.96
  -1   3   4  123.88    9.42
  -1   3   4  119.60    8.51
  -1   3   4  110.23    8.19
  -1   3   5   74.14    6.72
  -1   3   5  114.16    9.05
  -1   3   5   87.07    7.18
  -1   3   5   76.90    7.19
  -1   3   5   76.21    7.17
  -1   3   5   83.77    7.15
  -1   3   5   77.25    7.18
  -1   3   5   83.39    6.86
  -1   3   5   87.76    8.44
  -1   3   5   90.10    8.58
  -1   3   5   87.15    7.39
  -1   3   6  184.45   12.00
  -1   3   6  183.58   13.51
  -1   3   6  175.66   11.75
  -1   3   6  159.48   11.95
  -1   3   6  162.37   12.49
  -1   3   6  139.46   11.93
  -1   3   6  164.81   12.03
  -1   3   6  189.34   11.66
  -1   3   6  181.64   12.11
  -1   3   6  137.67   12.66
  -1   3   6  204.28   11.34
  -1   3   7   -1.18    1.26
  -1   3   7    0.59    1.41
  -1   3   7   -0.47    1.67
  -1   3   7    2.18    1.51
  -1   3   7   -0.34    0.97
  -1   3   7    0.53    1.96
  -1   3   7    1.26    1.63
  -1   3   7    0.50    1.43
  -1   3   8   -0.43    1.45
  -1   3   8    0.54    1.75
  -1   3   8   -1.35    1.78
  -1   3   8    0.36    1.14
  -1   3   8    1.10    1.47
  -1   3   8    1.46    1.73
  -1   3   9    2.85    1.95
  -1   3   9    0.95    1.02
  -1   3   9    0.89    1.44
  -1   3   9    1.43    1.61
  -1   3  10    0.95    1.02
  -1   3  10    1.00    1.13
  -1   4 -13   46.54    3.74
  -1   4 -12   19.38    2.91
  -1   4 -12   20.34    3.06
  -1   4 -11  554.59   28.61
  -1   4 -11  539.87   28.53
  -1   4 -11  628.63   31.37
  -1   4 -11  572.52   29.13
  -1   4 -10  203.62   12.90
  -1   4 -10  195.20   13.61
  -1   4 -10  210.29   15.41
  -1   4 -10  207.87   13.78
  -1   4  -9   -0.33    1.13
  -1   4  -9    1.51    1.86
  -1   4  -9    0.64    2.07
  -1   4  -9    2.43    1.50
  -1   4  -8  738.46   31.99
  -1   4  -8  570.28   30.24
  -1   4  -7   63.71    5.61
  -1   4  -7   70.94    5.77
  -1   4  -6    6.42    1.19
  -1   4  -6    7.28    2.02
  -1   4  -6    4.34    1.80
  -1   4  -5   27.94    3.36
  -1   4  -5   29.66    2.62
  -1   4  -5   33.79    3.75
  -1   4  -4  333.27   18.36
  -1   4  -4  354.36   18.08
  -1   4  -3  300.04   14.93
  -1   4  -3  348.69   18.09
  -1   4  -2 1020.39   45.58
  -1   4  -2 1041.14   47.33
  -1   4  -1  357.58   18.45
  -1   4  -1  349.40   18.34
  -1   4  -1  347.80   16.63
  -1   4  -1  332.84   16.57
  -1   4   0 1521.26   67.03
  -1   4   0 1539.13   66.97
  -1   4   0 1432.00   63.41
  -1   4   0 1429.29   63.41
  -1   4   0 1541.63   65.21
  -1   4   0 1526.00   64.38
  -1   4   0 1456.90   64.06
  -1   4   1  835.34   40.30
  -1   4   1  901.21   41.01
  -1   4   1  901.59   41.00
  -1   4   1  844.55   38.23
  -1   4   1  850.87   38.25
  -1   4   1  868.79   39.66
  -1   4   1  836.26   38.83
  -1   4   2  116.39    8.03
  -1   4   2  109.44    8.20
  -1   4   2  103.50    7.50
  -1   4   2  105.76    7.89
  -1   4   2  105.18    8.20
  -1   4   2  112.60    8.46
  -1   4   2  113.33    7.27
  -1   4   2  114.01    7.47
  -1   4   2  125.48    8.59
  -1   4   2  122.53    8.93
  -1   4   3  195.30   12.39
  -1   4   3  168.13   10.89
  -1   4   3  147.63   10.72
  -1   4   3  140.97   10.55
  -1   4   3  178.64   10.12
  -1   4   3  180.08   10.43
  -1   4   3  167.41    9.80
  -1   4   3  174.96   10.81
  -1   4   3  165.27   11.52
  -1   4   3  174.02   11.53
  -1   4   4   16.48    3.62
  -1   4   4   14.13    2.80
  -1   4   4   18.01    3.32
  -1   4   4   13.54    2.96
  -1   4   4   17.27    3.07
  -1   4   4   17.78    2.90
  -1   4   4   13.61    2.85
  -1   4   4   18.78    3.83
  -1   4   4   15.51    3.02
  -1   4   5    0.84    1.35
  -1   4   5    1.28    1.65
  -1   4   5    0.62    2.22
  -1   4   5    0.49    1.38
  -1   4   5   -0.49    1.28
  -1   4   5    0.62    2.41
  -1   4   5    0.44    1.49
  -1   4   5    1.13    1.34
  -1   4   5    2.39    2.12
  -1   4   6  281.44   18.90
  -1   4   6  277.39   17.01
  -1   4   6  300.34   16.79
  -1   4   6  277.06   17.77
  -1   4   6  246.50   17.18
  -1   4   6  285.50   16.82
  -1   4   6  256.91   18.64
  -1   4   6  247.12   16.45
  -1   4   6  284.97   16.35
  -1   4   6  269.00   16.73
  -1   4   7  176.68   11.83
  -1   4   7  197.25   13.09
  -1   4   7  170.83   12.95
  -1   4   7  184.75   13.08
  -1   4   7  200.66   12.68
  -1   4   8  106.55    8.46
  -1   4   8   97.15    7.58
  -1   4   8   88.89    8.02
  -1   4   9  876.24   40.87
  -1   4   9  949.36   40.60
  -1   5 -12   12.72    2.15
  -1   5 -11   21.08    3.98
  -1   5 -11   19.39    3.33
  -1   5 -10   16.54    3.45
  -1   5 -10    8.42    2.28
  -1   5 -10   15.43    3.74
  -1   5 -10   12.16    3.01
  -1   5  -9   30.08    3.91
  -1   5  -9   33.92    5.56
  -1   5  -8  867.00   40.38
  -1   5  -8  858.85   40.26
  -1   5  -7  656.41   32.12
  -1   5  -6  393.48   22.74
  -1   5  -6  475.24   23.03
  -1   5  -5 1259.30   57.48
  -1   5  -4  854.40   42.70
  -1   5  -4  843.77   39.75
  -1   5  -3  477.67   26.00
  -1   5  -2  267.47   15.14
  -1   5  -2  219.00   12.96
  -1   5  -2  244.67   13.03
  -1   5  -2  225.56   14.64
  -1   5  -2  242.23   14.75
  -1   5  -1    3.61    2.05
  -1   5  -1    1.37    1.95
  -1   5  -1    0.95    1.17
  -1   5  -1    0.22    0.82
  -1   5  -1    0.84    0.84
  -1   5  -1    2.23    1.20
  -1   5   0   41.84    5.09
  -1   5   0   42.97    5.25
  -1   5   0   28.56    4.59
  -1   5   0   43.45    4.96
  -1   5   0   39.76    3.98
  -1   5   0   35.96    4.25
  -1   5   1  302.88   17.04
  -1   5   1  327.56   18.25
  -1   5   1  318.75   17.84
  -1   5   1  297.17   18.09
  -1   5   1  316.74   18.43
  -1   5   1  342.94   16.64
  -1   5   1  329.79   17.58
  -1   5   1  323.08   18.85
  -1   5   1  341.12   18.10
  -1   5   2  110.89    8.43
  -1   5   2  109.22    8.16
  -1   5   2  105.37    8.94
  -1   5   2  109.42    8.23
  -1   5   2  113.15    8.80
  -1   5   2  106.45    8.64
  -1   5   2  120.62    7.56
  -1   5   2  117.98    7.87
  -1   5   2  104.34    7.82
  -1   5   2  119.87    9.34
  -1   5   2  101.44    9.03
  -1   5   3  800.82   41.44
  -1   5   3  930.02   43.72
  -1   5   3  867.37   41.52
  -1   5   3  827.19   41.74
  -1   5   3  782.47   41.46
  -1   5   3  863.27   42.04
  -1   5   3  952.64   40.48
  -1   5   3  959.76   41.11
  -1   5   3  862.80   43.16
  -1   5   3  871.82   43.31
  -1   5   3  842.35   41.41
  -1   5   4  787.32   42.52
  -1   5   4  834.38   40.98
  -1   5   4  827.66   41.58
  -1   5   4  834.42   41.64
  -1   5   4  903.13   43.77
  -1   5   4  850.96   41.12
  -1   5   4  775.12   41.13
  -1   5   4  931.81   40.73
  -1   5   4  895.04   43.66
  -1   5   5   14.20    3.20
  -1   5   5   13.56    3.16
  -1   5   5   15.90    3.55
  -1   5   5   16.99    3.64
  -1   5   5   17.61    3.33
  -1   5   5    9.66    2.72
  -1   5   5   15.12    4.01
  -1   5   5   12.67    3.01
  -1   5   5   14.20    4.21
  -1   5   6  388.97   21.36
  -1   5   6  417.46   22.31
  -1   5   6  448.73   22.29
  -1   5   6  341.22   23.60
  -1   5   6  355.83   21.47
  -1   5   7   67.17    5.87
  -1   5   7   70.67    6.52
  -1   5   7   66.21    6.13
  -1   5   7   75.99    7.06
  -1   5   7   68.97    6.52
  -1   5   7   67.49    6.22
  -1   5   8   35.06    4.07
  -1   5   8   29.26    3.51
  -1   5   8   34.95    3.92
  -1   6 -12   13.90    2.03
  -1   6 -11  256.19   14.88
  -1   6 -10   91.16    7.21
  -1   6 -10   91.52    8.58
  -1   6  -9    6.30    1.88
  -1   6  -9    8.82    2.70
  -1   6  -9   11.97    3.14
  -1   6  -9    9.91    2.97
  -1   6  -8  242.93   13.92
  -1   6  -7    0.78    1.50
  -1   6  -6    8.27    2.47
  -1   6  -5    8.36    2.38
  -1   6  -4   39.82    5.10
  -1   6  -4   45.53    4.91
  -1   6  -4   28.30    4.35
  -1   6  -3    2.34    1.43
  -1   6  -3    3.12    1.63
  -1   6  -3    5.57    1.79
  -1   6  -3    4.89    2.10
  -1   6  -3    8.88    2.75
  -1   6  -2  308.78   18.96
  -1   6  -2  275.27   16.71
  -1   6  -2  289.42   16.05
  -1   6  -2  320.97   17.10
  -1   6  -2  309.30   16.42
  -1   6  -2  335.74   19.33
  -1   6  -1    2.45    1.58
  -1   6  -1    1.48    1.76
  -1   6  -1    0.49    1.39
  -1   6  -1    3.22    1.78
  -1   6  -1    3.42    1.47
  -1   6  -1    0.74    1.25
  -1   6  -1    0.41    1.33
  -1   6  -1    4.81    1.77
  -1   6   0   62.69    5.95
  -1   6   0   58.53    5.75
  -1   6   0   58.68    6.31
  -1   6   0   56.32    6.17
  -1   6   0   57.11    5.97
  -1   6   0   57.20    5.43
  -1   6   0   59.62    6.09
  -1   6   0   57.28    6.40
  -1   6   1   98.78    8.21
  -1   6   1  118.10    9.57
  -1   6   1  122.35    8.69
  -1   6   1  104.86    8.98
  -1   6   1  116.81    9.28
  -1   6   1  136.28    9.45
  -1   6   1  125.91    8.06
  -1   6   1  121.85   10.29
  -1   6   2    6.39    2.24
  -1   6   2    7.97    2.73
  -1   6   2    4.97    1.93
  -1   6   2    1.29    1.23
  -1   6   2    4.33    1.80
  -1   6   2    3.35    1.60
  -1   6   2    5.78    2.46
  -1   6   2    1.59    2.06
  -1   6   2    3.49    1.36
  -1   6   2    2.12    1.51
  -1   6   3    5.07    2.10
  -1   6   3    5.68    2.10
  -1   6   3    5.23    2.03
  -1   6   3    4.14    1.92
  -1   6   3    2.77    1.72
  -1   6   3    2.35    2.09
  -1   6   3    4.31    1.97
  -1   6   3    2.55    1.29
  -1   6   3    2.98    2.03
  -1   6   3    2.99    2.13
  -1   6   4   -0.48    1.37
  -1   6   4    1.77    1.50
  -1   6   4   -0.42    1.20
  -1   6   4    0.64    1.94
  -1   6   4    0.68    1.93
  -1   6   5   10.52    2.70
  -1   6   5   10.70    2.68
  -1   6   5   14.65    3.04
  -1   6   5    7.89    2.48
  -1   6   5   12.00    3.01
  -1   6   6   28.34    3.72
  -1   6   6   34.53    4.06
  -1   6   6   36.80    4.33
  -1   6   6   33.30    4.19
  -1   6   6   36.18    4.17
  -1   6   7    0.67    0.86
  -1   7 -10    0.32    1.23
  -1   7  -6  345.33   20.94
  -1   7  -5    1.74    1.48
  -1   7  -4  216.10   13.48
  -1   7  -4  208.82   13.27
  -1   7  -3  321.43   18.48
  -1   7  -2    9.66    2.20
  -1   7  -2    4.19    1.82
  -1   7  -1    0.50    1.41
  -1   7  -1    3.98    1.77
  -1   7  -1    3.11    1.53
  -1   7   0    6.76    2.20
  -1   7   0    9.89    2.50
  -1   7   0    9.66    2.41
  -1   7   0   10.36    2.87
  -1   7   0    9.60    2.93
  -1   7   0    5.51    2.48
  -1   7   1    7.63    2.89
  -1   7   1    7.32    2.13
  -1   7   1   10.00    2.54
  -1   7   1    7.06    2.55
  -1   7   1    5.18    1.88
  -1   7   2  292.71   15.95
  -1   7   2  260.07   16.13
  -1   7   2  247.19   17.48
  -1   7   2  251.40   17.28
  -1   7   2  275.60   16.24
  -1   7   2  286.71   16.56
  -1   7   3   55.58    5.59
  -1   7   3   56.37    5.86
  -1   7   3   59.69    6.05
  -1   7   4  171.08   10.92
  -1   7   4  164.55   11.38
  -1   7   4  169.76   11.24
  -1   7   4  179.60   11.55
  -1   7   5  470.02   23.29
  -1   7   5  519.81   24.29
  -1   7   5  470.63   23.81
  -1   7   5  463.24   23.72
  -1   8  -4  169.33   12.24
  -1   8  -3  440.88   24.77
  -1   8  -2   64.18    7.12
  -1   8  -1  668.06   30.50
  -1   8  -1  544.20   31.62
  -1   8   0  488.20   24.97
  -1   8   1  188.88   11.35
  -1   8   1  168.72   11.25
  -1   8   2  194.16   12.48
  -1   8   2  227.05   13.03
  -1   8   2  205.40   12.39
  -1   8   2  210.33   12.64
  -1   8   3    6.57    1.69
  -1   8   3    7.82    1.89
  -1   8   3    7.81    1.91
  -1   9  -2    1.18    0.91
  -1   9  -1    1.25    0.93
  -1   9   0    9.62    1.95
  -1   9   1    6.59    1.56
   0 -10   1  250.00   12.31
   0 -10   2  104.00    6.16
   0 -10   2  104.35    6.14
   0 -10   3  121.85    7.42
   0 -10   3  119.45    7.43
   0 -10   3  130.15    8.00
   0 -10   4   39.58    3.80
   0 -10   4   41.41    3.88
   0 -10   4   51.25    4.77
   0 -10   6   17.37    3.01
   0 -10   6   20.03    3.23
   0 -10   7  378.09   22.05
   0 -10   7  400.20   22.28
   0  -9  -2   35.53    2.81
   0  -9  -1    9.49    1.51
   0  -9  -1    8.26    1.78
   0  -9   0    8.28    1.68
   0  -9   0    8.40    1.47
   0  -9   0    8.40    1.53
   0  -9   0    9.36    2.10
   0  -9   0    9.16    2.11
   0  -9   1   21.74    2.68
   0  -9   1   21.15    2.63
   0  -9   1   27.34    3.00
   0  -9   2   44.18    4.11
   0  -9   2   41.47    4.02
   0  -9   3  109.18    7.41
   0  -9   3  116.13    7.58
   0  -9   3  109.80    7.44
   0  -9   4  231.94   12.62
   0  -9   4  227.77   12.56
   0  -9   4  212.02   12.42
   0  -9   5   18.89    2.91
   0  -9   6   85.47    6.59
   0  -9   6   80.15    6.46
   0  -9   7  349.88   18.26
   0  -9   7  326.67   18.03
   0  -9   7  325.56   18.01
   0  -9   8   -0.34    1.16
   0  -9   9    1.32    1.32
   0  -9  10    0.99    1.07
   0  -8  -4    0.12    0.56
   0  -8  -3   11.42    1.92
   0  -8  -3   12.32    2.02
   0  -8  -3   13.69    1.76
   0  -8  -2    1.77    1.06
   0  -8  -2   -0.29    1.11
   0  -8  -1    4.17    1.48
   0  -8  -1    2.86    1.30
   0  -8  -1    5.72    1.44
   0  -8  -1    5.88    2.13
   0  -8  -1    4.21    1.71
   0  -8   0  124.39    8.33
   0  -8   0  137.38    8.32
   0  -8   0  132.13    8.26
   0  -8   0  111.09    8.74
   0  -8   0  151.79   10.68
   0  -8   1   17.74    2.77
   0  -8   1   16.92    2.65
   0  -8   1   18.83    2.76
   0  -8   1   17.02    3.25
   0  -8   1   16.35    3.53
   0  -8   2   23.54    3.31
   0  -8   2   31.31    3.71
   0  -8   2   27.05    4.33
   0  -8   2   28.27    4.37
   0  -8   3   58.41    5.08
   0  -8   3   54.06    5.24
   0  -8   3   62.00    5.49
   0  -8   3   54.79    5.00
   0  -8   3   63.76    5.78
   0  -8   3   57.07    6.66
   0  -8   4    1.81    1.24
   0  -8   4    0.66    1.27
   0  -8   4    0.60    1.06
   0  -8   4    1.15    1.16
   0  -8   4    1.19    1.11
   0  -8   4    0.45    0.93
   0  -8   5    4.31    1.63
   0  -8   5    9.05    4.83
   0  -8   5    4.92    1.63
   0  -8   5    2.79    1.60
   0  -8   5    4.74    1.58
   0  -8   5    7.46    2.19
   0  -8   6   -0.51    2.06
   0  -8   6    0.31    1.00
   0  -8   6    2.18    4.22
   0  -8   6   -0.32    1.30
   0  -8   6    1.56    1.29
   0  -8   6    2.37    1.38
   0  -8   6    0.73    1.17
   0  -8   6    0.96    1.28
   0  -8   7    5.28    2.64
   0  -8   7    9.77    6.28
   0  -8   7    6.29    1.96
   0  -8   7    8.60    2.15
   0  -8   7    9.78    2.67
   0  -8   7    6.16    2.12
   0  -8   8  377.57   20.43
   0  -8   8  338.34   21.13
   0  -8   8  388.84   21.66
   0  -8   8  351.43   21.18
   0  -8   8  375.69   20.41
   0  -8   9   10.68    3.12
   0  -8   9   13.00    3.21
   0  -8  10    2.23    2.46
   0  -8  10    0.93    1.57
   0  -8  11  240.77   14.05
   0  -7  -6  249.99   12.15
   0  -7  -6  268.38   12.06
   0  -7  -5   60.81    4.49
   0  -7  -4  132.02    8.42
   0  -7  -3  443.06   20.74
   0  -7  -3  402.32   21.58
   0  -7  -2  128.48    8.17
   0  -7  -1   20.15    2.77
   0  -7  -1   17.60    2.54
   0  -7  -1   17.84    2.51
   0  -7  -1   15.83    2.99
   0  -7  -1   13.83    3.10
   0  -7  -1   13.12    3.05
   0  -7   0   10.40    2.16
   0  -7   0    7.39    2.12
   0  -7   0    6.12    1.92
   0  -7   0    7.41    1.89
   0  -7   0    7.42    1.93
   0  -7   0    8.59    2.39
   0  -7   0    7.72    2.41
   0  -7   0    6.70    2.32
   0  -7   1    3.22    1.41
   0  -7   1    1.79    1.33
   0  -7   1    1.45    1.17
   0  -7   1    0.57    1.19
   0  -7   1    0.86    1.15
   0  -7   1    2.01    1.94
   0  -7   1    2.39    1.86
   0  -7   1    1.73    1.61
   0  -7   1    1.28    1.37
   0  -7   2  311.04   16.84
   0  -7   2  292.81   16.68
   0  -7   2  299.71   15.83
   0  -7   2  272.26   15.36
   0  -7   2  250.24   14.90
   0  -7   2  284.48   15.68
   0  -7   2  299.26   16.94
   0  -7   2  257.58   17.14
   0  -7   2  329.13   16.51
   0  -7   2  289.39   16.91
   0  -7   2  298.01   16.89
   0  -7   3  490.43   25.45
   0  -7   3  544.62   26.60
   0  -7   3  518.92   26.95
   0  -7   3  536.72   27.26
   0  -7   3  488.74   25.93
   0  -7   3  630.41   30.27
   0  -7   3  531.22   26.24
   0  -7   3  516.82   25.90
   0  -7   3  538.24   27.00
   0  -7   3  570.75   28.61
   0  -7   3  577.34   26.80
   0  -7   3  532.28   26.96
   0  -7   3  524.35   26.85
   0  -7   4  415.59   20.48
   0  -7   4  420.79   21.40
   0  -7   4  393.06   20.97
   0  -7   4  371.11   20.04
   0  -7   4  479.40   26.92
   0  -7   4  441.71   21.48
   0  -7   5  782.64   35.41
   0  -7   5  840.02   35.23
   0  -7   5  752.42   35.34
   0  -7   5  722.08   35.65
   0  -7   5  731.48   34.74
   0  -7   5  721.72   35.76
   0  -7   5  697.06   35.10
   0  -7   5  711.64   33.84
   0  -7   5  842.32   43.90
   0  -7   5  682.85   34.57
   0  -7   5  658.79   35.48
   0  -7   5  747.17   35.27
   0  -7   6  588.87   27.20
   0  -7   6  539.60   28.39
   0  -7   6  518.02   28.21
   0  -7   6  538.03   28.42
   0  -7   6  559.35   29.17
   0  -7   6  569.97   27.66
   0  -7   6  573.82   27.82
   0  -7   6  680.12   38.45
   0  -7   6  550.30   28.91
   0  -7   6  607.59   28.42
   0  -7   6  561.32   27.61
   0  -7   7  146.78   10.65
   0  -7   7  150.22   11.09
   0  -7   7  151.49    9.91
   0  -7   7  155.46   10.87
   0  -7   7  158.48   12.33
   0  -7   7  141.32    9.67
   0  -7   7  131.51   10.52
   0  -7   7  148.07    9.81
   0  -7   8  426.02   25.46
   0  -7   8  442.98   27.91
   0  -7   8  458.76   23.56
   0  -7   8  476.16   23.74
   0  -7   8  459.16   25.02
   0  -7   9   17.88    4.35
   0  -7   9   18.63    5.27
   0  -7   9   21.58    4.19
   0  -7   9   18.35    4.79
   0  -7  10    0.63    1.91
   0  -7  10    0.79    2.69
   0  -7  10    1.69    2.56
   0  -7  11   76.42    7.46
   0  -7  11   72.73    7.83
   0  -7  11   60.87    6.57
   0  -7  12   73.72    5.92
   0  -7  12   63.75    5.90
   0  -6  -7   18.89    1.83
   0  -6  -6   57.10    4.53
   0  -6  -5    0.54    1.15
   0  -6  -5    0.48    1.35
   0  -6  -4   56.29    4.39
   0  -6  -4   48.79    6.09
   0  -6  -4   48.14    5.81
   0  -6  -3  147.54    8.43
   0  -6  -3  121.00   10.62
   0  -6  -3  139.72   10.70
   0  -6  -3  127.74   10.20
   0  -6  -3  120.54    9.94
   0  -6  -2  290.79   16.66
   0  -6  -2  272.05   16.28
   0  -6  -2  286.67   14.29
   0  -6  -1  387.83   19.33
   0  -6  -1  426.19   20.22
   0  -6  -1  422.36   20.25
   0  -6  -1  394.24   19.33
   0  -6  -1  386.82   19.27
   0  -6   0  998.97   44.57
   0  -6   0  970.06   44.56
   0  -6   0  923.61   42.27
   0  -6   0  885.99   42.09
   0  -6   0  913.89   42.23
   0  -6   0  923.61   43.03
   0  -6   0  978.76   43.24
   0  -6   0 1038.89   42.91
   0  -6   1   85.48    6.13
   0  -6   1   84.97    6.76
   0  -6   1   89.48    6.90
   0  -6   1   85.49    6.31
   0  -6   1   94.45    6.51
   0  -6   1   89.21    6.55
   0  -6   1   95.24    7.52
   0  -6   1  100.26    7.62
   0  -6   2  470.51   22.20
   0  -6   2  432.85   22.28
   0  -6   2  444.71   22.40
   0  -6   2  403.08   21.13
   0  -6   2  415.17   21.48
   0  -6   2  482.91   24.40
   0  -6   2  415.46   21.48
   0  -6   2  428.96   21.38
   0  -6   2  426.91   22.11
   0  -6   2  458.89   22.09
   0  -6   2  467.10   22.75
   0  -6   2  472.63   22.87
   0  -6   3  424.97   21.77
   0  -6   3  469.80   22.72
   0  -6   3  443.79   23.12
   0  -6   3  442.24   23.02
   0  -6   3  460.61   22.67
   0  -6   3  477.21   26.31
   0  -6   3  494.37   23.25
   0  -6   3  436.37   22.32
   0  -6   3  495.37   22.71
   0  -6   3  420.98   22.22
   0  -6   3  478.50   23.98
   0  -6   3  453.09   23.09
   0  -6   3  439.95   22.64
   0  -6   3  485.11   23.19
   0  -6   3  478.74   23.24
   0  -6   4   37.85    4.01
   0  -6   4   35.79    3.43
   0  -6   4   38.17    4.08
   0  -6   4   37.41    4.24
   0  -6   4   40.66    4.36
   0  -6   4   36.06    4.13
   0  -6   4   36.66    3.83
   0  -6   4   35.95    3.79
   0  -6   4   50.77    7.30
   0  -6   4   44.11    4.47
   0  -6   4   35.80    4.15
   0  -6   4   44.01    4.31
   0  -6   5   10.16    2.06
   0  -6   5    6.95    1.83
   0  -6   5    7.57    1.50
   0  -6   5    4.69    1.63
   0  -6   5    8.06    1.76
   0  -6   5    3.92    1.61
   0  -6   5    7.61    2.43
   0  -6   5    9.80    2.16
   0  -6   5    7.78    1.77
   0  -6   5    5.78    1.55
   0  -6   5    5.99    4.00
   0  -6   5    6.02    1.82
   0  -6   5    5.61    2.11
   0  -6   5    8.92    2.07
   0  -6   6   69.46    5.65
   0  -6   6   67.57    5.78
   0  -6   6   64.49    5.78
   0  -6   6   63.86    5.75
   0  -6   6   64.56    5.38
   0  -6   6   68.02    5.45
   0  -6   6   54.58    5.75
   0  -6   7   74.50    6.45
   0  -6   7   74.33    6.46
   0  -6   7   79.69   11.48
   0  -6   7   71.95    7.34
   0  -6   7   73.61    5.96
   0  -6   7   75.17    6.35
   0  -6   7   70.39    5.86
   0  -6   7   74.64    6.49
   0  -6   7   73.43    6.10
   0  -6   7   68.97    9.32
   0  -6   7   71.59    6.84
   0  -6   8  516.97   28.98
   0  -6   8  457.57   24.91
   0  -6   8  533.83   25.55
   0  -6   8  456.68   24.51
   0  -6   8  494.80   28.99
   0  -6   9   78.26   11.08
   0  -6   9   61.21    8.58
   0  -6   9   75.87    6.49
   0  -6   9   60.34    6.63
   0  -6   9   60.73    7.87
   0  -6  10  160.72   15.05
   0  -6  10  118.63   12.72
   0  -6  10  164.66   11.48
   0  -6  10  164.71   12.63
   0  -6  11  436.30   27.42
   0  -6  11  476.30   26.22
   0  -6  11  502.83   26.02
   0  -6  12   31.97    4.05
   0  -6  13    6.18    1.40
   0  -6  13    5.52    1.46
   0  -5  -8    4.89    1.47
   0  -5  -7    1.15    0.92
   0  -5  -7    0.39    1.02
   0  -5  -7    1.80    1.14
   0  -5  -6  111.61    9.60
   0  -5  -6  128.42    9.48
   0  -5  -6  127.19    9.74
   0  -5  -5    2.52    1.56
   0  -5  -5    1.78    1.80
   0  -5  -5    5.66    2.02
   0  -5  -5    4.17    1.72
   0  -5  -5    0.97    1.38
   0  -5  -4    4.05    1.33
   0  -5  -4    2.78    1.48
   0  -5  -4    6.68    3.20
   0  -5  -4    3.61    1.94
   0  -5  -4    5.31    1.96
   0  -5  -4    4.47    2.04
   0  -5  -3  238.38   12.22
   0  -5  -3  259.18   14.38
   0  -5  -3  232.40   14.45
   0  -5  -3  227.86   14.27
   0  -5  -3  245.38   14.42
   0  -5  -2    7.55    1.49
   0  -5  -2    7.34    1.57
   0  -5  -2    7.64    1.61
   0  -5  -2    6.18    1.83
   0  -5  -2    5.44    2.33
   0  -5  -2    5.79    1.80
   0  -5  -2    9.58    2.29
   0  -5  -1   42.71    3.64
   0  -5  -1   42.47    3.62
   0  -5  -1   44.91    3.97
   0  -5  -1   47.85    4.10
   0  -5  -1   39.77    3.55
   0  -5  -1   49.41    3.99
   0  -5  -1   38.90    4.99
   0  -5  -1   50.16    4.75
   0  -5   0    2.45    1.28
   0  -5   0    2.71    1.25
   0  -5   0    2.70    1.58
   0  -5   0    3.89    1.14
   0  -5   0    1.11    0.83
   0  -5   0    2.69    1.08
   0  -5   0    5.23    1.59
   0  -5   0    2.02    1.20
   0  -5   0    2.20    1.29
   0  -5   1    4.04    1.33
   0  -5   1    3.17    1.27
   0  -5   1    2.63    1.69
   0  -5   1    4.28    1.31
   0  -5   1    2.27    1.15
   0  -5   1    3.89    1.40
   0  -5   1    5.31    1.59
   0  -5   1    3.16    1.70
   0  -5   2   11.74    1.94
   0  -5   2    8.60    1.72
   0  -5   2    7.03    2.37
   0  -5   2    0.24    0.68
   0  -5   2    0.24    0.84
   0  -5   2    0.82    0.88
   0  -5   2    0.28    0.88
   0  -5   3   97.95    9.07
   0  -5   3  105.84    6.98
   0  -5   3  116.97    7.24
   0  -5   4    3.10    1.40
   0  -5   4    6.52    1.73
   0  -5   4    3.89    1.35
   0  -5   4    8.11    1.70
   0  -5   4    6.56    3.45
   0  -5   5  101.23    6.99
   0  -5   5  107.64    7.12
   0  -5   5  104.41    7.47
   0  -5   6    1.34    1.05
   0  -5   6    1.43    0.93
   0  -5   6    1.28    1.41
   0  -5   6    1.84    1.00
   0  -5   6    1.68    1.99
   0  -5   6    2.49    1.11
   0  -5   6    1.20    0.96
   0  -5   6    3.88    1.60
   0  -5   6    0.99    0.75
   0  -5   6    1.71    3.43
   0  -5   6    1.31    1.63
   0  -5   6    2.01    1.08
   0  -5   7   74.64    8.27
   0  -5   7   88.62    6.68
   0  -5   7  103.35    7.28
   0  -5   7  102.60    7.11
   0  -5   7   94.11   11.26
   0  -5   7   97.52    7.00
   0  -5   7  101.40   10.34
   0  -5   7   93.91    7.26
   0  -5   8   39.96    4.21
   0  -5   8   35.30    5.50
   0  -5   8   33.36    3.83
   0  -5   8   36.60    4.64
   0  -5   8   29.64    3.76
   0  -5   8   31.29    6.98
   0  -5   8   36.42    7.54
   0  -5   8   30.42    4.12
   0  -5   9   12.16    2.87
   0  -5   9   14.03    3.87
   0  -5   9   11.85    2.35
   0  -5   9   10.73    4.36
   0  -5   9   22.93    6.34
   0  -5  10    0.52    2.31
   0  -5  10    0.41    1.64
   0  -5  10    2.42    3.66
   0  -5  10    0.91    2.93
   0  -5  11    4.48    2.44
   0  -5  11    8.32    2.77
   0  -5  11    7.90    4.29
   0  -5  11    7.57    3.22
   0  -5  12   38.27    4.64
   0  -5  12   47.94    6.47
   0  -5  12   45.74    5.65
   0  -4  -9    7.24    1.63
   0  -4  -8  145.39    9.31
   0  -4  -8  120.46    9.32
   0  -4  -7  329.38   18.54
   0  -4  -7  309.64   17.32
   0  -4  -6    0.48    1.54
   0  -4  -6    0.45    1.27
   0  -4  -6    0.45    0.98
   0  -4  -6    1.23    1.86
   0  -4  -6    2.06    1.32
   0  -4  -6    0.39    1.49
   0  -4  -5    2.15    1.79
   0  -4  -5    1.30    1.23
   0  -4  -5    2.14    1.45
   0  -4  -5    1.53    1.36
   0  -4  -5    1.06    1.46
   0  -4  -4   11.68    2.77
   0  -4  -4   19.58    3.26
   0  -4  -4   20.20    3.33
   0  -4  -4   17.57    3.03
   0  -4  -4   17.18    2.91
   0  -4  -4   17.69    2.80
   0  -4  -3   50.69    4.98
   0  -4  -3   50.91    5.12
   0  -4  -3   52.06    5.13
   0  -4  -3   52.86    4.97
   0  -4  -3   58.39    5.15
   0  -4  -3   47.77    5.79
   0  -4  -3   49.15    4.34
   0  -4  -2  138.79    8.52
   0  -4  -2  133.13    9.31
   0  -4  -2  124.81    8.24
   0  -4  -2  150.35    8.01
   0  -4  -2  127.17    8.67
   0  -4  -2  124.44    8.55
   0  -4  -2   95.67    8.11
   0  -4  -2  140.28    7.66
   0  -4  -2  149.33    7.81
   0  -4  -2  112.29    7.18
   0  -4  -1 2530.85  107.68
   0  -4  -1 2581.94  107.69
   0  -4  -1 2150.39  105.44
   0  -4  -1 2717.34  107.56
   0  -4  -1 2482.56  107.87
   0  -4  -1 2541.57  106.48
   0  -4  -1 2497.05  106.47
   0  -4  -1 2685.28  107.33
   0  -4  -1 2674.11  107.34
   0  -4   0  571.99   27.48
   0  -4   0  579.31   27.56
   0  -4   0  643.55   28.12
   0  -4   0  618.19   28.18
   0  -4   0  614.90   28.18
   0  -4   0  621.37   28.10
   0  -4   1  761.70   35.57
   0  -4   1  770.28   35.57
   0  -4   1  811.60   35.64
   0  -4   1  749.79   35.31
   0  -4   1  751.57   35.32
   0  -4   1  829.47   35.97
   0  -4   1  838.71   35.98
   0  -4   1  826.81   35.80
   0  -4   1  793.02   36.73
   0  -4   2  274.87   14.19
   0  -4   2  283.34   14.27
   0  -4   2  281.34   14.61
   0  -4   2  327.00   14.78
   0  -4   2  292.52   14.75
   0  -4   2  289.88   14.23
   0  -4   2  294.81   14.31
   0  -4   2  244.07   15.75
   0  -4   3  265.95   13.90
   0  -4   3  257.45   13.85
   0  -4   3  276.75   14.37
   0  -4   3  277.05   14.31
   0  -4   3  307.47   14.38
   0  -4   3  281.96   13.74
   0  -4   3  297.78   13.80
   0  -4   3  246.14   16.06
   0  -4   4  230.00   12.90
   0  -4   4  228.17   12.86
   0  -4   4  266.58   13.54
   0  -4   4  291.53   13.48
   0  -4   4  282.16   13.66
   0  -4   5   23.32    2.53
   0  -4   5   22.46    2.52
   0  -4   5   17.83    3.51
   0  -4   5   22.36    2.71
   0  -4   5   26.34    2.87
   0  -4   6   19.24    3.46
   0  -4   6   20.00    2.34
   0  -4   6   19.84    2.36
   0  -4   7  545.63   27.76
   0  -4   7  539.99   25.71
   0  -4   7  491.99   25.32
   0  -4   7  506.51   26.15
   0  -4   7  564.33   25.37
   0  -4   7  568.74   25.44
   0  -4   7  526.42   29.27
   0  -4   7  545.63   26.44
   0  -4   8  133.41    9.95
   0  -4   8  126.40    8.14
   0  -4   8  118.73    8.69
   0  -4   8  117.42   11.27
   0  -4   9  561.39   29.86
   0  -4   9  554.11   28.39
   0  -4   9  602.99   32.96
   0  -4  10  764.12   38.88
   0  -4  10  791.73   37.94
   0  -4  11  186.10   12.72
   0  -4  11  190.00   12.58
   0  -4  12  222.27   13.82
   0  -4  12  279.73   16.29
   0  -4  13  125.40    9.53
   0  -4  13  138.99    8.92
   0  -3 -10   12.70    2.03
   0  -3 -10   19.33    2.27
   0  -3  -9   49.55    5.16
   0  -3  -8  173.86   10.53
   0  -3  -8  155.80   10.67
   0  -3  -8  149.96   11.39
   0  -3  -7  717.75   32.26
   0  -3  -7  634.03   33.18
   0  -3  -7  594.19   32.95
   0  -3  -7  643.35   33.96
   0  -3  -7  724.73   33.82
   0  -3  -7  723.67   33.67
   0  -3  -7  640.34   33.09
   0  -3  -6  328.69   16.31
   0  -3  -6  296.36   17.03
   0  -3  -6  288.00   16.87
   0  -3  -6  317.78   17.61
   0  -3  -6  317.91   16.91
   0  -3  -6  273.21   16.10
   0  -3  -6  273.99   15.79
   0  -3  -5  798.25   34.19
   0  -3  -5  768.68   35.04
   0  -3  -5  755.95   34.89
   0  -3  -5  727.06   34.67
   0  -3  -5  775.53   34.46
   0  -3  -5  709.56   33.50
   0  -3  -5  707.09   33.58
   0  -3  -4 1250.08   54.24
   0  -3  -4 1289.67   54.96
   0  -3  -4 1266.12   54.83
   0  -3  -4 1159.60   54.20
   0  -3  -4 1326.48   54.46
   0  -3  -4 1206.48   53.27
   0  -3  -4 1212.01   53.40
   0  -3  -3  442.95   21.85
   0  -3  -3  361.73   21.49
   0  -3  -3  466.23   22.47
   0  -3  -3  461.42   22.38
   0  -3  -3  456.34   21.93
   0  -3  -3  405.41   20.68
   0  -3  -3  435.75   21.02
   0  -3  -3  484.95   20.64
   0  -3  -3  520.32   20.78
   0  -3  -2  474.78   23.96
   0  -3  -2  581.05   23.58
   0  -3  -2  571.31   23.57
   0  -3  -2  569.00   24.92
   0  -3  -2  552.77   24.79
   0  -3  -2  470.86   23.93
   0  -3  -2  501.03   23.28
   0  -3  -2  432.33   22.79
   0  -3  -2  558.62   24.42
   0  -3  -2  542.99   23.80
   0  -3  -2  533.71   23.79
   0  -3  -1  292.44   14.42
   0  -3  -1  304.15   14.56
   0  -3  -1  298.73   13.61
   0  -3  -1  287.54   13.56
   0  -3  -1  300.41   13.92
   0  -3  -1  300.21   13.92
   0  -3  -1  260.34   13.01
   0  -3  -1  269.10   12.75
   0  -3  -1  304.01   13.57
   0  -3   0   11.32    1.05
   0  -3   0   14.21    1.72
   0  -3   0   14.05    1.78
   0  -3   0   13.75    1.61
   0  -3   0   13.75    1.59
   0  -3   1   16.41    1.97
   0  -3   1   17.96    2.01
   0  -3   1   15.34    1.70
   0  -3   1   15.63    1.74
   0  -3   1   18.92    1.82
   0  -3   1   16.57    1.76
   0  -3   2  786.72   35.13
   0  -3   2  820.16   35.20
   0  -3   3  508.46   23.58
   0  -3   3  536.22   23.69
   0  -3   3  529.54   23.18
   0  -3   3  523.13   23.15
   0  -3   3  500.21   23.39
   0  -3   3  500.09   23.40
   0  -3   4 2911.44  133.63
   0  -3   4 3042.55  133.72
   0  -3   4 3436.20  134.18
   0  -3   4 3459.13  134.20
   0  -3   4 2938.25  135.23
   0  -3   5 1861.76   80.17
   0  -3   5 1848.71   80.17
   0  -3   5 1896.13   81.00
   0  -3   5 1902.68   82.00
   0  -3   6  111.18    6.99
   0  -3   6  109.54    7.22
   0  -3   6   88.71    6.97
   0  -3   6  109.06    6.04
   0  -3   6  109.33    6.05
   0  -3   7 1116.89   52.38
   0  -3   7 1181.63   52.37
   0  -3   7 1163.60   52.93
   0  -3   7 1094.89   53.13
   0  -3   7 1262.32   53.35
   0  -3   7 1164.63   52.20
   0  -3   8  154.49   11.02
   0  -3   8  162.59   10.50
   0  -3   8  154.55   11.57
   0  -3   8  185.00   11.37
   0  -3   8  151.19   10.02
   0  -3   9   34.12    5.88
   0  -3   9   32.87    5.35
   0  -3   9   32.33    5.10
   0  -3   9   29.80    4.23
   0  -3   9   30.60    4.44
   0  -3   9   28.99    3.97
   0  -3  10   16.55    4.46
   0  -3  10   12.93    4.10
   0  -3  10   12.02    2.94
   0  -3  10   11.47    3.03
   0  -3  11    2.62    3.51
   0  -3  11    3.19    2.37
   0  -3  11    3.03    1.82
   0  -3  12  131.08   11.11
   0  -3  13  216.79   13.80
   0  -3  13  239.65   13.25
   0  -2 -11   27.52    2.76
   0  -2 -10  108.22    7.76
   0  -2  -9  187.14   11.25
   0  -2  -9  177.08   12.71
   0  -2  -8   74.29    6.00
   0  -2  -8   82.44    7.98
   0  -2  -8   67.98    6.44
   0  -2  -8   73.94    6.98
   0  -2  -8   67.65    6.94
   0  -2  -8   69.38    6.64
   0  -2  -8   66.23    6.99
   0  -2  -7  241.96   15.29
   0  -2  -7  277.12   14.04
   0  -2  -7  236.23   14.48
   0  -2  -7  235.97   14.49
   0  -2  -7  255.64   16.62
   0  -2  -7  258.27   14.76
   0  -2  -7  247.80   14.51
   0  -2  -7  181.55   14.92
   0  -2  -7  225.06   15.01
   0  -2  -7  232.29   14.23
   0  -2  -7  226.50   14.35
   0  -2  -6    9.91    2.07
   0  -2  -6    5.53    1.81
   0  -2  -6    9.45    2.21
   0  -2  -6    4.97    1.96
   0  -2  -6    9.76    2.20
   0  -2  -6    6.82    2.36
   0  -2  -6   13.81    2.48
   0  -2  -6    4.63    2.04
   0  -2  -6    8.34    2.02
   0  -2  -6    7.85    2.07
   0  -2  -5    5.35    1.37
   0  -2  -5    8.39    1.78
   0  -2  -5    5.89    1.69
   0  -2  -5    7.43    1.85
   0  -2  -5   10.59    2.41
   0  -2  -5    5.66    1.75
   0  -2  -5    9.54    1.92
   0  -2  -5    3.13    1.80
   0  -2  -5    4.75    1.98
   0  -2  -5    6.37    1.60
   0  -2  -5    7.71    1.69
   0  -2  -4  187.15    9.80
   0  -2  -4  188.54    9.39
   0  -2  -4  172.33   10.05
   0  -2  -4  167.76   10.25
   0  -2  -4  183.99   10.24
   0  -2  -4  184.34    9.92
   0  -2  -4  150.33   10.20
   0  -2  -4  168.95    9.70
   0  -2  -4  140.30    9.75
   0  -2  -4  166.95    8.26
   0  -2  -4  164.09    8.22
   0  -2  -4  186.23    9.34
   0  -2  -4  157.91    9.14
   0  -2  -3   10.30    1.76
   0  -2  -3    7.33    0.98
   0  -2  -3    7.48    1.60
   0  -2  -3    9.49    1.86
   0  -2  -3    8.17    1.62
   0  -2  -3    9.89    1.80
   0  -2  -3    8.12    1.03
   0  -2  -3    6.95    1.26
   0  -2  -3   11.77    1.55
   0  -2  -3    8.10    1.04
   0  -2  -3    7.90    1.03
   0  -2  -2   80.05    5.13
   0  -2  -2   77.93    5.06
   0  -2  -2   79.94    4.94
   0  -2  -2   73.25    4.33
   0  -2  -2   77.51    4.36
   0  -2  -2   74.44    4.32
   0  -2  -2   79.62    4.30
   0  -2  -2   79.48    4.29
   0  -2  -1 4357.83  188.04
   0  -2  -1 4534.84  187.89
   0  -2  -1 4476.90  187.90
   0  -2  -1 4165.60  187.23
   0  -2  -1 4439.08  187.49
   0  -2  -1 4843.38  188.61
   0  -2  -1 4935.97  188.63
   0  -2  -1 4011.29  187.81
   0  -2  -1 4639.07  187.76
   0  -2  -1 4743.11  187.77
   0  -2   0 1116.77   43.66
   0  -2   0 1080.13   43.63
   0  -2   0  946.54   42.68
   0  -2   0 1068.73   43.01
   0  -2   0  989.14   43.30
   0  -2   0  964.09   43.30
   0  -2   1   93.74    5.06
   0  -2   1   97.49    5.11
   0  -2   1  106.25    5.41
   0  -2   1  103.43    5.38
   0  -2   2  339.77   15.04
   0  -2   2  337.64   15.03
   0  -2   2  351.50   15.44
   0  -2   2  357.10   15.48
   0  -2   2  322.34   15.22
   0  -2   2  316.48   15.19
   0  -2   3   17.63    1.61
   0  -2   3   16.41    1.58
   0  -2   3   14.69    1.43
   0  -2   3   14.89    1.44
   0  -2   4   44.52    2.76
   0  -2   4   48.17    2.83
   0  -2   4   36.50    2.51
   0  -2   4   36.32    2.52
   0  -2   5   41.50    3.57
   0  -2   5   43.18    2.66
   0  -2   5   41.63    2.65
   0  -2   6   42.61    3.80
   0  -2   6   44.84    4.05
   0  -2   6   41.50    3.98
   0  -2   7  316.30   16.22
   0  -2   7  322.61   16.66
   0  -2   7  309.81   16.79
   0  -2   7  260.72   19.23
   0  -2   8   60.22    5.99
   0  -2   8   68.61    6.64
   0  -2   8   61.47    5.22
   0  -2   8   67.14    8.19
   0  -2   9    5.59    2.48
   0  -2   9    5.07    2.25
   0  -2  10   88.86    9.00
   0  -2  10   82.33    7.13
   0  -2  10   91.23    9.17
   0  -2  10   68.45    8.42
   0  -2  11   19.03    4.47
   0  -2  11   18.43    3.03
   0  -2  11   15.90    4.20
   0  -2  12    2.23    1.85
   0  -2  12    2.91    2.26
   0  -2  13    1.76    1.51
   0  -1 -11   20.99    2.71
   0  -1 -11   25.61    2.81
   0  -1 -10    1.58    1.47
   0  -1 -10    4.43    1.59
   0  -1 -10    2.86    1.54
   0  -1  -9    2.87    1.52
   0  -1  -9   -0.57    1.23
   0  -1  -9    1.45    1.94
   0  -1  -9   -1.62    2.24
   0  -1  -9   -0.33    1.27
   0  -1  -9    0.87    1.54
   0  -1  -9    0.44    1.56
   0  -1  -8  161.01   11.27
   0  -1  -8  174.93   13.39
   0  -1  -8  172.43   12.87
   0  -1  -8  183.74   11.66
   0  -1  -8  202.76   11.92
   0  -1  -8  194.50   10.98
   0  -1  -8  186.48   12.17
   0  -1  -8  155.06   12.06
   0  -1  -7   21.85    4.10
   0  -1  -7   17.88    2.89
   0  -1  -7   20.32    3.03
   0  -1  -7   17.02    2.83
   0  -1  -7   25.53    4.20
   0  -1  -7   14.92    2.68
   0  -1  -7   14.98    3.43
   0  -1  -7   16.83    2.94
   0  -1  -7   16.37    2.64
   0  -1  -7   18.64    3.10
   0  -1  -7   16.68    2.42
   0  -1  -7   16.16    2.78
   0  -1  -7   16.35    2.39
   0  -1  -6  461.65   23.54
   0  -1  -6  462.82   23.07
   0  -1  -6  360.12   21.17
   0  -1  -6  429.40   21.54
   0  -1  -6  460.73   23.37
   0  -1  -6  451.28   21.69
   0  -1  -6  393.10   22.68
   0  -1  -6  402.89   23.58
   0  -1  -6  473.58   21.87
   0  -1  -6  442.42   21.85
   0  -1  -6  419.19   21.08
   0  -1  -6  409.68   20.60
   0  -1  -6  421.30   21.18
   0  -1  -6  428.17   20.69
   0  -1  -6  442.73   21.17
   0  -1  -5  728.95   32.49
   0  -1  -5  748.95   33.34
   0  -1  -5  664.60   34.10
   0  -1  -5  698.43   35.00
   0  -1  -5  661.63   33.00
   0  -1  -5  728.56   33.16
   0  -1  -5  705.88   33.03
   0  -1  -5  787.74   34.57
   0  -1  -5  714.64   33.28
   0  -1  -5  655.10   32.62
   0  -1  -5  765.82   32.88
   0  -1  -5  741.79   32.44
   0  -1  -5  725.36   32.42
   0  -1  -5  721.60   34.55
   0  -1  -5  745.14   34.24
   0  -1  -4   86.16    6.44
   0  -1  -4   93.84    5.68
   0  -1  -4   98.77    5.41
   0  -1  -4   99.71    6.94
   0  -1  -4   89.72    5.87
   0  -1  -4   94.05    6.44
   0  -1  -4   97.84    5.95
   0  -1  -4   98.23    5.39
   0  -1  -4   81.37    5.73
   0  -1  -4   77.83    5.48
   0  -1  -3  739.10   31.85
   0  -1  -3  631.31   30.54
   0  -1  -3  625.54   30.80
   0  -1  -3  799.81   30.97
   0  -1  -3  683.43   31.14
   0  -1  -3  701.86   31.17
   0  -1  -3  765.51   31.73
   0  -1  -2   18.85    1.29
   0  -1  -2   19.40    1.31
   0  -1  -2   18.28    1.80
   0  -1  -2   18.91    1.83
   0  -1  -2   20.60    1.97
   0  -1  -2   18.99    1.93
   0  -1  -2   18.30    1.71
   0  -1  -2   21.22    1.29
   0  -1  -2   20.79    1.29
   0  -1  -1   76.98    4.25
   0  -1  -1   76.96    4.23
   0  -1  -1   84.84    4.36
   0  -1  -1   91.15    4.38
   0  -1  -1   84.87    3.95
   0  -1  -1   83.65    3.95
   0  -1  -1   74.82    3.66
   0  -1  -1   72.79    3.65
   0  -1  -1   85.10    3.89
   0  -1  -1   85.47    3.89
   0  -1   0    0.98    0.31
   0  -1   0    0.58    0.29
   0  -1   0    0.36    0.28
   0  -1   0    3.71    0.53
   0  -1   0    3.26    0.51
   0  -1   1    6.28    0.58
   0  -1   1    6.86    0.61
   0  -1   2  212.72    9.55
   0  -1   2  215.18   10.29
   0  -1   2  221.61    9.82
   0  -1   2  223.56    9.83
   0  -1   2  229.97    9.89
   0  -1   2  227.74    9.89
   0  -1   3 1791.83   78.26
   0  -1   3 1800.39   77.45
   0  -1   3 1799.48   77.45
   0  -1   3 2075.09   80.12
   0  -1   3 1872.96   76.89
   0  -1   3 1731.98   76.64
   0  -1   3 1748.15   76.65
   0  -1   3 1695.65   77.39
   0  -1   3 1896.96   76.73
   0  -1   3 1916.95   76.74
   0  -1   4    3.94    0.70
   0  -1   4    5.57    1.15
   0  -1   4    5.83    1.12
   0  -1   4    3.34    0.93
   0  -1   4    3.46    1.29
   0  -1   5  713.59   33.01
   0  -1   5  696.53   32.95
   0  -1   5  770.12   31.60
   0  -1   5  643.92   32.08
   0  -1   5  729.42   33.60
   0  -1   6 1957.37   91.67
   0  -1   6 1932.65   92.21
   0  -1   6 1983.81   92.24
   0  -1   6 2133.89   92.84
   0  -1   6 2038.21   89.68
   0  -1   6 2220.02   91.39
   0  -1   7   31.75    4.30
   0  -1   7   25.51    3.92
   0  -1   7   34.64    5.13
   0  -1   7   35.84    6.27
   0  -1   7   38.47    3.79
   0  -1   7   40.73    4.35
   0  -1   7   40.05    4.31
   0  -1   8  351.60   24.39
   0  -1   8  532.32   27.98
   0  -1   8  408.38   22.07
   0  -1   8  463.15   23.57
   0  -1   8  463.82   23.88
   0  -1   9   18.70    4.37
   0  -1   9   19.30    3.39
   0  -1   9   24.98    4.41
   0  -1   9   24.86    4.54
   0  -1   9   20.69    4.81
   0  -1  10    0.67    2.47
   0  -1  10    3.67    1.84
   0  -1  10    4.33    2.39
   0  -1  10    4.57    2.37
   0  -1  10    2.14    1.57
   0  -1  10    4.13    2.47
   0  -1  11   62.88    6.97
   0  -1  11   47.97    6.75
   0  -1  11   50.41    7.02
   0  -1  12   51.97    5.70
   0  -1  12   49.10    5.66
   0   0 -12  183.20    9.90
   0   0 -11  774.92   33.19
   0   0 -11  624.17   32.34
   0   0 -10  251.01   15.17
   0   0 -10  259.73   14.93
   0   0 -10  241.08   13.96
   0   0  -9  226.71   13.74
   0   0  -9  213.80   15.74
   0   0  -9  217.37   13.72
   0   0  -9  226.95   15.03
   0   0  -9  250.29   15.34
   0   0  -9  252.38   14.79
   0   0  -9  246.40   14.13
   0   0  -9  234.35   15.75
   0   0  -8  930.96   47.14
   0   0  -8  969.10   46.79
   0   0  -8  940.96   45.47
   0   0  -8  980.02   47.47
   0   0  -8  879.55   44.35
   0   0  -8  919.46   44.53
   0   0  -8 1104.46   46.44
   0   0  -8 1047.68   46.39
   0   0  -8 1000.90   44.72
   0   0  -8  986.03   48.42
   0   0  -8  964.75   45.66
   0   0  -8  938.33   44.99
   0   0  -7  149.05    9.91
   0   0  -7  145.13   11.77
   0   0  -7  137.92    9.60
   0   0  -7  140.77    9.94
   0   0  -7  166.32   11.53
   0   0  -7  152.60   11.30
   0   0  -7  154.97   11.07
   0   0  -7  164.18   11.36
   0   0  -7  161.48    9.39
   0   0  -7  172.71   10.41
   0   0  -7  155.43   10.10
   0   0  -7  151.71    9.45
   0   0  -7  152.31    9.47
   0   0  -6  294.63   15.46
   0   0  -6  277.27   17.33
   0   0  -6  302.46   15.53
   0   0  -6  269.40   14.63
   0   0  -6  259.84   14.51
   0   0  -6  303.29   16.82
   0   0  -6  305.63   15.45
   0   0  -6  312.79   16.90
   0   0  -6  311.35   14.65
   0   0  -6  269.01   16.62
   0   0  -6  287.28   16.53
   0   0  -5    0.32    1.69
   0   0  -5    0.41    0.82
   0   0  -5    0.67    0.81
   0   0  -5    0.51    0.78
   0   0  -5    0.28    1.22
   0   0  -5    1.38    1.85
   0   0  -5    1.19    0.97
   0   0  -5    1.68    1.50
   0   0  -4   97.06    5.95
   0   0  -4  119.71    7.18
   0   0  -4   96.02    5.95
   0   0  -4  110.61    6.96
   0   0  -4  109.02    5.96
   0   0  -4  108.36    7.30
   0   0  -4  107.44    5.76
   0   0  -3 1415.91   59.84
   0   0  -3 1308.58   59.90
   0   0  -3 1386.95   58.68
   0   0  -2  241.75   10.86
   0   0  -2  247.49   11.52
   0   0  -1  350.86   15.06
   0   0  -1  352.36   15.37
   0   0   1  364.05   15.65
   0   0   1  364.29   15.65
   0   0   2  350.63   17.08
   0   0   3 1197.82   56.61
   0   0   3 1227.37   56.37
   0   0   3 1218.33   56.36
   0   0   4  115.09    8.77
   0   0   4  113.87    6.78
   0   0   5    1.30    1.32
   0   0   5    4.13    1.25
   0   0   5    2.81    1.05
   0   0   5    0.20    1.19
   0   0   5    0.37    2.00
   0   0   5    1.48    1.82
   0   0   5   -1.00    2.50
   0   0   6  308.25   15.99
   0   0   6  248.33   16.28
   0   0   6  322.31   15.99
   0   0   6  306.77   16.27
   0   0   6  303.44   16.22
   0   0   6  271.05   15.51
   0   0   6  257.02   14.66
   0   0   6  307.07   15.00
   0   0   6  312.99   19.35
   0   0   6  280.15   16.60
   0   0   7  161.30   10.83
   0   0   7  168.81   11.63
   0   0   7  133.35   10.72
   0   0   7  162.21   13.13
   0   0   7  137.86   11.19
   0   0   7  174.10   12.37
   0   0   7  143.66   10.44
   0   0   7  158.58    9.61
   0   0   8  957.61   44.97
   0   0   8 1080.14   46.72
   0   0   8 1132.98   47.80
   0   0   8  995.74   49.02
   0   0   8 1145.25   50.47
   0   0   8  875.44   47.66
   0   0   8  838.48   47.22
   0   0   8  788.54   46.97
   0   0   9  229.70   16.65
   0   0   9  259.38   17.36
   0   0   9  218.26   16.65
   0   0   9  227.64   14.34
   0   0   9  240.07   15.63
   0   0   9  241.79   16.42
   0   0  10  203.88   13.82
   0   0  10  198.26   14.70
   0   0  10  204.96   15.66
   0   0  10  228.69   15.47
   0   0  10  227.96   15.06
   0   0  10  223.74   14.45
   0   0  11  556.08   31.03
   0   0  11  570.37   31.59
   0   0  11  639.55   30.62
   0   0  12  156.95   10.43
   0   0  12  140.18    9.19
   0   1 -12   57.91    4.84
   0   1 -12   54.77    4.92
   0   1 -11   64.38    6.09
   0   1 -11   61.44    6.07
   0   1 -11   71.44    6.29
   0   1 -11   66.54    5.75
   0   1 -10    4.43    2.18
   0   1 -10    3.31    1.81
   0   1 -10    3.70    1.88
   0   1 -10    1.77    1.43
   0   1 -10    4.02    1.92
   0   1 -10    2.26    1.82
   0   1 -10    5.41    2.22
   0   1 -10    2.85    1.58
   0   1 -10    2.70    1.94
   0   1 -10    5.80    2.18
   0   1  -9   21.24    4.17
   0   1  -9   20.86    3.62
   0   1  -9   14.56    3.40
   0   1  -9   23.10    4.00
   0   1  -9   16.70    3.22
   0   1  -9   15.26    2.99
   0   1  -9   25.97    4.18
   0   1  -9   23.03    3.75
   0   1  -9   25.12    3.68
   0   1  -8  468.01   21.73
   0   1  -8  424.58   24.18
   0   1  -8  398.88   22.08
   0   1  -8  353.39   23.22
   0   1  -8  404.31   23.36
   0   1  -8  428.00   22.25
   0   1  -8  410.75   22.09
   0   1  -8  488.24   23.56
   0   1  -8  489.50   23.11
   0   1  -8  433.72   24.03
   0   1  -7   35.17    4.65
   0   1  -7   41.27    5.09
   0   1  -7   40.26    5.24
   0   1  -7   31.85    4.52
   0   1  -7   35.33    3.43
   0   1  -7   38.43    3.99
   0   1  -7   45.57    4.51
   0   1  -6 2218.06   89.30
   0   1  -6 2205.59   90.05
   0   1  -6 1800.09   89.32
   0   1  -6 2342.99   92.69
   0   1  -6 1843.41   89.34
   0   1  -6 1957.75   91.61
   0   1  -6 2306.59   90.18
   0   1  -6 2290.58   93.28
   0   1  -6 2085.45   91.91
   0   1  -5  757.41   33.18
   0   1  -5  795.69   35.71
   0   1  -5  757.79   36.03
   0   1  -5  771.07   33.78
   0   1  -5  717.85   35.17
   0   1  -5  738.96   33.69
   0   1  -4    4.25    1.54
   0   1  -4    1.08    1.08
   0   1  -4    5.21    0.99
   0   1  -4    4.11    0.75
   0   1  -4    3.51    0.85
   0   1  -3 1773.99   74.97
   0   1  -3 1712.75   76.25
   0   1  -3 1679.89   74.58
   0   1  -3 1875.89   75.12
   0   1  -3 1805.90   74.75
   0   1  -2  196.48   10.33
   0   1  -2  217.16    9.98
   0   1  -2  209.05    9.21
   0   1  -1    5.22    0.36
   0   1   0    0.73    0.23
   0   1   0    0.66    0.24
   0   1   0    1.71    0.45
   0   1   0    1.13    0.40
   0   1   0    0.63    0.32
   0   1   1   87.89    4.53
   0   1   1   87.58    4.53
   0   1   1   82.46    4.58
   0   1   1   86.61    4.52
   0   1   1   90.23    4.57
   0   1   2   20.45    2.00
   0   1   2   20.20    1.95
   0   1   2   20.35    1.94
   0   1   2   19.54    1.68
   0   1   2   18.36    1.65
   0   1   3  742.31   32.71
   0   1   3  726.72   32.69
   0   1   3  724.97   33.39
   0   1   3  713.49   32.84
   0   1   3  775.03   32.60
   0   1   3  738.72   33.32
   0   1   3  750.08   33.39
   0   1   4   97.38    6.00
   0   1   4   91.11    7.17
   0   1   4   89.38    6.68
   0   1   4  100.46    6.22
   0   1   4  101.51    6.27
   0   1   4   94.66    6.58
   0   1   4  104.48    6.75
   0   1   4  100.88    6.69
   0   1   4   94.88    5.96
   0   1   5  735.21   34.58
   0   1   5  764.56   35.19
   0   1   5  676.30   34.47
   0   1   5  770.02   34.49
   0   1   5  750.17   34.84
   0   1   5  785.88   35.00
   0   1   5  786.48   33.90
   0   1   5  708.30   36.36
   0   1   5  756.37   33.90
   0   1   5  766.21   34.54
   0   1   5  713.99   36.57
   0   1   5  714.68   35.42
   0   1   6  404.52   23.10
   0   1   6  449.50   21.58
   0   1   6  422.11   24.98
   0   1   6  436.54   23.66
   0   1   6  473.48   23.32
   0   1   6  396.94   21.87
   0   1   6  445.95   22.82
   0   1   7   15.07    3.19
   0   1   7   11.11    2.78
   0   1   7   16.12    3.64
   0   1   7   16.80    3.60
   0   1   7   14.49    4.05
   0   1   7   19.90    3.70
   0   1   7   22.71    3.00
   0   1   8  190.77   14.87
   0   1   8  176.03   13.85
   0   1   8  202.52   15.04
   0   1   8  174.80   11.48
   0   1   8  192.66   13.24
   0   1   9    2.00    1.89
   0   1   9    0.67    1.88
   0   1   9   -0.64    2.15
   0   1   9    1.15    1.30
   0   1   9    1.53    1.44
   0   1   9   -0.64    2.18
   0   1   9    0.62    1.89
   0   1  10    1.58    1.27
   0   1  10    2.06    1.46
   0   1  10    0.39    1.75
   0   1  10    0.97    1.64
   0   1  11   20.72    3.60
   0   2 -13    1.37    0.71
   0   2 -13    1.08    0.75
   0   2 -12    3.50    1.40
   0   2 -12    4.42    1.59
   0   2 -11   21.97    3.38
   0   2 -11   18.58    3.28
   0   2 -11   18.61    3.29
   0   2 -11   19.21    3.55
   0   2 -11   22.91    3.65
   0   2 -10   97.59    8.55
   0   2 -10   76.07    7.34
   0   2 -10   76.35    7.28
   0   2 -10   75.43    7.40
   0   2 -10   76.62    7.26
   0   2 -10   90.37    8.22
   0   2 -10   74.46    7.17
   0   2 -10   76.69    7.11
   0   2  -9    9.96    2.88
   0   2  -9    5.88    2.49
   0   2  -9    2.24    1.66
   0   2  -9    6.37    2.42
   0   2  -9    5.61    2.32
   0   2  -9    5.49    2.20
   0   2  -9    5.47    2.69
   0   2  -9    3.76    2.01
   0   2  -9    4.90    2.09
   0   2  -9    1.20    2.05
   0   2  -9    1.25    1.55
   0   2  -8   69.61    7.09
   0   2  -8   65.60    6.91
   0   2  -8   64.87    6.64
   0   2  -8   71.47    5.97
   0   2  -8   68.75    7.24
   0   2  -8   64.38    7.45
   0   2  -8   82.01    6.76
   0   2  -8   70.46    6.13
   0   2  -8   70.30    5.33
   0   2  -7  307.67   16.49
   0   2  -7  331.69   18.84
   0   2  -7  333.66   15.91
   0   2  -7  334.66   17.17
   0   2  -7  350.74   17.06
   0   2  -7  322.58   19.13
   0   2  -7  282.09   17.92
   0   2  -6   44.08    4.59
   0   2  -6   41.37    3.70
   0   2  -6   34.36    4.47
   0   2  -6   45.95    3.74
   0   2  -6   48.08    3.28
   0   2  -6   32.14    4.49
   0   2  -5   45.42    4.52
   0   2  -5   41.45    4.56
   0   2  -5   44.84    3.27
   0   2  -5   43.40    2.83
   0   2  -5   33.38    2.72
   0   2  -5   43.79    3.31
   0   2  -4   39.47    2.80
   0   2  -4   42.82    3.12
   0   2  -4   44.76    2.62
   0   2  -4   38.34    3.84
   0   2  -3   14.07    1.22
   0   2  -3   16.02    1.93
   0   2  -3   14.34    1.14
   0   2  -2  282.21   12.24
   0   2  -1  104.34    5.14
   0   2  -1  105.90    5.15
   0   2   0 1047.33   43.50
   0   2   0 1022.23   43.09
   0   2   0 1096.99   42.82
   0   2   0 1080.99   42.80
   0   2   0 1084.49   43.56
   0   2   1 4786.46  190.82
   0   2   1 4881.27  191.13
   0   2   1 4964.02  191.12
   0   2   1 4599.99  190.75
   0   2   1 4841.03  190.82
   0   2   1 4550.92  190.65
   0   2   1 4520.86  190.93
   0   2   1 4827.88  191.30
   0   2   1 4282.00  189.47
   0   2   2   70.22    4.45
   0   2   2   89.80    4.91
   0   2   2   83.62    4.82
   0   2   2   72.14    4.82
   0   2   2   69.89    4.78
   0   2   2   71.27    4.97
   0   2   2   76.54    5.24
   0   2   2   69.92    4.50
   0   2   3    8.53    1.49
   0   2   3    9.19    1.60
   0   2   3    8.56    1.60
   0   2   3    7.81    1.27
   0   2   3    9.88    1.99
   0   2   3    9.47    1.94
   0   2   3    8.37    1.95
   0   2   3    8.45    1.84
   0   2   4  166.30   10.05
   0   2   4  173.64    9.63
   0   2   4  175.24    9.94
   0   2   4  167.06    9.81
   0   2   4  174.39    9.32
   0   2   4  181.87   10.47
   0   2   4  153.52   10.03
   0   2   4  157.18   10.21
   0   2   4  172.63    9.78
   0   2   5    5.04    1.94
   0   2   5    5.94    2.31
   0   2   5    4.11    1.53
   0   2   5    6.03    1.60
   0   2   5    4.26    1.55
   0   2   5    8.05    1.92
   0   2   5    4.96    1.61
   0   2   5    6.81    1.60
   0   2   5    8.22    1.86
   0   2   5    5.26    1.31
   0   2   5    6.45    2.15
   0   2   5    6.49    2.13
   0   2   6    5.63    2.25
   0   2   6    8.93    2.56
   0   2   6    6.98    2.07
   0   2   6    8.79    2.35
   0   2   6   12.16    2.68
   0   2   6    8.87    2.43
   0   2   6    5.34    1.74
   0   2   6    8.30    1.73
   0   2   6    6.29    2.23
   0   2   6   11.99    3.53
   0   2   6    5.10    2.75
   0   2   7  229.86   14.78
   0   2   7  235.24   15.56
   0   2   7  228.45   15.39
   0   2   7  231.22   15.42
   0   2   7  193.95   13.70
   0   2   7  202.55   14.37
   0   2   7  240.63   13.00
   0   2   7  259.14   15.82
   0   2   7  188.90   15.77
   0   2   7  210.42   14.96
   0   2   8   74.09    8.24
   0   2   8   65.47    8.45
   0   2   8   71.28    6.16
   0   2   8   82.29    7.53
   0   2   8   84.39    7.98
   0   2   8   67.54    7.78
   0   2   8   65.04    7.75
   0   2   8   57.03    6.87
   0   2   9  190.71   12.09
   0   2   9  197.31   13.39
   0   2   9  178.44   13.59
   0   2   9  188.55   14.30
   0   2   9  171.92   13.93
   0   2  10  106.83    8.92
   0   2  10  102.44    8.96
   0   2  10  116.67    9.00
   0   2  11   24.15    3.43
   0   3 -13  221.05   11.73
   0   3 -12  130.22    9.94
   0   3 -12  143.78    9.53
   0   3 -12  145.17    9.53
   0   3 -12  146.08    9.67
   0   3 -11    2.10    1.95
   0   3 -11    2.80    1.55
   0   3 -11    2.27    1.58
   0   3 -11    4.77    1.97
   0   3 -10   15.48    3.39
   0   3 -10   10.43    2.79
   0   3 -10   22.00    4.09
   0   3 -10   15.84    3.27
   0   3 -10   13.53    3.60
   0   3 -10   11.94    3.29
   0   3 -10   14.64    3.41
   0   3 -10   18.48    3.64
   0   3  -9   41.20    5.35
   0   3  -9   31.31    4.86
   0   3  -9   36.13    4.88
   0   3  -9   31.11    4.14
   0   3  -9   31.52    4.81
   0   3  -9   31.50    4.82
   0   3  -9   36.97    4.61
   0   3  -9   31.43    4.57
   0   3  -9   30.30    5.30
   0   3  -9   37.26    5.22
   0   3  -8  168.49   10.53
   0   3  -8  184.61   11.44
   0   3  -8  173.87   11.08
   0   3  -8  155.99   11.99
   0   3  -8  162.86   11.94
   0   3  -8  166.14   12.62
   0   3  -7 1152.95   57.25
   0   3  -7 1357.74   55.83
   0   3  -7 1281.87   55.79
   0   3  -7 1207.73   55.17
   0   3  -7 1142.91   57.53
   0   3  -6   95.38    7.93
   0   3  -6   89.13    7.86
   0   3  -6  108.37    6.97
   0   3  -6  126.41    7.12
   0   3  -6  107.40    5.88
   0   3  -6  111.73    6.66
   0   3  -5 2004.17   85.25
   0   3  -5 1979.92   84.91
   0   3  -5 1942.97   86.22
   0   3  -5 2058.27   85.50
   0   3  -5 1949.46   84.17
   0   3  -5 1968.85   87.13
   0   3  -4 3103.64  123.99
   0   3  -4 2784.26  123.48
   0   3  -4 2801.56  123.23
   0   3  -3  422.08   14.36
   0   3  -3  458.67   17.05
   0   3  -2  614.70   26.19
   0   3  -1   19.20    1.65
   0   3  -1   18.30    1.62
   0   3  -1   19.21    2.20
   0   3  -1   15.34    2.04
   0   3   0    9.66    1.76
   0   3   0   13.47    1.80
   0   3   0   12.65    1.74
   0   3   0   10.58    1.00
   0   3   0   17.35    1.71
   0   3   0   12.73    1.50
   0   3   0   16.21    2.08
   0   3   1  288.36   14.24
   0   3   1  312.08   14.70
   0   3   1  315.91   14.69
   0   3   1  281.99   14.66
   0   3   1  306.90   15.22
   0   3   1  281.67   14.35
   0   3   1  289.53   14.37
   0   3   1  290.83   14.16
   0   3   2  551.20   25.03
   0   3   2  575.34   25.46
   0   3   2  592.52   25.54
   0   3   2  522.10   25.81
   0   3   2  506.69   26.07
   0   3   2  535.95   25.11
   0   3   2  544.12   25.61
   0   3   2  540.24   25.60
   0   3   3  438.81   22.36
   0   3   3  471.55   22.47
   0   3   3  457.17   21.45
   0   3   3  461.83   21.71
   0   3   3  451.79   21.64
   0   3   3  453.36   22.24
   0   3   3  447.19   22.22
   0   3   3  425.21   20.68
   0   3   3  433.19   20.93
   0   3   3  460.04   21.54
   0   3   4 1199.43   55.32
   0   3   4 1174.75   54.86
   0   3   4 1290.41   54.25
   0   3   4 1274.16   54.65
   0   3   4 1251.40   54.59
   0   3   4 1223.61   55.05
   0   3   4 1185.00   54.89
   0   3   4 1107.68   52.54
   0   3   4 1202.56   53.50
   0   3   4 1262.51   54.27
   0   3   4 1202.67   54.34
   0   3   5  698.07   35.97
   0   3   5  796.71   37.94
   0   3   5  799.07   36.16
   0   3   5  707.50   36.11
   0   3   5  734.03   36.40
   0   3   5  755.25   36.47
   0   3   5  784.22   35.86
   0   3   5  792.86   38.68
   0   3   5  736.71   36.81
   0   3   5  722.29   36.77
   0   3   6  311.06   18.44
   0   3   6  292.40   16.80
   0   3   6  284.82   17.32
   0   3   6  294.50   17.47
   0   3   6  305.52   17.65
   0   3   6  272.39   16.32
   0   3   6  272.21   16.84
   0   3   6  260.21   16.02
   0   3   6  286.78   14.75
   0   3   6  292.39   19.31
   0   3   6  271.44   17.39
   0   3   7  604.94   32.47
   0   3   7  658.21   33.67
   0   3   7  620.26   33.48
   0   3   7  604.51   33.33
   0   3   7  610.31   32.17
   0   3   7  739.44   33.64
   0   3   7  597.38   32.95
   0   3   7  673.41   34.56
   0   3   7  632.81   30.12
   0   3   7  537.52   34.35
   0   3   7  668.65   33.84
   0   3   8  162.61   11.17
   0   3   8  168.21   11.96
   0   3   8  137.37   12.61
   0   3   8  141.52   11.91
   0   3   8  143.23   11.32
   0   3   9   59.48    6.01
   0   3   9   55.50    6.20
   0   3   9   55.36    6.40
   0   3  10   15.24    2.85
   0   3  10   14.95    2.63
   0   4 -13  143.40    8.25
   0   4 -13  141.89    8.23
   0   4 -12  277.99   15.05
   0   4 -12  253.13   14.81
   0   4 -12  272.17   15.99
   0   4 -11  202.98   12.94
   0   4 -11  207.32   14.11
   0   4 -11  180.12   12.25
   0   4 -11  171.89   11.95
   0   4 -10  791.54   39.03
   0   4 -10  739.11   38.32
   0   4 -10  838.85   41.80
   0   4 -10  808.01   39.30
   0   4 -10  800.30   39.64
   0   4 -10  853.79   40.32
   0   4  -9  572.56   29.12
   0   4  -9  553.60   30.12
   0   4  -9  627.12   30.80
   0   4  -9  602.08   30.45
   0   4  -9  633.27   30.88
   0   4  -9  535.86   30.96
   0   4  -8  109.25    9.59
   0   4  -8  140.31    9.71
   0   4  -8  114.82   10.06
   0   4  -8  127.74    8.58
   0   4  -7  494.22   27.61
   0   4  -7  588.49   26.37
   0   4  -7  603.68   27.26
   0   4  -7  499.88   25.26
   0   4  -6   17.05    2.54
   0   4  -6   14.49    2.49
   0   4  -6   25.06    2.88
   0   4  -6   19.31    3.30
   0   4  -5   19.27    2.39
   0   4  -5   25.97    3.51
   0   4  -5   23.04    3.43
   0   4  -4  205.84   10.15
   0   4  -4  198.66    9.60
   0   4  -3  261.11   12.40
   0   4  -3  259.58   12.37
   0   4  -2  283.17   13.33
   0   4  -2  285.01   13.32
   0   4  -1  830.31   35.48
   0   4  -1  815.94   35.27
   0   4  -1  771.86   33.88
   0   4  -1  776.43   33.90
   0   4  -1  686.48   33.68
   0   4  -1  814.68   35.43
   0   4   0  594.30   28.06
   0   4   0  613.39   28.03
   0   4   0  631.81   28.14
   0   4   0  573.88   27.44
   0   4   0  573.23   27.11
   0   4   0  585.19   27.16
   0   4   0  640.16   27.46
   0   4   0  595.92   27.93
   0   4   1 2539.92  110.99
   0   4   1 2533.57  111.70
   0   4   1 2567.93  111.72
   0   4   1 2614.73  111.50
   0   4   1 2534.70  111.40
   0   4   1 2593.51  111.25
   0   4   1 2644.47  112.37
   0   4   1 2822.54  113.16
   0   4   2  131.95    8.24
   0   4   2  133.45    8.26
   0   4   2  129.02    7.29
   0   4   2  122.89    7.49
   0   4   2  146.12    8.73
   0   4   2  143.04    8.67
   0   4   2  137.26    8.20
   0   4   2  135.41    9.11
   0   4   2  142.34    9.51
   0   4   3   60.74    5.04
   0   4   3   48.74    5.32
   0   4   3   47.73    4.43
   0   4   3   58.86    4.96
   0   4   3   54.28    4.86
   0   4   3   52.75    4.27
   0   4   3   46.75    4.80
   0   4   3   51.66    5.06
   0   4   3   53.23    4.72
   0   4   3   49.40    5.66
   0   4   3   53.91    5.46
   0   4   4   14.31    3.29
   0   4   4   18.22    2.89
   0   4   4   16.44    2.84
   0   4   4   14.72    2.77
   0   4   4   17.79    2.55
   0   4   4   12.94    2.72
   0   4   4   23.59    3.53
   0   4   4   20.07    3.61
   0   4   4   16.42    2.82
   0   4   4   15.63    2.76
   0   4   5    1.80    1.60
   0   4   5    0.38    1.16
   0   4   5    2.22    1.42
   0   4   5    0.89    1.06
   0   4   5    0.57    1.83
   0   4   5   -0.39    1.40
   0   4   5    0.40    1.05
   0   4   5    0.49    1.56
   0   4   5    2.07    2.15
   0   4   6    0.62    1.64
   0   4   6    2.08    1.77
   0   4   6    2.61    1.85
   0   4   6    0.91    1.30
   0   4   6   -0.91    1.54
   0   4   6   -0.53    1.81
   0   4   6    0.73    2.36
   0   4   6    3.16    2.19
   0   4   6    0.89    1.26
   0   4   7  264.41   20.08
   0   4   7  295.21   19.00
   0   4   7  346.05   17.94
   0   4   7  355.02   18.87
   0   4   7  265.54   17.86
   0   4   7  321.16   19.33
   0   4   7  278.97   17.90
   0   4   7  345.44   19.12
   0   4   8  113.03    9.23
   0   4   8  119.80    8.83
   0   4   8  118.82    9.34
   0   4   9    7.14    1.94
   0   4   9   11.73    2.53
   0   5 -13  110.79    6.57
   0   5 -12   40.13    4.09
   0   5 -12   39.72    3.95
   0   5 -11    6.09    2.05
   0   5 -11    7.42    2.44
   0   5 -11    4.13    1.72
   0   5 -10    0.96    1.86
   0   5 -10    1.64    1.86
   0   5 -10   -0.36    1.22
   0   5 -10    0.97    1.64
   0   5  -9    8.91    2.87
   0   5  -9    9.41    2.37
   0   5  -9    9.45    2.75
   0   5  -8   31.56    4.87
   0   5  -8   34.96    3.99
   0   5  -7   98.14    6.97
   0   5  -6    2.96    1.59
   0   5  -6    1.71    1.30
   0   5  -6    1.61    1.43
   0   5  -5  105.62    8.53
   0   5  -4    4.63    1.92
   0   5  -3  115.45    7.91
   0   5  -3  115.80    7.91
   0   5  -2    0.83    1.14
   0   5  -2    0.27    1.09
   0   5  -2   -0.30    1.06
   0   5  -1    2.31    1.17
   0   5  -1    2.84    1.36
   0   5  -1    3.64    1.57
   0   5  -1    4.07    1.49
   0   5  -1    4.85    1.24
   0   5   0    4.25    1.27
   0   5   0    3.04    1.03
   0   5   0    2.83    1.05
   0   5   0    2.18    1.14
   0   5   0    5.11    1.44
   0   5   0    3.56    1.12
   0   5   0    3.02    1.56
   0   5   0    4.93    1.89
   0   5   1   47.45    4.35
   0   5   1   51.26    4.48
   0   5   1   42.45    4.18
   0   5   1   37.74    3.98
   0   5   1   50.96    5.11
   0   5   1   49.62    5.42
   0   5   1   50.22    4.31
   0   5   2    9.82    2.01
   0   5   2    5.82    1.60
   0   5   2    8.19    1.86
   0   5   2    9.36    1.96
   0   5   2    5.92    1.43
   0   5   2    5.03    1.64
   0   5   2    4.43    1.60
   0   5   2    4.78    1.83
   0   5   2    5.96    2.42
   0   5   2    5.24    1.73
   0   5   3  216.39   13.61
   0   5   3  248.44   14.12
   0   5   3  259.14   14.35
   0   5   3  261.63   16.26
   0   5   3  242.33   13.68
   0   5   3  258.74   14.34
   0   5   3  256.23   14.34
   0   5   3  235.88   12.98
   0   5   3  214.17   13.71
   0   5   3  198.16   13.52
   0   5   3  253.43   15.74
   0   5   3  249.90   15.38
   0   5   3  251.75   16.12
   0   5   4    0.71    1.15
   0   5   4    2.45    1.32
   0   5   4    3.68    1.65
   0   5   4    4.86    1.99
   0   5   4    5.57    2.18
   0   5   4    4.61    1.89
   0   5   4    3.42    1.96
   0   5   4    1.21    2.15
   0   5   4    6.36    2.54
   0   5   5    4.36    2.32
   0   5   5    2.35    1.51
   0   5   5    1.41    1.43
   0   5   5    1.76    1.71
   0   5   5    4.51    1.99
   0   5   5    1.21    1.84
   0   5   5    2.05    2.06
   0   5   5    3.02    2.02
   0   5   5    3.24    1.62
   0   5   6  117.68    9.66
   0   5   6  122.92    9.84
   0   5   6  139.71    9.60
   0   5   6  115.88    9.25
   0   5   6  114.22   10.02
   0   5   6  122.42   10.18
   0   5   7    0.70    1.06
   0   5   7    0.42    1.42
   0   5   7    1.82    1.41
   0   5   8   12.32    2.65
   0   5   8    5.25    1.54
   0   6 -12   33.72    3.34
   0   6 -11  450.71   24.10
   0   6 -11  436.19   23.08
   0   6 -11  453.49   22.74
   0   6 -10  132.10    9.75
   0   6  -9   68.09    7.29
   0   6  -9   61.62    7.00
   0   6  -8  543.60   29.71
   0   6  -8  585.29   30.06
   0   6  -7   77.81    7.34
   0   6  -7   77.57    7.43
   0   6  -6   66.82    6.29
   0   6  -6   58.31    6.65
   0   6  -6   67.70    6.33
   0   6  -4   34.05    4.79
   0   6  -4   43.89    4.75
   0   6  -3  421.92   22.69
   0   6  -2  435.99   22.07
   0   6  -2  455.22   22.15
   0   6  -2  445.54   23.13
   0   6  -2  392.95   22.32
   0   6  -2  461.10   21.46
   0   6  -1   96.28    6.50
   0   6  -1   93.56    6.74
   0   6  -1   79.20    6.40
   0   6  -1   85.73    7.22
   0   6  -1  100.84    8.16
   0   6   0  972.53   44.59
   0   6   0  996.69   44.72
   0   6   0  954.49   44.60
   0   6   0  968.97   46.14
   0   6   0 1012.31   47.21
   0   6   1  432.75   20.82
   0   6   1  390.06   20.87
   0   6   1  414.38   21.03
   0   6   1  443.79   21.68
   0   6   1  399.34   23.30
   0   6   1  422.47   22.74
   0   6   1  392.25   21.05
   0   6   2  317.93   17.08
   0   6   2  320.32   16.42
   0   6   2  300.61   16.74
   0   6   2  293.02   16.62
   0   6   2  298.62   19.05
   0   6   2  300.59   18.73
   0   6   2  293.57   17.92
   0   6   2  280.55   18.61
   0   6   2  289.82   16.63
   0   6   3  140.78   10.43
   0   6   3  159.57   10.09
   0   6   3  158.25   10.60
   0   6   3  146.03   10.34
   0   6   3  161.91   10.58
   0   6   3  142.72   12.09
   0   6   3  150.81   11.28
   0   6   3  142.50   11.88
   0   6   3  131.17   11.43
   0   6   4   57.84    5.59
   0   6   4   59.23    6.34
   0   6   4   55.86    5.90
   0   6   4   54.77    7.34
   0   6   4   50.07    6.04
   0   6   4   48.93    5.70
   0   6   4   60.02    7.20
   0   6   5    0.83    1.17
   0   6   5   -0.44    1.34
   0   6   5    0.96    1.45
   0   6   5   -1.05    1.18
   0   6   6   58.77    5.86
   0   6   6   63.45    6.26
   0   6   6   58.94    6.14
   0   6   6   54.82    5.17
   0   6   7   22.41    3.31
   0   7 -10   -0.42    1.11
   0   7  -9   19.50    3.73
   0   7  -8  457.75   24.25
   0   7  -8  403.39   23.44
   0   7  -7  154.16   11.55
   0   7  -6  499.88   28.55
   0   7  -5  677.37   35.32
   0   7  -4  331.94   19.16
   0   7  -4  370.87   20.64
   0   7  -3  450.68   24.47
   0   7  -3  489.99   25.66
   0   7  -3  484.23   25.47
   0   7  -2  234.29   14.59
   0   7  -2  251.67   15.78
   0   7  -1    0.91    1.12
   0   7  -1    0.40    1.05
   0   7  -1    2.94    2.03
   0   7  -1    1.39    1.49
   0   7   0    6.10    1.94
   0   7   0    8.92    1.93
   0   7   0    8.43    2.95
   0   7   0    8.83    2.44
   0   7   0    5.16    2.23
   0   7   1   14.95    3.56
   0   7   1   16.21    3.26
   0   7   1   12.39    3.40
   0   7   1   21.47    3.21
   0   7   1   22.10    3.17
   0   7   1   16.52    3.84
   0   7   1   21.75    3.27
   0   7   2  101.72   10.06
   0   7   2  145.95    9.84
   0   7   2  146.24    9.46
   0   7   2  132.15    9.45
   0   7   2  107.10   10.29
   0   7   2  110.15    9.37
   0   7   2  148.27    8.87
   0   7   3  436.64   23.18
   0   7   3  449.79   22.88
   0   7   3  424.47   23.06
   0   7   3  446.83   21.94
   0   7   3  413.63   23.17
   0   7   4  112.83    8.85
   0   7   4  120.83    9.33
   0   7   4  126.40    8.86
   0   7   4  118.62    9.74
   0   7   5   77.19    6.82
   0   8  -5    3.76    1.79
   0   8  -4    0.90    1.08
   0   8  -3   43.11    5.47
   0   8  -2   16.68    3.52
   0   8  -2   27.64    3.27
   0   8  -1   20.21    2.86
   0   8  -1   13.13    3.32
   0   8   0  130.04    8.79
   0   8   0  143.87    9.27
   0   8   0  121.35    8.29
   0   8   1    6.50    1.89
   0   8   1    5.81    1.75
   0   8   1    5.79    1.84
   0   8   1    5.50    1.53
   0   8   2    2.06    1.10
   0   8   2    1.92    1.28
   0   8   2    3.49    1.93
   0   8   2    0.99    1.11
   0   8   3   10.27    1.88
   0   8   3    5.94    1.78
   0   8   3   11.94    2.44
   0   9  -3  123.11    8.80
   0   9  -2   43.72    4.79
   0   9  -1   27.20    3.03
   0   9  -1   23.93    2.83
   0   9   0    5.83    1.46
   1 -10   1    0.79    0.67
   1 -10   3    7.31    1.90
   1 -10   3    8.69    1.98
   1 -10   4    8.50    2.05
   1 -10   4   13.50    2.28
   1 -10   4   10.72    2.15
   1 -10   6    5.97    2.53
   1 -10   6    5.36    2.40
   1  -9  -2   63.78    4.05
   1  -9  -1    6.79    1.50
   1  -9  -1    8.25    1.60
   1  -9   0   13.43    2.17
   1  -9   0   12.82    2.24
   1  -9   1    0.24    0.95
   1  -9   1    0.90    1.24
   1  -9   1   -0.46    1.28
   1  -9   1    0.46    1.13
   1  -9   2    1.63    1.44
   1  -9   2    1.02    1.34
   1  -9   2    2.55    1.50
   1  -9   3  110.27    7.60
   1  -9   3  103.76    7.32
   1  -9   3  111.86    7.60
   1  -9   4  156.45    9.46
   1  -9   4  136.94    9.06
   1  -9   4  154.60    9.49
   1  -9   5   23.53    3.25
   1  -9   6  441.09   22.07
   1  -9   6  433.23   22.00
   1  -9   7  253.26   14.63
   1  -9   7  245.81   14.53
   1  -9   8   20.54    7.48
   1  -8  -4    0.11    0.52
   1  -8  -3    6.68    1.48
   1  -8  -3    9.44    1.74
   1  -8  -3    8.32    1.53
   1  -8  -2  253.47   13.46
   1  -8  -1  205.53   11.20
   1  -8  -1  185.82   11.54
   1  -8  -1  186.99   11.48
   1  -8  -1  214.30   11.57
   1  -8  -1  190.09   11.02
   1  -8   0  521.45   24.34
   1  -8   0  520.79   25.39
   1  -8   0  481.31   24.30
   1  -8   0  456.00   24.40
   1  -8   0  503.80   24.24
   1  -8   1  698.85   32.15
   1  -8   1  674.19   32.07
   1  -8   1  727.14   33.81
   1  -8   1  605.54   32.13
   1  -8   1  681.60   32.07
   1  -8   2   79.41    6.32
   1  -8   2   70.50    6.94
   1  -8   2   78.73    6.77
   1  -8   2   64.12    5.63
   1  -8   2   74.85    6.15
   1  -8   3  493.03   24.66
   1  -8   3  557.04   25.45
   1  -8   3  451.12   25.81
   1  -8   3  555.59   25.43
   1  -8   3  461.89   24.63
   1  -8   4  237.20   13.08
   1  -8   4  233.24   13.67
   1  -8   4  221.90   13.40
   1  -8   5    3.80    1.54
   1  -8   5    2.93    1.60
   1  -8   5    2.18    1.38
   1  -8   5    2.85    1.30
   1  -8   5    2.42    2.25
   1  -8   5    1.53    1.27
   1  -8   5    1.96    1.45
   1  -8   5    2.45    1.43
   1  -8   6   13.73    2.57
   1  -8   6   15.31    2.61
   1  -8   6   16.85    2.98
   1  -8   6   17.52    3.48
   1  -8   6   15.07    2.86
   1  -8   6   10.61    2.46
   1  -8   6   11.46    2.57
   1  -8   7   78.01    6.37
   1  -8   7   92.86    7.15
   1  -8   7   67.35    6.14
   1  -8   7   88.30    6.97
   1  -8   7   68.77    7.09
   1  -8   8   38.56    4.32
   1  -8   8   35.77    4.06
   1  -8   8   44.92    5.37
   1  -8   9  449.39   23.32
   1  -8   9  439.44   24.30
   1  -8  10  357.90   18.64
   1  -8  10  331.65   19.58
   1  -7  -6    1.39    0.56
   1  -7  -5  514.77   23.83
   1  -7  -5  515.22   23.94
   1  -7  -4  186.18   10.43
   1  -7  -4  179.70   10.57
   1  -7  -4  175.40    9.90
   1  -7  -3   58.84    5.46
   1  -7  -3   61.51    5.00
   1  -7  -2  300.84   15.81
   1  -7  -1    3.66    1.47
   1  -7  -1    6.26    1.55
   1  -7  -1    8.14    1.94
   1  -7  -1    8.88    2.01
   1  -7  -1    2.53    1.81
   1  -7  -1    4.97    2.14
   1  -7  -1   11.22    2.64
   1  -7   0   11.20    2.23
   1  -7   0    8.74    1.80
   1  -7   0   11.33    2.20
   1  -7   0    9.22    2.00
   1  -7   0    7.36    2.40
   1  -7   0    9.48    2.64
   1  -7   0   10.10    2.43
   1  -7   0    9.64    2.39
   1  -7   1    3.19    1.53
   1  -7   1    1.55    0.86
   1  -7   1    3.03    1.39
   1  -7   1    2.51    1.30
   1  -7   1    2.35    1.31
   1  -7   1    2.52    1.50
   1  -7   1    1.65    1.40
   1  -7   1    0.80    1.55
   1  -7   1    1.94    1.59
   1  -7   2    7.62    2.01
   1  -7   2    7.27    2.09
   1  -7   2    7.25    1.58
   1  -7   2    7.36    2.15
   1  -7   2    8.66    2.12
   1  -7   2   11.85    2.42
   1  -7   2   10.91    2.15
   1  -7   2    8.70    2.24
   1  -7   2    4.46    1.81
   1  -7   2    8.24    2.69
   1  -7   2    8.04    2.33
   1  -7   3  350.99   18.54
   1  -7   3  386.53   19.35
   1  -7   3  371.93   19.98
   1  -7   3  385.77   20.18
   1  -7   3  349.21   18.97
   1  -7   3  365.68   20.75
   1  -7   3  355.26   19.07
   1  -7   3  364.43   19.05
   1  -7   3  348.57   19.36
   1  -7   3  357.54   19.51
   1  -7   3  338.00   20.12
   1  -7   3  449.89   21.24
   1  -7   4  230.08   12.80
   1  -7   4  241.02   14.34
   1  -7   4  240.45   13.40
   1  -7   4  241.59   14.41
   1  -7   4  216.82   15.68
   1  -7   4  201.32   13.52
   1  -7   4  249.22   13.90
   1  -7   4  232.00   13.73
   1  -7   5    0.97    1.19
   1  -7   5    2.61    1.55
   1  -7   5    5.95    1.83
   1  -7   5    2.27    1.52
   1  -7   5    2.66    1.49
   1  -7   5    1.82    1.71
   1  -7   5    2.37    1.42
   1  -7   5    0.79    2.79
   1  -7   5    3.43    1.69
   1  -7   5    3.30    1.37
   1  -7   6  429.44   20.72
   1  -7   6  393.89   19.53
   1  -7   6  352.39   19.37
   1  -7   6  324.79   19.14
   1  -7   6  424.11   28.65
   1  -7   6  389.02   19.44
   1  -7   6  342.41   20.18
   1  -7   7  185.01   11.99
   1  -7   7  167.31   12.19
   1  -7   7  208.02   12.00
   1  -7   7  200.89   12.39
   1  -7   7  209.00   20.90
   1  -7   7  216.87   12.13
   1  -7   7  193.28   11.97
   1  -7   7  164.34   12.17
   1  -7   8    0.72    1.54
   1  -7   8    0.38    1.47
   1  -7   8    3.24    2.24
   1  -7   8   -2.26    1.94
   1  -7   8    1.28    1.52
   1  -7   8    0.38    1.85
   1  -7   8    4.03    5.57
   1  -7   8   -0.32    1.23
   1  -7   9   72.60    6.92
   1  -7   9   74.90    8.84
   1  -7  10    0.40    1.50
   1  -7  10    0.69    2.23
   1  -7  10   -1.51    1.81
   1  -7  11    0.34    1.19
   1  -7  11    0.67    1.61
   1  -7  11   -0.52    1.94
   1  -6  -7   -0.24    0.71
   1  -6  -6   30.84    3.10
   1  -6  -5   10.90    2.17
   1  -6  -4   -0.30    1.38
   1  -6  -4   -0.23    1.09
   1  -6  -4   -0.50    1.52
   1  -6  -4    0.66    1.59
   1  -6  -3    2.05    1.46
   1  -6  -3    1.01    1.21
   1  -6  -3    4.51    1.83
   1  -6  -3    2.91    1.30
   1  -6  -3    3.85    1.93
   1  -6  -3    2.56    2.17
   1  -6  -2    4.54    1.52
   1  -6  -2    4.44    1.86
   1  -6  -2    1.11    1.79
   1  -6  -2    4.46    1.99
   1  -6  -2    2.43    1.65
   1  -6  -1   98.11    8.85
   1  -6  -1  104.82    8.91
   1  -6  -1  110.94    7.44
   1  -6  -1  113.34    7.45
   1  -6  -1  125.33    7.69
   1  -6  -1  127.71    9.37
   1  -6  -1  133.94   10.17
   1  -6   0   50.36    4.49
   1  -6   0   65.38    5.43
   1  -6   0   65.60    5.51
   1  -6   0   57.89    4.80
   1  -6   0   60.57    4.87
   1  -6   0   63.20    5.00
   1  -6   0   66.35    6.35
   1  -6   0   51.62    5.01
   1  -6   0   60.22    6.20
   1  -6   0   57.37    5.79
   1  -6   0   49.82    5.43
   1  -6   1    3.15    1.41
   1  -6   1    2.03    1.12
   1  -6   1    2.05    0.96
   1  -6   1    0.93    1.08
   1  -6   1    0.46    0.86
   1  -6   1    1.16    1.17
   1  -6   1    1.04    1.06
   1  -6   1    1.92    1.30
   1  -6   1    1.63    1.23
   1  -6   1    2.38    1.32
   1  -6   1    2.34    1.29
   1  -6   2  317.91   16.32
   1  -6   2  365.91   17.21
   1  -6   2  308.83   16.49
   1  -6   2  330.86   17.27
   1  -6   2  329.87   17.32
   1  -6   2  309.52   16.00
   1  -6   2  315.25   17.86
   1  -6   2  312.86   16.47
   1  -6   2  314.09   17.10
   1  -6   2  325.24   18.11
   1  -6   2  335.34   18.20
   1  -6   2  343.14   17.86
   1  -6   2  321.90   18.03
   1  -6   2  305.28   17.04
   1  -6   2  319.20   17.31
   1  -6   3    3.59    1.25
   1  -6   3    4.05    1.50
   1  -6   3    6.99    1.49
   1  -6   3    5.63    2.42
   1  -6   3    3.28    1.50
   1  -6   3    4.44    1.80
   1  -6   3    6.42    1.63
   1  -6   3    3.94    1.33
   1  -6   4   40.30    4.78
   1  -6   4   51.91    5.12
   1  -6   4   30.54    4.30
   1  -6   4   40.66    4.21
   1  -6   4   35.65    3.48
   1  -6   4   37.58    3.90
   1  -6   4   39.35    4.32
   1  -6   4   40.41    3.98
   1  -6   4   37.58    4.28
   1  -6   4   44.05    4.17
   1  -6   4   40.49    6.02
   1  -6   4   38.54    4.11
   1  -6   4   39.90    4.33
   1  -6   5   12.55    2.77
   1  -6   5    7.65    2.22
   1  -6   5   11.17    1.99
   1  -6   5   10.81    1.91
   1  -6   5   12.87    2.43
   1  -6   5   10.13    2.13
   1  -6   5   14.95    2.65
   1  -6   5   14.30    2.55
   1  -6   5   12.84    2.29
   1  -6   5   11.16    2.45
   1  -6   5   10.08    2.01
   1  -6   5   18.37    5.08
   1  -6   6    6.59    2.19
   1  -6   6    8.62    1.87
   1  -6   6    5.26    2.11
   1  -6   6    8.88    1.91
   1  -6   6    4.88    4.57
   1  -6   6    5.68    1.84
   1  -6   7   -0.37    1.31
   1  -6   7    0.27    1.19
   1  -6   7    2.05    1.86
   1  -6   7    1.35    1.16
   1  -6   7   -1.01    3.74
   1  -6   7    0.62    1.15
   1  -6   8  256.28   15.62
   1  -6   8  263.89   15.02
   1  -6   9   13.09    6.97
   1  -6   9    9.81    2.61
   1  -6   9    3.82    3.58
   1  -6  10  128.41   15.10
   1  -6  10  101.60   10.26
   1  -6  10  104.60    8.50
   1  -6  11  233.15   16.53
   1  -6  11  277.82   15.88
   1  -6  12   13.33    2.87
   1  -5  -8   34.40    3.49
   1  -5  -8   24.14    2.26
   1  -5  -7   59.27    5.85
   1  -5  -7   67.03    6.35
   1  -5  -7   60.68    4.54
   1  -5  -6  348.70   20.23
   1  -5  -6  308.16   20.25
   1  -5  -6  367.03   17.90
   1  -5  -5   15.30    2.54
   1  -5  -5   13.36    3.21
   1  -5  -5   13.67    3.26
   1  -5  -5   12.33    2.66
   1  -5  -5   18.51    3.72
   1  -5  -4  929.68   40.15
   1  -5  -4  874.49   43.20
   1  -5  -4  840.08   41.99
   1  -5  -4  864.32   43.68
   1  -5  -4  857.72   43.50
   1  -5  -3  848.47   43.18
   1  -5  -3  737.70   41.42
   1  -5  -3  878.30   41.88
   1  -5  -3  855.81   42.66
   1  -5  -3  860.13   42.58
   1  -5  -2  109.75    8.17
   1  -5  -2  108.76    8.17
   1  -5  -2  110.38    6.93
   1  -5  -2   95.81    7.83
   1  -5  -2  109.03    8.70
   1  -5  -1  318.14   17.27
   1  -5  -1  292.83   17.32
   1  -5  -1  304.61   17.39
   1  -5  -1  328.58   15.72
   1  -5  -1  286.98   15.29
   1  -5  -1  340.23   16.36
   1  -5  -1  325.32   16.33
   1  -5  -1  335.47   15.75
   1  -5  -1  286.74   16.78
   1  -5  -1  266.96   16.31
   1  -5  -1  304.87   16.97
   1  -5  -1  339.43   17.03
   1  -5  -1  320.89   17.16
   1  -5   0   46.57    4.56
   1  -5   0   42.96    4.37
   1  -5   0   39.95    4.09
   1  -5   0   43.30    4.40
   1  -5   0   35.47    4.09
   1  -5   0   36.75    3.27
   1  -5   0   39.52    3.74
   1  -5   0   40.39    3.80
   1  -5   0   37.65    4.07
   1  -5   0   38.37    4.16
   1  -5   1    2.20    1.05
   1  -5   1    1.33    1.07
   1  -5   1    0.27    1.25
   1  -5   1    1.14    0.91
   1  -5   1    0.57    1.06
   1  -5   1    0.78    1.04
   1  -5   1    0.80    0.85
   1  -5   1    0.78    0.84
   1  -5   2  239.69   12.80
   1  -5   2  235.61   12.76
   1  -5   2  199.30   13.20
   1  -5   2  241.71   12.78
   1  -5   2  241.44   12.70
   1  -5   2  245.14   13.46
   1  -5   2  234.05   13.36
   1  -5   2  255.43   13.35
   1  -5   3  476.88   26.35
   1  -5   3  524.41   24.18
   1  -5   3  525.14   24.23
   1  -5   4  971.85   44.01
   1  -5   4  913.11   43.87
   1  -5   4 1043.39   43.91
   1  -5   4  942.78   43.24
   1  -5   4  965.09   43.34
   1  -5   4  828.98   45.97
   1  -5   5 1405.19   61.80
   1  -5   5 1380.14   61.71
   1  -5   5 1596.55   61.84
   1  -5   5 1373.76   61.09
   1  -5   5 1384.53   61.19
   1  -5   5 1268.12   60.28
   1  -5   5 1317.24   60.37
   1  -5   5 1289.45   65.67
   1  -5   5 1477.94   61.60
   1  -5   5 1356.89   60.74
   1  -5   5 1350.57   61.75
   1  -5   6  499.82   23.72
   1  -5   6  512.05   23.83
   1  -5   6  543.15   24.49
   1  -5   6  447.87   22.52
   1  -5   6  450.70   29.99
   1  -5   6  452.36   23.03
   1  -5   6  421.29   22.34
   1  -5   6  492.55   28.24
   1  -5   6  526.17   23.96
   1  -5   6  461.94   23.02
   1  -5   6  473.29   24.31
   1  -5   7  691.71   33.63
   1  -5   7  681.78   39.89
   1  -5   7  732.98   33.13
   1  -5   7  657.25   32.37
   1  -5   8  931.44   48.59
   1  -5   8  912.58   48.20
   1  -5   8  871.07   41.99
   1  -5   8  853.55   44.86
   1  -5   8  868.33   40.59
   1  -5   8  887.41   41.92
   1  -5   9   15.62    5.68
   1  -5   9   20.01    6.39
   1  -5   9   33.74    5.42
   1  -5   9   29.81    4.26
   1  -5  10    9.99    4.49
   1  -5  10   18.71    5.91
   1  -5  10   15.05    2.95
   1  -5  10    8.73    3.30
   1  -5  11   30.09    6.08
   1  -5  11   30.76    5.89
   1  -5  11   23.77    4.16
   1  -5  11   21.74    3.62
   1  -5  12   12.37    3.89
   1  -5  12   12.51    2.76
   1  -5  13  231.00   13.81
   1  -4  -9  932.61   42.34
   1  -4  -8   99.80    7.84
   1  -4  -8  109.10    8.40
   1  -4  -7  174.99   10.09
   1  -4  -7  148.09   12.05
   1  -4  -7  166.96   12.10
   1  -4  -6  257.04   14.33
   1  -4  -6  281.18   15.74
   1  -4  -6  324.18   16.84
   1  -4  -6  257.08   17.40
   1  -4  -6  270.08   17.63
   1  -4  -6  219.41   16.62
   1  -4  -6  271.77   17.09
   1  -4  -5    1.67    1.43
   1  -4  -5    0.87    1.23
   1  -4  -5    0.54    1.64
   1  -4  -5   -0.53    1.90
   1  -4  -5    2.16    1.74
   1  -4  -5    0.47    1.51
   1  -4  -4   13.73    3.12
   1  -4  -4   18.22    3.50
   1  -4  -4   17.01    3.32
   1  -4  -4   17.76    3.19
   1  -4  -4   15.44    2.66
   1  -4  -3  189.15   10.21
   1  -4  -3  169.88    9.94
   1  -4  -3  158.23    9.44
   1  -4  -3  160.85   11.12
   1  -4  -3  177.46   11.42
   1  -4  -3  175.45   10.87
   1  -4  -3  159.94   11.42
   1  -4  -3  161.45   11.11
   1  -4  -2  114.16    7.98
   1  -4  -2  120.27    7.47
   1  -4  -2  108.52    7.37
   1  -4  -2  112.61    7.44
   1  -4  -2  100.12    6.48
   1  -4  -2  118.30    7.13
   1  -4  -2  139.49    7.52
   1  -4  -2  128.13    8.65
   1  -4  -2   86.98    7.68
   1  -4  -1  804.65   39.13
   1  -4  -1  860.64   39.05
   1  -4  -1  810.85   39.16
   1  -4  -1  828.02   39.19
   1  -4  -1  865.58   37.83
   1  -4  -1  932.41   38.91
   1  -4  -1  902.65   38.89
   1  -4  -1  942.04   39.34
   1  -4  -1  860.45   39.47
   1  -4  -1  826.23   40.01
   1  -4  -1  840.46   40.04
   1  -4   0 1524.85   65.22
   1  -4   0 1541.99   65.23
   1  -4   0 1515.98   64.57
   1  -4   0 1498.37   64.06
   1  -4   0 1507.53   64.11
   1  -4   0 1402.41   64.24
   1  -4   0 1480.47   64.48
   1  -4   0 1422.82   64.64
   1  -4   0 1370.13   64.55
   1  -4   1  348.19   16.43
   1  -4   1  333.93   16.37
   1  -4   1  318.96   16.77
   1  -4   1  340.22   16.70
   1  -4   1  322.87   16.83
   1  -4   1  346.49   16.75
   1  -4   1  348.30   16.71
   1  -4   1  337.28   16.66
   1  -4   2 1071.35   47.09
   1  -4   2 1069.14   47.13
   1  -4   2 1101.67   47.58
   1  -4   2 1085.62   47.53
   1  -4   2  993.14   47.94
   1  -4   2 1058.93   46.73
   1  -4   2 1065.90   46.71
   1  -4   3  377.22   17.64
   1  -4   3  359.97   17.54
   1  -4   3  360.32   17.97
   1  -4   3  351.24   17.88
   1  -4   3  354.78   17.69
   1  -4   3  350.32   19.33
   1  -4   3  360.83   16.79
   1  -4   3  359.43   16.81
   1  -4   4  383.87   19.30
   1  -4   4  404.02   19.20
   1  -4   4  382.75   19.30
   1  -4   4  367.58   21.34
   1  -4   4  401.29   19.04
   1  -4   4  413.60   19.15
   1  -4   5   28.85    3.11
   1  -4   5   36.00    3.30
   1  -4   5   33.87    3.33
   1  -4   5   28.87    4.56
   1  -4   5   34.78    3.15
   1  -4   5   31.90    3.10
   1  -4   6    5.76    1.38
   1  -4   6    6.23    1.35
   1  -4   6    5.20    1.36
   1  -4   6    5.39    1.71
   1  -4   6    5.14    1.66
   1  -4   7   73.07    7.78
   1  -4   7   70.99    7.14
   1  -4   7   77.11    5.64
   1  -4   7   69.58    5.36
   1  -4   7   70.18    6.04
   1  -4   8  647.40   33.92
   1  -4   8  630.07   32.55
   1  -4   8  627.94   29.61
   1  -4   8  623.39   30.78
   1  -4   9    3.26    3.28
   1  -4   9    2.43    1.74
   1  -4   9   -0.49    1.82
   1  -4  10  211.14   16.18
   1  -4  10  210.48   14.05
   1  -4  10  191.10   12.40
   1  -4  11  627.61   33.77
   1  -4  11  576.43   30.42
   1  -4  11  595.05   29.43
   1  -4  12   20.49    3.24
   1  -3 -10    3.22    1.13
   1  -3  -9    1.75    1.40
   1  -3  -9    0.60    0.79
   1  -3  -8    0.47    1.33
   1  -3  -8   -0.43    1.14
   1  -3  -8   -0.85    1.09
   1  -3  -7   -0.53    1.40
   1  -3  -7    0.61    1.08
   1  -3  -7    2.74    1.95
   1  -3  -7   -0.54    1.42
   1  -3  -7   -0.78    1.96
   1  -3  -6  186.14   10.93
   1  -3  -6  152.50   11.04
   1  -3  -6  141.84   12.11
   1  -3  -6  167.18   12.73
   1  -3  -6  189.65   13.38
   1  -3  -6  184.80   12.64
   1  -3  -6  202.05   11.19
   1  -3  -5   92.48    6.55
   1  -3  -5   82.37    6.71
   1  -3  -5   83.26    7.91
   1  -3  -5   71.93    8.04
   1  -3  -5   91.37    7.78
   1  -3  -5   96.62    8.35
   1  -3  -5  106.68    8.60
   1  -3  -5   93.94    8.77
   1  -3  -5   91.01    6.64
   1  -3  -4  130.85    9.55
   1  -3  -4  143.18    9.79
   1  -3  -4  128.60    9.99
   1  -3  -4  143.41    8.64
   1  -3  -4  134.23    7.90
   1  -3  -4  133.08    8.50
   1  -3  -4  149.08    9.55
   1  -3  -3  151.10    9.77
   1  -3  -3  163.29   10.18
   1  -3  -3  161.30   10.02
   1  -3  -3  167.48    9.48
   1  -3  -3  146.76    8.13
   1  -3  -3  149.71    8.80
   1  -3  -3  153.64    9.50
   1  -3  -3  154.89    8.53
   1  -3  -3  146.90    8.44
   1  -3  -2    1.29    1.09
   1  -3  -2    1.25    0.73
   1  -3  -2    2.96    0.99
   1  -3  -2    1.03    1.00
   1  -3  -2    1.47    0.66
   1  -3  -2    2.23    1.30
   1  -3  -2    2.20    1.17
   1  -3  -2    2.09    1.27
   1  -3  -2    1.00    0.82
   1  -3  -2    1.49    0.89
   1  -3  -2    0.95    1.27
   1  -3  -1   12.11    1.56
   1  -3  -1   10.39    1.49
   1  -3  -1    7.66    1.15
   1  -3  -1    8.05    1.27
   1  -3  -1    7.38    1.48
   1  -3  -1   10.04    1.64
   1  -3  -1    6.98    1.71
   1  -3   0   32.70    2.65
   1  -3   0   31.80    2.70
   1  -3   0   27.91    2.17
   1  -3   0   33.01    2.61
   1  -3   0   35.97    3.01
   1  -3   0   38.33    3.08
   1  -3   0   35.32    3.18
   1  -3   0   37.72    3.22
   1  -3   1   53.18    4.02
   1  -3   1   54.13    4.02
   1  -3   1   58.55    3.81
   1  -3   1   58.91    3.84
   1  -3   1   58.87    3.95
   1  -3   1   60.10    4.00
   1  -3   2   15.66    1.54
   1  -3   2   14.43    1.47
   1  -3   3    1.89    0.96
   1  -3   3    0.64    0.78
   1  -3   3    3.08    0.95
   1  -3   3    1.04    0.51
   1  -3   3    1.24    0.49
   1  -3   4   15.09    1.83
   1  -3   4   19.84    2.05
   1  -3   4   13.86    1.93
   1  -3   4   17.05    2.05
   1  -3   5    6.11    1.27
   1  -3   5    4.73    1.14
   1  -3   6  148.59   10.19
   1  -3   6  179.75    8.96
   1  -3   6  174.79    8.93
   1  -3   6  152.12   15.00
   1  -3   6  192.42   16.71
   1  -3   7  127.72    8.39
   1  -3   7   99.61   13.48
   1  -3   7  134.24   13.59
   1  -3   7  112.39    8.51
   1  -3   7  117.77    7.93
   1  -3   8   52.79    5.87
   1  -3   8   48.27    4.85
   1  -3   9   38.18    5.63
   1  -3   9   53.12    9.44
   1  -3   9   45.58    4.78
   1  -3  10    1.93    1.62
   1  -3  10    1.75    2.04
   1  -3  10    4.65    2.66
   1  -3  11   10.07    3.55
   1  -3  11    6.27    2.36
   1  -3  12   60.60    6.97
   1  -3  12   54.60    5.14
   1  -3  13   12.05    2.83
   1  -3  13   13.26    2.63
   1  -2 -11  200.65   10.67
   1  -2 -10   44.28    4.54
   1  -2  -9   -0.28    0.91
   1  -2  -9    0.38    1.00
   1  -2  -9    1.00    1.04
   1  -2  -9    3.37    1.86
   1  -2  -8  605.10   32.05
   1  -2  -8  576.17   33.00
   1  -2  -8  658.18   30.00
   1  -2  -8  665.69   31.73
   1  -2  -8  575.32   31.26
   1  -2  -8  591.58   30.31
   1  -2  -8  563.83   30.97
   1  -2  -8  646.55   30.17
   1  -2  -7  440.61   24.79
   1  -2  -7  431.11   24.64
   1  -2  -7  406.69   25.37
   1  -2  -7  524.69   22.93
   1  -2  -7  338.07   23.22
   1  -2  -7  510.70   25.15
   1  -2  -7  429.55   22.94
   1  -2  -7  411.67   23.25
   1  -2  -7  489.60   23.72
   1  -2  -6   37.91    4.87
   1  -2  -6   28.68    4.63
   1  -2  -6   30.25    4.59
   1  -2  -6   30.75    3.52
   1  -2  -6   34.98    4.60
   1  -2  -6   28.22    4.47
   1  -2  -6   31.21    3.79
   1  -2  -6   26.80    3.65
   1  -2  -6   27.93    4.03
   1  -2  -5   10.05    2.62
   1  -2  -5   10.72    3.04
   1  -2  -5   14.01    2.15
   1  -2  -5   14.65    2.80
   1  -2  -5   11.14    2.48
   1  -2  -5   12.65    2.63
   1  -2  -5   10.52    2.79
   1  -2  -5   16.18    2.49
   1  -2  -5   14.75    1.72
   1  -2  -5   10.71    1.51
   1  -2  -5   13.07    2.18
   1  -2  -5   14.59    2.57
   1  -2  -5    9.80    2.49
   1  -2  -4    7.25    1.73
   1  -2  -4    7.45    2.20
   1  -2  -4    7.87    1.98
   1  -2  -4    7.92    2.35
   1  -2  -4   12.61    2.87
   1  -2  -4    6.96    1.22
   1  -2  -4    7.89    1.93
   1  -2  -4    7.42    1.88
   1  -2  -4   10.96    1.87
   1  -2  -4    6.83    1.20
   1  -2  -4    5.78    1.54
   1  -2  -4    7.86    1.63
   1  -2  -4    6.72    1.73
   1  -2  -3   11.81    2.60
   1  -2  -3   20.36    2.20
   1  -2  -3   17.36    2.52
   1  -2  -3   16.48    2.43
   1  -2  -3   18.21    2.72
   1  -2  -3   14.08    1.73
   1  -2  -3   12.02    1.81
   1  -2  -3   12.92    1.66
   1  -2  -3   14.43    1.98
   1  -2  -3   16.85    2.23
   1  -2  -3   13.69    1.59
   1  -2  -3   16.00    1.70
   1  -2  -2  682.46   31.80
   1  -2  -2  693.38   31.76
   1  -2  -2  726.34   32.14
   1  -2  -2  688.88   31.77
   1  -2  -2  722.40   32.93
   1  -2  -2  728.45   32.90
   1  -2  -2  762.20   33.08
   1  -2  -2  768.80   32.08
   1  -2  -2  753.99   32.05
   1  -2  -2  792.92   32.61
   1  -2  -1 1859.26   70.46
   1  -2  -1 1797.78   70.49
   1  -2  -1 1602.75   69.86
   1  -2  -1 1681.04   70.23
   1  -2  -1 1608.65   69.87
   1  -2  -1 1499.91   70.19
   1  -2  -1 1652.21   70.63
   1  -2  -1 1740.10   70.87
   1  -2  -1 1624.47   70.61
   1  -2  -1 1508.71   70.83
   1  -2   0 1466.50   59.61
   1  -2   0 1475.65   59.60
   1  -2   0 1393.78   59.03
   1  -2   0 1492.70   59.72
   1  -2   0 1396.98   59.86
   1  -2   0 1477.10   59.98
   1  -2   0 1414.06   59.87
   1  -2   0 1449.52   59.98
   1  -2   1 2939.25  126.15
   1  -2   1 3051.27  125.76
   1  -2   1 2960.37  126.17
   1  -2   1 2930.86  125.71
   1  -2   2  121.24    6.70
   1  -2   2  139.75    6.63
   1  -2   2  141.03    6.68
   1  -2   2  124.26    5.93
   1  -2   2  121.74    5.90
   1  -2   2  132.38    6.81
   1  -2   3  535.15   24.12
   1  -2   3  540.68   23.91
   1  -2   3  548.22   23.95
   1  -2   3  537.23   24.12
   1  -2   4  811.75   35.38
   1  -2   4  810.88   35.40
   1  -2   5   92.60    5.07
   1  -2   5   94.70    5.07
   1  -2   5   98.81    6.19
   1  -2   5  100.37    6.45
   1  -2   6  126.71    8.15
   1  -2   6  119.58    8.10
   1  -2   6  141.52   15.41
   1  -2   6  121.79   10.00
[truncated: 343,247 more chars]
